# Supplementary material for: Crystal structure, Hirshfeld surface and crystal void analysis of (1Z)-1-[(E)-2-(2H-1,3-benzodioxol-5-yl­methyl­idene)hydrazin-1-yl­idene]-1,2-di­hydro­phthalazine
Source: Acta Crystallogr E Crystallogr Commun. 2026 Jan 23;82(Pt 2):208–11. doi: 10.1107/S2056989026000538 (PMC12874236; doi:10.1107/S2056989026000538)
Supplement: Supplementary file 1 [file e-82-00208-sup1.cif]

##############################################################################
#                                                                            #
# This CIF contains the data in a paper accepted for publication in          #
# Acta Crystallographica Section E. It conforms to the requirements of       #
# Notes for Authors for Acta Crystallographica Section E, and has been       #
# peer reviewed under the auspices of the IUCr Commission on Journals.       #
#                                                                            #
# Full details of the Crystallographic Information File format               #
# are given in the paper "The Crystallographic Information File (CIF):       #
# a New Standard Archive File for Crystallography" by S. R. Hall, F. H.      #
# Allen and I. D. Brown [Acta Cryst. (1991), A47, 655-685].                  #
#                                                                            #
# The current version of the core CIF dictionary is obtainable from          #
# ftp://ftp.iucr.org/pub/cif_core.dic.                                       #
#                                                                            #
# Software is freely available for graphical display of the structure(s)     #
# in this CIF. For information consult the CIF software page                 #
# http://www.iucr.org/resources/cif/software.                                #
#                                                                            #
# This file may be used for bona fide research purposes within the           #
# scientific community so long as proper attribution is given to the journal # 
# article from which it was obtained.                                        #
#                                                                            #
##############################################################################
data_I
_audit_creation_method     'SHELXL-2019/3'
_chemical_name_systematic
;\
(1<i>Z</i>)-1-[(<i>E</i>)-2-(2<i>H</i>-1,3-Benzodioxol-5-ylmethylidene)\
hydrazin-1-ylidene]-1,2-dihydrophthalazine
;
_chemical_name_common     ?
_chemical_formula_moiety     'C16 H12 N4 O2'
_chemical_formula_sum     'C16 H12 N4 O2'
_chemical_formula_iupac     'C16 H12 N4 O2'
_chemical_formula_weight     292.30
_chemical_melting_point     ?
_space_group_crystal_system     tetragonal
_space_group_name_H-M_alt     'I 41/a'
_space_group_name_Hall     '-I 4ad'
loop_
    _space_group_symop_operation_xyz
    'x, y, z'
    '-x+1/2, -y, z+1/2'
    '-y+3/4, x+1/4, z+1/4'
    'y+3/4, -x+3/4, z+3/4'
    'x+1/2, y+1/2, z+1/2'
    '-x+1, -y+1/2, z+1'
    '-y+5/4, x+3/4, z+3/4'
    'y+5/4, -x+5/4, z+5/4'
    '-x, -y, -z'
    'x-1/2, y, -z-1/2'
    'y-3/4, -x-1/4, -z-1/4'
    '-y-3/4, x-3/4, -z-3/4'
    '-x+1/2, -y+1/2, -z+1/2'
    'x, y+1/2, -z'
    'y-1/4, -x+1/4, -z+1/4'
    '-y-1/4, x-1/4, -z-1/4'
_cell_length_a     20.721(5)
_cell_length_b     20.721(5)
_cell_length_c     12.835(3)
_cell_angle_alpha     90
_cell_angle_beta     90
_cell_angle_gamma     90
_cell_volume     5511(3)
_cell_formula_units_Z     16
_cell_measurement_reflns_used     9881
_cell_measurement_theta_min     2.71
_cell_measurement_theta_max     24.89
_cell_measurement_temperature     300(2)
_exptl_crystal_description     Block
_exptl_crystal_colour     Yellow
_exptl_crystal_size_max     0.332
_exptl_crystal_size_mid     0.129
_exptl_crystal_size_min     0.123
_exptl_crystal_density_diffrn     1.409
_exptl_crystal_density_meas     ?
_exptl_crystal_density_method     ?
_exptl_crystal_F_000     2432
_exptl_absorpt_coefficient_mu     0.097
_exptl_absorpt_correction_type     multi-scan
_exptl_absorpt_process_details
;
(SADABS; Krause <i>et al.</i>, 2015)
;
_exptl_absorpt_correction_T_min     0.968
_exptl_absorpt_correction_T_max     0.988
_diffrn_ambient_temperature     300(2)
_diffrn_source     'i-mu-s microfocus source'
_diffrn_radiation_type     MoK\a
_diffrn_radiation_wavelength     0.71073
_diffrn_measurement_device_type     'Bruker APEXII CCD'
_diffrn_measurement_method     '\f and \w scans'
_diffrn_detector_area_resol_mean     ?
_diffrn_reflns_number     40086
_diffrn_reflns_av_R_equivalents     0.0444
_diffrn_reflns_av_unetI/netI     0.0215
_diffrn_reflns_theta_min     1.866
_diffrn_reflns_theta_max     28.259
_diffrn_reflns_theta_full     25.242
_diffrn_measured_fraction_theta_max     1.000
_diffrn_measured_fraction_theta_full     1.000
_diffrn_reflns_limit_h_min     -27
_diffrn_reflns_limit_h_max     25
_diffrn_reflns_limit_k_min     -25
_diffrn_reflns_limit_k_max     26
_diffrn_reflns_limit_l_min     -17
_diffrn_reflns_limit_l_max     17
_refine_special_details     ?
_reflns_number_total     3416
_reflns_number_gt     2231
_reflns_threshold_expression     'I > 2\s(I)'
_refine_ls_structure_factor_coef     Fsqd
_refine_ls_matrix_type     full
_refine_ls_R_factor_all     0.0912
_refine_ls_R_factor_gt     0.0478
_refine_ls_wR_factor_gt     0.1191
_refine_ls_wR_factor_ref     0.1662
_refine_ls_goodness_of_fit_ref     1.170
_refine_ls_restrained_S_all     1.170
_refine_ls_number_reflns     3416
_refine_ls_number_parameters     200
_refine_ls_number_restraints     0
_refine_ls_hydrogen_treatment     constr
_refine_ls_weighting_scheme     calc
_refine_ls_weighting_details
              'w=1/[\s^2^(Fo^2^)+(0.0632P)^2^+3.5875P] where P=(Fo^2^+2Fc^2^)/3'
_atom_sites_solution_hydrogens     geom
_atom_sites_solution_primary     ?
_atom_sites_solution_secondary     ?
_refine_ls_shift/su_max     0.000
_refine_ls_shift/su_mean     0.000
_refine_diff_density_max     0.179
_refine_diff_density_min     -0.193
_refine_ls_extinction_method
;
SHELXL (Sheldrick, 2015b)
;
_refine_ls_extinction_coef     0.00061(18)
_refine_ls_extinction_expression
                                  'Fc^*^=kFc[1+0.001xFc^2^\l^3^/sin(2\q)]^-1/4^'
loop_
    _atom_type_symbol
    _atom_type_description
    _atom_type_scat_dispersion_real
    _atom_type_scat_dispersion_imag
    _atom_type_scat_source
    'C' 'C' 0.0033 0.0016
                         'International Tables Vol C Tables 4.2.6.8 and 6.1.1.4'
    'H' 'H' 0.0000 0.0000
                         'International Tables Vol C Tables 4.2.6.8 and 6.1.1.4'
    'N' 'N' 0.0061 0.0033
                         'International Tables Vol C Tables 4.2.6.8 and 6.1.1.4'
    'O' 'O' 0.0106 0.0060
                         'International Tables Vol C Tables 4.2.6.8 and 6.1.1.4'
_computing_data_collection
;
APEX3 (Bruker, 2017)
;
_computing_cell_refinement
;
SAINT (Bruker, 2017)
;
_computing_data_reduction
;
SAINT (Bruker, 2017)
;
_computing_structure_solution
;
SHELXT (Sheldrick, 2015a)
;
_computing_structure_refinement
;
SHELXL (Sheldrick, 2015b)
;
_computing_molecular_graphics
;
ORTEP-3 for Windows (Farrugia, 2012) and PLATON (Spek, 2020)
;
_computing_publication_material
;
SHELXL (Sheldrick, 2015b) and PLATON (Spek, 2020)
;
loop_
    _atom_site_type_symbol
    _atom_site_label
    _atom_site_fract_x
    _atom_site_fract_y
    _atom_site_fract_z
    _atom_site_U_iso_or_equiv
    _atom_site_adp_type
    _atom_site_calc_flag
    _atom_site_occupancy
    _atom_site_disorder_assembly
    _atom_site_disorder_group
    O O1 0.39195(9) 0.77008(9) 0.29979(16) 0.0864(6) Uani d 1 . .
    O O2 0.35150(8) 0.76292(8) 0.13220(14) 0.0724(5) Uani d 1 . .
    N N1 0.18949(7) 0.56513(7) 0.13410(12) 0.0454(4) Uani d 1 . .
    N N2 0.14478(7) 0.51426(7) 0.13390(12) 0.0450(4) Uani d 1 . .
    N N3 0.14684(8) 0.53064(8) -0.04779(12) 0.0490(4) Uani d 1 . .
    H H3 0.176482 0.559169 -0.038998 0.059 Uiso calc 1 . .
    N N4 0.12757(9) 0.51996(9) -0.14794(13) 0.0566(5) Uani d 1 . .
    C C1 0.28885(10) 0.62896(10) 0.34250(15) 0.0522(5) Uani d 1 . .
    H H1 0.276323 0.599118 0.392705 0.063 Uiso calc 1 . .
    C C2 0.33250(11) 0.67694(11) 0.36977(17) 0.0609(6) Uani d 1 . .
    H H2 0.349117 0.680115 0.436885 0.073 Uiso calc 1 . .
    C C3 0.34972(10) 0.71904(10) 0.29344(17) 0.0556(5) Uani d 1 . .
    C C4 0.39145(13) 0.79955(12) 0.2006(2) 0.0777(7) Uani d 1 . .
    H H4A 0.435018 0.801540 0.173126 0.093 Uiso calc 1 . .
    H H4B 0.375045 0.843254 0.206206 0.093 Uiso calc 1 . .
    C C5 0.32496(9) 0.71475(9) 0.19346(16) 0.0489(5) Uani d 1 . .
    C C6 0.28210(9) 0.66826(9) 0.16482(15) 0.0466(4) Uani d 1 . .
    H H6 0.266030 0.665787 0.097279 0.056 Uiso calc 1 . .
    C C7 0.26323(9) 0.62402(9) 0.24257(13) 0.0431(4) Uani d 1 . .
    C C8 0.21674(9) 0.57300(9) 0.22285(14) 0.0450(4) Uani d 1 . .
    H H8 0.206329 0.544907 0.276803 0.054 Uiso calc 1 . .
    C C9 0.12438(8) 0.50119(9) 0.03975(14) 0.0419(4) Uani d 1 . .
    C C10 0.08325(11) 0.47696(11) -0.16024(16) 0.0583(5) Uani d 1 . .
    H H10 0.069081 0.468964 -0.227764 0.070 Uiso calc 1 . .
    C C11 0.05416(9) 0.44053(9) -0.07770(15) 0.0495(5) Uani d 1 . .
    C C12 0.00633(11) 0.39398(11) -0.09611(18) 0.0618(6) Uani d 1 . .
    H H12 -0.007580 0.385954 -0.163766 0.074 Uiso calc 1 . .
    C C13 -0.01994(11) 0.36030(12) -0.0145(2) 0.0653(6) Uani d 1 . .
    H H13 -0.051715 0.329541 -0.026824 0.078 Uiso calc 1 . .
    C C14 0.00088(11) 0.37211(11) 0.08663(19) 0.0613(6) Uani d 1 . .
    H H14 -0.017249 0.349151 0.141587 0.074 Uiso calc 1 . .
    C C15 0.04801(9) 0.41737(10) 0.10665(16) 0.0518(5) Uani d 1 . .
    H H15 0.061712 0.424791 0.174600 0.062 Uiso calc 1 . .
    C C16 0.07506(8) 0.45203(9) 0.02410(14) 0.0436(4) Uani d 1 . .
loop_
    _atom_site_aniso_label
    _atom_site_aniso_U_11
    _atom_site_aniso_U_22
    _atom_site_aniso_U_33
    _atom_site_aniso_U_12
    _atom_site_aniso_U_13
    _atom_site_aniso_U_23
    O1 0.0875(12) 0.0756(11) 0.0959(14) -0.0334(9) -0.0192(11) -0.0034(10)
    O2 0.0792(11) 0.0616(9) 0.0763(11) -0.0167(8) 0.0059(9) 0.0119(8)
    N1 0.0493(9) 0.0468(8) 0.0401(8) -0.0052(7) 0.0012(7) -0.0015(6)
    N2 0.0484(8) 0.0478(8) 0.0389(8) -0.0049(7) -0.0014(6) 0.0001(6)
    N3 0.0545(9) 0.0555(9) 0.0370(8) -0.0073(7) -0.0045(7) 0.0026(7)
    N4 0.0643(11) 0.0672(11) 0.0384(9) -0.0059(9) -0.0072(7) 0.0029(7)
    C1 0.0645(12) 0.0530(11) 0.0390(10) -0.0027(9) -0.0028(9) 0.0000(8)
    C2 0.0677(13) 0.0683(13) 0.0468(11) -0.0069(11) -0.0130(10) -0.0077(10)
    C3 0.0524(11) 0.0526(11) 0.0618(13) -0.0053(9) -0.0043(9) -0.0070(10)
    C4 0.0721(16) 0.0586(14) 0.102(2) -0.0146(12) 0.0114(14) -0.0070(14)
    C5 0.0494(10) 0.0438(10) 0.0536(11) 0.0002(8) 0.0060(8) 0.0025(8)
    C6 0.0502(10) 0.0493(10) 0.0403(9) -0.0006(8) -0.0005(8) 0.0002(8)
    C7 0.0467(10) 0.0458(9) 0.0367(9) 0.0010(7) 0.0009(7) -0.0037(7)
    C8 0.0525(10) 0.0474(10) 0.0350(9) -0.0031(8) 0.0020(7) -0.0007(7)
    C9 0.0436(9) 0.0447(9) 0.0373(9) 0.0029(7) -0.0008(7) 0.0002(7)
    C10 0.0649(13) 0.0685(13) 0.0415(10) -0.0071(11) -0.0099(9) -0.0010(9)
    C11 0.0471(10) 0.0550(11) 0.0465(10) 0.0004(8) -0.0040(8) -0.0026(9)
    C12 0.0569(12) 0.0717(14) 0.0567(13) -0.0090(10) -0.0100(10) -0.0075(10)
    C13 0.0556(12) 0.0673(14) 0.0729(15) -0.0142(11) -0.0042(11) -0.0060(11)
    C14 0.0557(12) 0.0623(13) 0.0660(14) -0.0090(10) 0.0052(10) 0.0041(11)
    C15 0.0529(11) 0.0546(11) 0.0480(11) -0.0040(9) -0.0013(9) 0.0014(9)
    C16 0.0411(9) 0.0457(10) 0.0441(10) 0.0028(7) -0.0018(7) 0.0000(7)
_geom_special_details
;
 All esds (except the esd in the dihedral angle between two l.s. planes)
 are estimated using the full covariance matrix.  The cell esds are taken
 into account individually in the estimation of esds in distances, angles
 and torsion angles; correlations between esds in cell parameters are only
 used when they are defined by crystal symmetry.  An approximate (isotropic)
 treatment of cell esds is used for estimating esds involving l.s. planes.
;
loop_
    _geom_bond_atom_site_label_1
    _geom_bond_atom_site_label_2
    _geom_bond_site_symmetry_2
    _geom_bond_distance
    _geom_bond_publ_flag
    O1 C3 . 1.375(3) ?
    O1 C4 . 1.412(3) ?
    O2 C5 . 1.385(2) ?
    O2 C4 . 1.425(3) ?
    N1 C8 . 1.282(2) ?
    N1 N2 . 1.403(2) ?
    N2 C9 . 1.308(2) ?
    N3 C9 . 1.361(2) ?
    N3 N4 . 1.364(2) ?
    N3 H3 . 0.8600 ?
    N4 C10 . 1.289(3) ?
    C1 C2 . 1.389(3) ?
    C1 C7 . 1.392(3) ?
    C1 H1 . 0.9300 ?
    C2 C3 . 1.359(3) ?
    C2 H2 . 0.9300 ?
    C3 C5 . 1.385(3) ?
    C4 H4A . 0.9700 ?
    C4 H4B . 0.9700 ?
    C5 C6 . 1.361(3) ?
    C6 C7 . 1.410(3) ?
    C6 H6 . 0.9300 ?
    C7 C8 . 1.452(3) ?
    C8 H8 . 0.9300 ?
    C9 C16 . 1.457(3) ?
    C10 C11 . 1.434(3) ?
    C10 H10 . 0.9300 ?
    C11 C16 . 1.397(3) ?
    C11 C12 . 1.403(3) ?
    C12 C13 . 1.371(3) ?
    C12 H12 . 0.9300 ?
    C13 C14 . 1.389(3) ?
    C13 H13 . 0.9300 ?
    C14 C15 . 1.378(3) ?
    C14 H14 . 0.9300 ?
    C15 C16 . 1.397(3) ?
    C15 H15 . 0.9300 ?
loop_
    _geom_angle_atom_site_label_1
    _geom_angle_atom_site_label_2
    _geom_angle_atom_site_label_3
    _geom_angle_site_symmetry_1
    _geom_angle_site_symmetry_3
    _geom_angle
    _geom_angle_publ_flag
    C3 O1 C4 . . 105.94(18) ?
    C5 O2 C4 . . 105.36(18) ?
    C8 N1 N2 . . 112.83(15) ?
    C9 N2 N1 . . 111.74(15) ?
    C9 N3 N4 . . 127.26(16) ?
    C9 N3 H3 . . 116.4 ?
    N4 N3 H3 . . 116.4 ?
    C10 N4 N3 . . 115.84(17) ?
    C2 C1 C7 . . 122.22(19) ?
    C2 C1 H1 . . 118.9 ?
    C7 C1 H1 . . 118.9 ?
    C3 C2 C1 . . 116.66(19) ?
    C3 C2 H2 . . 121.7 ?
    C1 C2 H2 . . 121.7 ?
    C2 C3 O1 . . 128.2(2) ?
    C2 C3 C5 . . 121.96(19) ?
    O1 C3 C5 . . 109.88(19) ?
    O1 C4 O2 . . 109.22(19) ?
    O1 C4 H4A . . 109.8 ?
    O2 C4 H4A . . 109.8 ?
    O1 C4 H4B . . 109.8 ?
    O2 C4 H4B . . 109.8 ?
    H4A C4 H4B . . 108.3 ?
    C6 C5 O2 . . 128.04(19) ?
    C6 C5 C3 . . 122.52(18) ?
    O2 C5 C3 . . 109.43(18) ?
    C5 C6 C7 . . 116.73(17) ?
    C5 C6 H6 . . 121.6 ?
    C7 C6 H6 . . 121.6 ?
    C1 C7 C6 . . 119.91(17) ?
    C1 C7 C8 . . 117.84(17) ?
    C6 C7 C8 . . 122.25(16) ?
    N1 C8 C7 . . 122.66(17) ?
    N1 C8 H8 . . 118.7 ?
    C7 C8 H8 . . 118.7 ?
    N2 C9 N3 . . 124.01(17) ?
    N2 C9 C16 . . 119.91(16) ?
    N3 C9 C16 . . 116.08(16) ?
    N4 C10 C11 . . 124.95(18) ?
    N4 C10 H10 . . 117.5 ?
    C11 C10 H10 . . 117.5 ?
    C16 C11 C12 . . 119.59(19) ?
    C16 C11 C10 . . 118.10(18) ?
    C12 C11 C10 . . 122.31(19) ?
    C13 C12 C11 . . 120.1(2) ?
    C13 C12 H12 . . 119.9 ?
    C11 C12 H12 . . 119.9 ?
    C12 C13 C14 . . 120.0(2) ?
    C12 C13 H13 . . 120.0 ?
    C14 C13 H13 . . 120.0 ?
    C15 C14 C13 . . 120.9(2) ?
    C15 C14 H14 . . 119.5 ?
    C13 C14 H14 . . 119.5 ?
    C14 C15 C16 . . 119.52(19) ?
    C14 C15 H15 . . 120.2 ?
    C16 C15 H15 . . 120.2 ?
    C11 C16 C15 . . 119.81(17) ?
    C11 C16 C9 . . 117.76(17) ?
    C15 C16 C9 . . 122.43(17) ?
loop_
    _geom_torsion_atom_site_label_1
    _geom_torsion_atom_site_label_2
    _geom_torsion_atom_site_label_3
    _geom_torsion_atom_site_label_4
    _geom_torsion_site_symmetry_1
    _geom_torsion_site_symmetry_2
    _geom_torsion_site_symmetry_3
    _geom_torsion_site_symmetry_4
    _geom_torsion
    _geom_torsion_publ_flag
    C8 N1 N2 C9 . . . . -171.01(16) ?
    C9 N3 N4 C10 . . . . -0.2(3) ?
    C7 C1 C2 C3 . . . . -0.5(3) ?
    C1 C2 C3 O1 . . . . -179.5(2) ?
    C1 C2 C3 C5 . . . . 0.3(3) ?
    C4 O1 C3 C2 . . . . -178.2(2) ?
    C4 O1 C3 C5 . . . . 1.9(3) ?
    C3 O1 C4 O2 . . . . -3.8(3) ?
    C5 O2 C4 O1 . . . . 4.2(3) ?
    C4 O2 C5 C6 . . . . 178.1(2) ?
    C4 O2 C5 C3 . . . . -3.0(2) ?
    C2 C3 C5 C6 . . . . -0.2(3) ?
    O1 C3 C5 C6 . . . . 179.64(18) ?
    C2 C3 C5 O2 . . . . -179.1(2) ?
    O1 C3 C5 O2 . . . . 0.7(2) ?
    O2 C5 C6 C7 . . . . 179.09(18) ?
    C3 C5 C6 C7 . . . . 0.4(3) ?
    C2 C1 C7 C6 . . . . 0.7(3) ?
    C2 C1 C7 C8 . . . . -178.53(19) ?
    C5 C6 C7 C1 . . . . -0.6(3) ?
    C5 C6 C7 C8 . . . . 178.62(17) ?
    N2 N1 C8 C7 . . . . -178.01(16) ?
    C1 C7 C8 N1 . . . . 178.68(18) ?
    C6 C7 C8 N1 . . . . -0.6(3) ?
    N1 N2 C9 N3 . . . . 3.8(3) ?
    N1 N2 C9 C16 . . . . -176.73(14) ?
    N4 N3 C9 N2 . . . . -179.39(18) ?
    N4 N3 C9 C16 . . . . 1.1(3) ?
    N3 N4 C10 C11 . . . . -0.4(3) ?
    N4 C10 C11 C16 . . . . -0.1(3) ?
    N4 C10 C11 C12 . . . . -179.6(2) ?
    C16 C11 C12 C13 . . . . 0.4(3) ?
    C10 C11 C12 C13 . . . . 179.9(2) ?
    C11 C12 C13 C14 . . . . -0.2(4) ?
    C12 C13 C14 C15 . . . . -0.2(4) ?
    C13 C14 C15 C16 . . . . 0.2(3) ?
    C12 C11 C16 C15 . . . . -0.3(3) ?
    C10 C11 C16 C15 . . . . -179.82(18) ?
    C12 C11 C16 C9 . . . . -179.46(18) ?
    C10 C11 C16 C9 . . . . 1.0(3) ?
    C14 C15 C16 C11 . . . . 0.0(3) ?
    C14 C15 C16 C9 . . . . 179.12(18) ?
    N2 C9 C16 C11 . . . . 179.03(17) ?
    N3 C9 C16 C11 . . . . -1.5(2) ?
    N2 C9 C16 C15 . . . . -0.1(3) ?
    N3 C9 C16 C15 . . . . 179.37(17) ?
loop_
    _geom_hbond_atom_site_label_D
    _geom_hbond_atom_site_label_H
    _geom_hbond_atom_site_label_A
    _geom_hbond_site_symmetry_A
    _geom_hbond_distance_DH
    _geom_hbond_distance_HA
    _geom_hbond_distance_DA
    _geom_hbond_angle_DHA
    _geom_hbond_publ_flag
    N3 H3 N1 . 0.86 2.24 2.596(2) 105 yes
    N3 H3 N2 4_454 0.86 2.28 3.013(2) 143 yes
    C8 H8 N1 3 0.93 2.62 3.517(2) 162 yes
_shelx_space_group_comment
;
The symmetry employed for this shelxl refinement is uniquely defined
by the following loop, which should always be used as a source of
symmetry information in preference to the above space-group names.
They are only intended as comments.
;
_shelx_estimated_absorpt_T_min     0.968
_shelx_estimated_absorpt_T_max     0.988
_shelx_hkl_file
;
   2   0   0   28.84    0.79
   0  -2   0   28.55    0.80
   0   2   0   29.21    1.71
  -2   0   0   28.00    0.84
   0  -2   0   28.87    1.97
  -2   0   0   24.12    1.60
   2   2   0   26.02    0.83
  -2  -2   0   25.41    1.80
  -2  -2   0   27.85    0.85
  -2   2   0   26.69    2.01
   2  -2   0   27.74    2.00
   2  -2   0   26.96    0.84
   2   2   0   26.28    1.82
  -2   2   0   26.10    0.84
   1  -3   0    0.00    0.01
  -3  -1   0    0.01    0.00
   1  -3   0    0.01    0.00
   1  -3   0    0.00    0.01
   3   1   0    0.00    0.01
   3   1   0    0.00    0.00
   3   1   0    0.00    0.00
  -3  -1   0    0.00    0.01
  -1   3   0    0.01    0.01
  -1   3   0    0.01    0.00
  -1   3   0    0.01    0.01
  -3  -1   0    0.00    0.01
  -3  -1   0    0.00    0.01
   3  -1   0    0.01    0.01
   1   3   0    0.01    0.01
   1   3   0    0.01    0.01
  -1  -3   0    0.00    0.00
   3  -1   0    0.00    0.00
   3  -1   0    0.00    0.01
  -1  -3   0    0.00    0.00
  -1  -3   0    0.01    0.00
  -3   1   0    0.01    0.01
  -3   1   0    0.00    0.00
  -3   1   0    0.01    0.01
   1   3   0    0.01    0.00
  -3  -3   0    0.00    0.01
   3   3   0    0.02    0.01
   3  -3   0    0.01    0.01
   3  -3   0    0.01    0.01
  -3  -3   0    0.01    0.01
  -3   3   0    0.01    0.01
   3   3   0    0.04    0.01
   3  -3   0    0.00    0.01
  -3  -3   0    0.00    0.01
  -3  -3   0    0.01    0.01
  -3   3   0    0.04    0.01
  -3   3   0    0.01    0.01
  -2   4   0    0.39    0.03
   2  -4   0    0.33    0.02
  -2   4   0    0.41    0.03
  -4  -2   0    0.38    0.03
   4   2   0    0.35    0.03
   4   2   0    0.41    0.03
  -2   4   0    0.39    0.02
   2  -4   0    0.40    0.03
   2  -4   0    0.39    0.02
   4   2   0    0.41    0.03
  -4  -2   0    0.42    0.03
  -4  -2   0    0.41    0.03
  -4   0   0    0.78    0.04
   4   0   0    0.85    0.04
   4   0   0    0.72    0.04
   4   0   0    0.79    0.04
   0  -4   0    0.80    0.04
  -4   0   0    0.77    0.04
  -4   0   0    0.73    0.04
   0   4   0    0.79    0.04
   0  -4   0    0.80    0.04
  -2  -4   0    5.27    0.14
   2   4   0    5.53    0.13
   2   4   0    5.20    0.15
   4  -2   0    5.52    0.16
   4  -2   0    5.32    0.15
   4  -2   0    5.29    0.15
  -2  -4   0    5.32    0.13
  -4   2   0    5.45    0.15
  -4   2   0    5.32    0.15
  -4   2   0    5.03    0.15
  -2  -4   0    5.17    0.15
   2   4   0    5.09    0.15
  -4   4   0  916.29   26.81
   4   4   0 1000.00   25.87
   4  -4   0  954.90   26.73
  -4  -4   0  923.95   25.47
   5   3   0    0.02    0.01
  -3   5   0    0.01    0.01
   5   3   0    0.01    0.01
   3  -5   0    0.02    0.01
  -5  -3   0   -0.01    0.01
  -5  -3   0    0.01    0.01
  -3   5   0    0.03    0.01
   5   3   0    0.01    0.01
   3  -5   0    0.03    0.01
   3  -5   0    0.00    0.01
  -1   5   0    0.00    0.00
   1  -5   0    0.01    0.01
   1  -5   0    0.00    0.00
   1  -5   0    0.00    0.01
  -1   5   0    0.01    0.01
  -5  -1   0    0.00    0.01
  -5  -1   0    0.00    0.01
  -1   5   0    0.01    0.01
   5   1   0    0.01    0.01
   5   1   0    0.00    0.01
  -5  -1   0    0.00    0.01
  -5  -1   0    0.00    0.01
  -5   1   0    0.00    0.01
   1   5   0    0.01    0.01
  -1  -5   0    0.00    0.01
   5  -1   0    0.00    0.01
   5  -1   0   -0.01    0.01
   5  -1   0    0.00    0.01
  -1  -5   0    0.01    0.01
   1   5   0    0.00    0.01
  -1  -5   0    0.00    0.00
  -5   1   0    0.00    0.01
  -5   1   0    0.01    0.01
  -1  -5   0    0.00    0.00
   3   5   0    0.01    0.01
  -5   3   0    0.02    0.01
   3   5   0    0.02    0.01
  -3  -5   0    0.01    0.01
  -3  -5   0    0.01    0.01
  -5   3   0    0.01    0.01
  -5   3   0    0.03    0.01
   3   5   0    0.01    0.01
   5  -3   0    0.02    0.01
   5  -3   0    0.01    0.01
   5  -3   0    0.03    0.01
  -3  -5   0    0.02    0.01
   5  -5   0    0.03    0.01
  -5  -5   0    0.04    0.01
  -5  -5   0    0.03    0.01
  -5   5   0    0.04    0.02
   5  -5   0    0.06    0.02
  -5   5   0    0.03    0.01
  -5  -5   0    0.04    0.01
   5  -5   0    0.05    0.01
  -5  -5   0    0.03    0.01
  -5   5   0    0.04    0.01
   5   5   0    0.03    0.01
   5   5   0    0.02    0.01
  -4   6   0   47.60    4.12
   6   4   0   50.20    3.90
  -4   6   0   44.13    1.61
   4  -6   0   42.32    1.55
  -6  -4   0   43.05    1.45
   6   4   0   47.93    3.99
   4  -6   0   41.17    3.89
  -6  -4   0   44.12    1.56
  -6  -2   0   14.01    0.36
   6   2   0   13.86    0.35
  -2   6   0   13.50    0.35
  -6  -2   0   14.09    0.35
   2  -6   0   13.98    0.35
   6   2   0   13.87    0.35
  -6  -2   0   14.04    0.36
  -2   6   0   13.16    0.32
  -2   6   0   14.20    0.36
  -6  -2   0   13.66    0.35
   2  -6   0   13.56    0.32
   2  -6   0   13.76    0.35
  -6   0   0   17.52    0.43
   6   0   0   16.66    0.42
   0  -6   0   16.62    0.42
   0   6   0   16.55    0.42
   6   0   0   16.85    0.42
  -2  -6   0  111.09    5.99
  -2  -6   0  108.34    2.92
  -6   2   0  112.26    6.48
  -6   2   0  105.86    2.96
   2   6   0  106.35    5.38
   6  -2   0  104.85    2.94
   6  -2   0  103.51    6.07
   2   6   0  108.84    3.03
   4   6   0    2.42    0.08
  -6   4   0    2.57    0.10
  -6   4   0    2.50    0.10
   6  -4   0    2.50    0.09
  -4  -6   0    2.42    0.10
   4   6   0    2.38    0.09
   6  -4   0    2.47    0.09
   4   6   0    2.57    0.10
  -6   4   0    2.51    0.09
  -4  -6   0    2.33    0.08
  -4  -6   0    2.46    0.08
   6  -4   0    2.28    0.10
  -6   6   0    0.82    0.05
   6   6   0    0.67    0.05
   6  -6   0    0.70    0.05
   6   6   0    0.67    0.04
   6  -6   0    0.72    0.05
  -6  -6   0    0.72    0.04
  -6  -6   0    0.70    0.05
  -6  -6   0    0.72    0.05
  -6   6   0    0.81    0.05
  -6  -6   0    0.70    0.04
   6  -6   0    0.67    0.04
  -6   6   0    0.86    0.06
  -7  -5   0   -0.01    0.01
   7   5   0   -0.01    0.01
   5  -7   0    0.01    0.01
  -7  -5   0    0.02    0.01
   5  -7   0    0.01    0.01
   7   5   0   -0.01    0.01
  -7  -5   0    0.01    0.01
  -7  -5   0    0.01    0.01
  -5   7   0   -0.01    0.01
  -5   7   0    0.03    0.01
   5  -7   0    0.01    0.01
  -5   7   0    0.01    0.01
   3  -7   0    0.01    0.01
   7   3   0    0.00    0.01
   7   3   0    0.00    0.01
  -3   7   0    0.00    0.01
   3  -7   0    0.01    0.01
  -7  -3   0    0.00    0.01
  -7  -3   0    0.01    0.01
  -3   7   0    0.02    0.01
  -7  -3   0    0.00    0.01
  -3   7   0    0.00    0.01
   3  -7   0    0.01    0.01
  -7  -3   0   -0.01    0.01
   7   1   0    0.00    0.01
   7   1   0    0.01    0.01
  -1   7   0    0.00    0.01
  -7  -1   0    0.00    0.01
  -1   7   0    0.00    0.00
  -1   7   0    0.00    0.00
   1  -7   0    0.00    0.01
  -7  -1   0    0.00    0.01
  -1   7   0    0.00    0.01
  -7  -1   0    0.01    0.01
  -7   1   0    0.01    0.01
  -7   1   0    0.01    0.01
  -7   1   0    0.00    0.01
  -1  -7   0    0.01    0.01
   7  -1   0    0.01    0.01
   7  -1   0    0.02    0.01
   1   7   0    0.01    0.01
   1   7   0    0.00    0.01
   7  -1   0    0.03    0.01
  -1  -7   0    0.01    0.01
  -3  -7   0    0.02    0.01
  -3  -7   0    0.01    0.01
   3   7   0    0.01    0.01
   7  -3   0    0.00    0.01
   7  -3   0   -0.01    0.01
  -7   3   0    0.01    0.01
  -7   3   0    0.03    0.01
   7  -3   0    0.01    0.01
   3   7   0    0.01    0.01
  -3  -7   0    0.00    0.01
   3   7   0    0.00    0.01
  -7   3   0    0.01    0.01
   7  -5   0   -0.01    0.01
   7  -5   0    0.01    0.01
   5   7   0    0.01    0.01
  -5  -7   0   -0.01    0.01
   5   7   0   -0.01    0.01
  -5  -7   0    0.01    0.01
  -7   5   0    0.00    0.01
  -7   5   0    0.02    0.02
  -7   5   0   -0.01    0.01
  -5  -7   0    0.00    0.01
   7  -5   0   -0.01    0.01
   5   7   0   -0.01    0.01
   7  -7   0    0.02    0.02
   7  -7   0    0.02    0.01
  -7  -7   0    0.04    0.01
  -7   7   0    0.02    0.01
  -7  -7   0    0.03    0.01
  -7   7   0    0.04    0.02
  -7   7   0    0.06    0.02
   7  -7   0    0.03    0.02
  -7  -7   0    0.04    0.02
   7   7   0    0.04    0.02
  -7  -7   0    0.04    0.01
   7   7   0    0.04    0.02
   6  -8   0   16.61    0.46
  -8  -6   0   17.23    0.43
  -8  -6   0   17.69    0.46
   8   6   0   16.50    0.45
   6  -8   0   16.51    0.42
   8   6   0   16.42    0.43
  -6   8   0   17.12    0.46
  -8  -6   0   17.17    0.42
  -8  -6   0   16.57    0.44
  -6   8   0   16.53    0.45
  -6   8   0   16.97    0.42
   6  -8   0   16.46    0.44
   8   4   0    5.60    0.18
   4  -8   0    5.52    0.16
  -8  -4   0    5.50    0.18
  -8  -4   0    5.64    0.17
  -4   8   0    5.47    0.18
   4  -8   0    5.49    0.18
   8   4   0    5.80    0.19
  -8  -4   0    5.55    0.19
   4  -8   0    5.65    0.19
  -4   8   0    5.58    0.19
  -8  -4   0    5.89    0.20
  -4   8   0    5.54    0.16
   8   4   0    6.04    0.18
  -2   8   0   12.35    0.34
   2  -8   0   12.83    0.34
  -2   8   0   12.37    0.31
   2  -8   0   13.14    0.35
  -8  -2   0   13.76    0.34
  -8  -2   0   13.20    0.36
  -2   8   0   13.17    0.36
  -8  -2   0   12.86    0.34
   8   2   0   12.81    0.35
  -2   8   0   12.81    0.31
   8   2   0   13.15    0.35
   0  -8   0   21.70    0.52
   8   0   0   21.81    0.54
   8   0   0   21.56    0.54
   0   8   0   21.07    0.54
  -8   0   0   20.58    0.54
  -8   0   0   21.70    0.53
   0   8   0   20.71    0.53
  -8   0   0   21.04    0.54
   0  -8   0   20.78    0.53
   8   0   0   21.80    0.54
  -2  -8   0    0.56    0.05
   8  -2   0    0.59    0.05
   8  -2   0    0.64    0.05
  -8   2   0    0.57    0.04
  -2  -8   0    0.61    0.02
   2   8   0    0.54    0.04
  -8   2   0    0.55    0.04
  -2  -8   0    0.60    0.04
   8  -2   0    0.73    0.05
  -8   2   0    0.53    0.05
   2   8   0    0.58    0.04
  -2  -8   0    0.58    0.02
  -8   4   0    8.12    0.24
  -4  -8   0    8.16    0.21
  -8   4   0    8.03    0.24
   4   8   0    7.96    0.23
   8  -4   0    7.92    0.24
   8  -4   0    7.80    0.24
   4   8   0    8.27    0.21
  -4  -8   0    7.84    0.22
   4   8   0    7.87    0.24
  -4  -8   0    8.30    0.25
   8  -4   0    8.00    0.25
  -8   4   0    8.08    0.25
  -6  -8   0    2.90    0.13
   8  -6   0    2.62    0.11
  -8   6   0    2.78    0.13
   8  -6   0    2.64    0.11
  -6  -8   0    2.84    0.10
   6   8   0    2.92    0.12
  -8   6   0    2.73    0.12
   8  -6   0    2.86    0.13
  -6  -8   0    2.72    0.10
  -8   6   0    2.56    0.11
   6   8   0    2.91    0.10
  -6  -8   0    2.87    0.10
   8   8   0  134.01    7.96
   8  -8   0  123.03    3.85
  -8   8   0  131.43    9.43
  -8  -8   0  131.64    3.80
  -8   8   0  126.78    3.95
  -9  -7   0    0.08    0.02
  -7   9   0    0.08    0.03
   7  -9   0    0.04    0.02
   9   7   0    0.08    0.02
   9   7   0    0.05    0.02
   7  -9   0    0.10    0.03
  -7   9   0    0.09    0.02
   9   5   0    0.02    0.02
   5  -9   0    0.01    0.01
  -9  -5   0    0.00    0.01
   9   5   0    0.00    0.02
   9   5   0    0.00    0.01
  -5   9   0    0.00    0.01
  -5   9   0   -0.01    0.01
  -9  -5   0    0.02    0.01
   5  -9   0    0.02    0.01
   5  -9   0    0.00    0.01
  -5   9   0    0.01    0.02
  -9  -5   0    0.03    0.02
  -9  -5   0    0.01    0.02
   9   3   0   -0.02    0.01
   3  -9   0    0.00    0.01
   3  -9   0   -0.02    0.01
  -3   9   0    0.02    0.02
  -3   9   0   -0.01    0.01
  -9  -3   0    0.00    0.01
   9   3   0    0.00    0.01
  -9  -3   0    0.00    0.01
  -9  -3   0    0.01    0.02
  -3   9   0    0.00    0.01
  -9  -3   0    0.00    0.01
  -9  -1   0    0.00    0.01
  -1   9   0    0.01    0.01
   9   1   0    0.00    0.01
  -9  -1   0    0.00    0.01
  -1   9   0    0.02    0.02
   9   1   0    0.01    0.01
   1  -9   0    0.00    0.01
   1  -9   0   -0.01    0.01
  -9  -1   0    0.02    0.01
  -9  -1   0    0.01    0.01
   1   9   0   -0.01    0.01
   9  -1   0    0.00    0.01
  -9   1   0    0.02    0.01
  -9   1   0    0.01    0.02
   1   9   0    0.00    0.01
  -9   1   0    0.00    0.01
   9  -1   0   -0.01    0.01
  -1  -9   0    0.02    0.01
   9  -1   0   -0.01    0.01
  -1  -9   0    0.00    0.01
   3   9   0   -0.01    0.01
  -9   3   0    0.00    0.01
  -3  -9   0    0.00    0.01
   3   9   0    0.00    0.01
  -9   3   0    0.01    0.01
  -3  -9   0    0.00    0.01
  -3  -9   0    0.02    0.02
   9  -3   0   -0.01    0.01
  -9   3   0    0.01    0.01
   9  -3   0   -0.01    0.01
   9  -3   0    0.00    0.01
  -3  -9   0    0.01    0.01
   5   9   0    0.01    0.01
  -9   5   0    0.06    0.03
   5   9   0    0.01    0.02
  -5  -9   0    0.01    0.01
   9  -5   0    0.01    0.01
   9  -5   0   -0.01    0.01
  -5  -9   0    0.01    0.01
  -5  -9   0   -0.02    0.02
   5   9   0   -0.01    0.01
  -9   5   0   -0.01    0.01
  -9   5   0   -0.02    0.01
  -9   7   0    0.04    0.02
   9  -7   0    0.03    0.02
  -7  -9   0    0.02    0.02
  -7  -9   0    0.02    0.02
  -9   7   0    0.03    0.02
   9  -7   0    0.05    0.02
   7   9   0    0.05    0.02
  -9   7   0    0.05    0.02
   9  -7   0    0.06    0.03
   7   9   0    0.03    0.02
  -9  -9   0    0.14    0.03
  -9  -9   0    0.07    0.02
   9   9   0    0.05    0.03
   9   9   0    0.03    0.02
  -9  -9   0    0.04    0.02
  -9   9   0    0.04    0.02
  -9   9   0    0.09    0.03
   9  -9   0    0.12    0.03
   9  -9   0    0.02    0.02
  -9  -9   0    0.04    0.02
   9  -9   0    0.04    0.03
 -10  -8   0   28.28    0.66
   8 -10   0   27.33    0.71
   8 -10   0   27.02    0.67
   8 -10   0   28.18    0.69
  10   8   0   26.36    0.68
  -8  10   0   26.18    0.72
 -10  -8   0   26.43    0.68
 -10  -8   0   26.03    0.67
  10   8   0   27.87    0.71
  -8  10   0   26.84    0.70
 -10  -8   0   27.25    0.71
  -8  10   0   26.77    0.67
  10   6   0   38.67    0.95
 -10  -6   0   39.72    0.98
  -6  10   0   38.53    0.96
 -10  -6   0   38.54    0.97
  10   6   0   39.41    0.98
 -10  -6   0   40.17    0.97
 -10  -6   0   40.42    0.93
   6 -10   0   39.87    0.97
  -6  10   0   38.93    0.98
   6 -10   0   38.05    0.95
 -10  -4   0   13.22    0.35
  -4  10   0   13.07    0.32
 -10  -4   0   13.28    0.36
   4 -10   0   13.15    0.36
   4 -10   0   13.13    0.33
  -4  10   0   13.07    0.36
  10   4   0   12.77    0.37
   4 -10   0   12.65    0.37
 -10  -4   0   13.05    0.37
 -10  -4   0   13.57    0.38
  10   4   0   12.51    0.36
  -2  10   0    0.33    0.02
 -10  -2   0    0.42    0.05
 -10  -2   0    0.37    0.04
  10   2   0    0.33    0.04
  -2  10   0    0.34    0.02
  -2  10   0    0.27    0.04
   2 -10   0    0.42    0.04
  -2  10   0    0.40    0.04
   2 -10   0    0.32    0.04
  10   2   0    0.39    0.04
 -10  -2   0    0.39    0.04
 -10  -2   0    0.35    0.04
 -10   0   0    0.04    0.02
   0  10   0    0.05    0.02
   0  10   0    0.05    0.02
 -10   0   0    0.06    0.02
   0 -10   0    0.06    0.02
 -10   0   0    0.03    0.02
 -10   0   0    0.04    0.02
   0 -10   0    0.07    0.02
  10   0   0    0.06    0.02
  10   0   0    0.02    0.02
  10  -2   0    6.83    0.24
  10  -2   0    7.76    0.24
   2  10   0    7.08    0.22
 -10   2   0    6.90    0.22
  10  -2   0    7.10    0.23
 -10   2   0    6.99    0.23
   2  10   0    7.02    0.23
  -2 -10   0    6.78    0.23
  -2 -10   0    7.12    0.20
 -10   2   0    7.57    0.23
   4  10   0    0.08    0.02
  10  -4   0    0.06    0.02
  -4 -10   0    0.07    0.03
 -10   4   0    0.10    0.03
 -10   4   0    0.08    0.03
  -4 -10   0    0.11    0.02
  -4 -10   0    0.09    0.02
  10  -4   0    0.07    0.03
  -4 -10   0    0.09    0.01
   4  10   0    0.13    0.03
 -10   4   0    0.10    0.02
  10  -4   0    0.11    0.03
 -10   6   0   49.51    1.23
  -6 -10   0   50.34    1.19
   6  10   0   50.73    1.23
   6  10   0   51.42    1.21
  10  -6   0   53.40    1.26
  10  -8   0    2.71    0.12
  -8 -10   0    2.92    0.14
  -8 -10   0    2.79    0.11
 -10   8   0    2.87    0.15
  10  -8   0    2.79    0.14
 -10   8   0    2.74    0.13
   8  10   0    2.86    0.13
 -10   8   0    2.67    0.12
  -8 -10   0    2.84    0.11
  -8 -10   0    2.92    0.11
  10  -8   0    2.81    0.12
   8  10   0    2.81    0.11
 -10 -10   0    0.16    0.03
 -10 -10   0    0.17    0.04
  10  10   0    0.12    0.03
  10 -10   0    0.11    0.03
 -10  10   0    0.26    0.05
  10  10   0    0.15    0.03
   9 -11   0   -0.01    0.01
 -11  -9   0   -0.01    0.01
  11   9   0    0.00    0.02
  11   9   0   -0.01    0.01
 -11  -9   0   -0.01    0.01
 -11  -9   0   -0.01    0.02
 -11  -9   0    0.02    0.02
   9 -11   0    0.02    0.02
 -11  -9   0    0.02    0.02
  -9  11   0    0.01    0.01
  -9  11   0    0.01    0.02
  -9  11   0    0.01    0.02
 -11  -7   0    0.01    0.02
   7 -11   0   -0.02    0.02
  -7  11   0    0.01    0.01
   7 -11   0    0.00    0.01
  -7  11   0    0.01    0.01
 -11  -7   0    0.00    0.02
 -11  -7   0   -0.01    0.01
 -11  -7   0    0.00    0.01
 -11  -7   0   -0.03    0.02
  11   7   0   -0.01    0.01
  -7  11   0    0.02    0.02
   7 -11   0    0.00    0.01
 -11  -5   0    0.00    0.01
  -5  11   0    0.00    0.01
   5 -11   0    0.02    0.02
  11   5   0    0.02    0.01
  -5  11   0    0.06    0.03
 -11  -5   0    0.02    0.02
  -5  11   0    0.01    0.01
  -5  11   0    0.03    0.02
 -11  -5   0    0.01    0.02
  11   5   0   -0.01    0.01
   5 -11   0    0.01    0.02
 -11  -5   0    0.03    0.02
  -3  11   0    0.01    0.01
  -3  11   0    0.00    0.01
  -3  11   0    0.00    0.01
   3 -11   0    0.00    0.01
  -3  11   0    0.02    0.02
 -11  -3   0    0.01    0.01
 -11  -3   0    0.00    0.01
   3 -11   0    0.03    0.02
  11   3   0   -0.01    0.01
  11   3   0   -0.01    0.01
 -11  -3   0    0.00    0.01
 -11  -3   0   -0.01    0.01
 -11  -1   0   -0.02    0.01
   1 -11   0    0.01    0.01
  -1  11   0    0.00    0.01
  11   1   0   -0.02    0.01
 -11  -1   0   -0.01    0.01
   1 -11   0    0.00    0.01
  11   1   0   -0.02    0.01
 -11  -1   0    0.00    0.01
 -11  -1   0    0.00    0.01
  -1  11   0    0.00    0.01
  -1 -11   0   -0.01    0.01
   1  11   0   -0.02    0.01
 -11   1   0   -0.02    0.01
 -11   1   0    0.01    0.01
 -11   1   0   -0.02    0.02
  11  -1   0    0.01    0.01
 -11   1   0    0.01    0.02
  11  -1   0   -0.02    0.01
  -1 -11   0   -0.01    0.01
   1  11   0    0.00    0.01
  11  -1   0    0.01    0.01
 -11   3   0    0.01    0.02
  11  -3   0   -0.01    0.01
  11  -3   0    0.00    0.02
  11  -3   0   -0.01    0.02
   3  11   0   -0.01    0.01
  -3 -11   0    0.01    0.01
  -3 -11   0    0.00    0.01
 -11   3   0    0.01    0.02
   3  11   0   -0.02    0.01
  -3 -11   0    0.00    0.00
  -3 -11   0    0.01    0.02
 -11   3   0   -0.03    0.01
  11  -5   0    0.01    0.02
 -11   5   0    0.00    0.02
 -11   5   0    0.03    0.02
   5  11   0    0.03    0.02
 -11   5   0    0.00    0.02
  11  -5   0    0.02    0.02
  -5 -11   0    0.04    0.02
  -5 -11   0    0.02    0.01
  -5 -11   0    0.03    0.01
  11  -5   0    0.03    0.02
   5  11   0    0.00    0.02
  -7 -11   0    0.00    0.01
  -7 -11   0    0.01    0.01
  -7 -11   0   -0.01    0.02
   7  11   0   -0.01    0.01
  11  -7   0   -0.01    0.01
   7  11   0    0.00    0.02
  11  -7   0    0.00    0.02
 -11   7   0   -0.01    0.02
  11  -7   0    0.00    0.02
 -11   7   0    0.00    0.02
   7  11   0    0.00    0.01
 -11   7   0    0.00    0.02
  -7 -11   0    0.00    0.01
   9  11   0    0.01    0.01
  -9 -11   0    0.00    0.01
  -9 -11   0    0.01    0.02
 -11   9   0    0.03    0.02
  -9 -11   0   -0.01    0.01
  11  -9   0   -0.01    0.02
   9  11   0   -0.01    0.01
  11  -9   0   -0.02    0.02
  -9 -11   0    0.01    0.02
 -11   9   0    0.00    0.02
  11  -9   0    0.00    0.01
 -11   9   0   -0.04    0.02
 -12 -10   0    1.11    0.06
  10 -12   0    1.11    0.08
 -10  12   0    1.12    0.09
 -10  12   0    0.97    0.10
  10 -12   0    1.24    0.08
  12  10   0    1.01    0.09
 -12 -10   0    1.04    0.07
  12  10   0    1.12    0.08
 -12 -10   0    1.25    0.10
  10 -12   0    0.93    0.09
 -12 -10   0    1.11    0.07
 -10  12   0    1.10    0.08
 -12 -10   0    0.96    0.09
 -12  -8   0    4.48    0.19
   8 -12   0    4.47    0.17
  -8  12   0    4.26    0.18
 -12  -8   0    4.61    0.20
 -12  -8   0    4.69    0.15
 -12  -8   0    4.52    0.18
  12   8   0    4.65    0.18
  -8  12   0    4.52    0.16
   8 -12   0    4.79    0.20
  -8  12   0    4.47    0.20
 -12  -8   0    4.55    0.17
   8 -12   0    4.54    0.16
  12   6   0    1.55    0.09
   6 -12   0    1.65    0.09
  -6  12   0    1.65    0.07
  -6  12   0    1.64    0.11
  12   6   0    1.48    0.09
 -12  -6   0    1.56    0.10
  -6  12   0    1.62    0.10
   6 -12   0    1.52    0.10
 -12  -6   0    1.50    0.09
 -12  -6   0    1.53    0.10
 -12  -6   0    1.55    0.08
  -6  12   0    1.68    0.08
 -12  -4   0    0.13    0.03
  -4  12   0    0.11    0.02
  12   4   0    0.11    0.03
 -12  -4   0    0.10    0.02
 -12  -4   0    0.11    0.03
  12   4   0    0.10    0.03
   4 -12   0    0.08    0.03
  -4  12   0    0.05    0.02
   4 -12   0    0.11    0.03
  -4  12   0    0.13    0.03
 -12  -4   0    0.10    0.03
  -4  12   0    0.10    0.02
 -12  -2   0   12.65    0.39
   2 -12   0   13.33    0.37
 -12  -2   0   13.61    0.38
  12   2   0   14.05    0.39
 -12  -2   0   13.92    0.40
  -2  12   0   13.42    0.38
 -12  -2   0   13.11    0.37
  12   2   0   13.53    0.40
   2 -12   0   13.53    0.38
 -12   0   0    0.95    0.07
 -12   0   0    1.00    0.07
   0  12   0    0.99    0.08
 -12   0   0    0.92    0.08
   0  12   0    1.10    0.07
  12   0   0    1.08    0.08
  12   0   0    1.11    0.08
   0 -12   0    1.17    0.08
   0 -12   0    1.09    0.07
 -12   0   0    1.03    0.07
  12  -2   0    3.14    0.15
  -2 -12   0    3.09    0.12
  12  -2   0    3.06    0.14
   2  12   0    3.11    0.13
 -12   2   0    3.02    0.14
 -12   2   0    3.02    0.14
   2  12   0    3.00    0.14
 -12   2   0    3.08    0.14
  -2 -12   0    2.81    0.13
  12  -2   0    3.04    0.14
  12  -4   0    5.40    0.22
 -12   4   0    5.66    0.21
   4  12   0    5.69    0.20
   4  12   0    5.79    0.20
 -12   4   0    5.71    0.20
  -4 -12   0    5.38    0.21
  -4 -12   0    5.84    0.15
  -4 -12   0    5.64    0.15
  12  -4   0    6.03    0.21
  -4 -12   0    5.60    0.17
  12  -4   0    5.67    0.21
 -12   4   0    5.95    0.22
   6  12   0    2.96    0.13
 -12   6   0    2.91    0.13
  -6 -12   0    2.91    0.11
  12  -6   0    2.87    0.15
  12  -6   0    2.90    0.14
 -12   6   0    3.12    0.15
  -6 -12   0    2.96    0.15
  -6 -12   0    3.13    0.11
 -12   6   0    2.91    0.14
  -6 -12   0    3.14    0.10
  12  -6   0    3.12    0.14
   6  12   0    2.96    0.14
  -8 -12   0    2.51    0.11
  12  -8   0    2.58    0.13
 -12   8   0    2.62    0.14
   8  12   0    2.53    0.13
  -8 -12   0    2.56    0.10
  -8 -12   0    2.49    0.10
  -8 -12   0    2.62    0.10
  -8 -12   0    2.41    0.14
  12  -8   0    2.51    0.14
 -12   8   0    2.34    0.12
  12  -8   0    2.51    0.13
 -12   8   0    2.56    0.14
 -12  10   0    0.05    0.03
 -10 -12   0    0.06    0.02
  10  12   0    0.01    0.02
 -10 -12   0    0.03    0.02
 -10 -12   0    0.05    0.03
  12 -10   0    0.03    0.02
 -10 -12   0    0.04    0.01
 -12  10   0    0.01    0.02
 -10 -12   0   -0.01    0.02
  12 -10   0    0.04    0.04
  10  12   0    0.03    0.03
 -12  10   0    0.07    0.03
  12 -10   0    0.03    0.02
 -12  12   0    8.90    0.33
  12  12   0    8.85    0.29
 -12  12   0    8.97    0.31
  12 -12   0    7.75    0.32
 -12 -12   0    9.09    0.24
  12 -12   0    8.46    0.29
 -12  12   0    8.29    0.28
 -12 -12   0    8.07    0.30
  12 -12   0    9.58    0.29
 -12 -12   0    8.32    0.31
  12  12   0    8.78    0.31
 -12 -12   0    8.68    0.27
 -11  13   0    0.01    0.03
 -13 -11   0    0.02    0.03
  11 -13   0   -0.02    0.03
  13  11   0   -0.01    0.02
 -11  13   0   -0.03    0.03
  11 -13   0    0.02    0.02
 -13 -11   0    0.03    0.03
 -13 -11   0   -0.01    0.01
 -11  13   0   -0.04    0.02
  11 -13   0    0.01    0.02
 -13 -11   0   -0.01    0.02
   9 -13   0    0.01    0.01
   9 -13   0    0.01    0.02
  -9  13   0   -0.01    0.02
 -13  -9   0    0.01    0.02
   9 -13   0    0.02    0.02
  -9  13   0   -0.03    0.02
 -13  -9   0    0.02    0.02
 -13  -9   0    0.00    0.02
  -9  13   0   -0.01    0.02
  13   9   0    0.02    0.02
 -13  -9   0   -0.02    0.01
 -13  -9   0    0.01    0.02
  -9  13   0   -0.01    0.02
  -7  13   0    0.00    0.01
 -13  -7   0    0.00    0.02
   7 -13   0   -0.01    0.02
 -13  -7   0   -0.02    0.01
 -13  -7   0    0.00    0.02
  -7  13   0    0.03    0.02
  -7  13   0   -0.03    0.02
  13   7   0    0.03    0.02
 -13  -7   0    0.01    0.01
  -7  13   0   -0.03    0.01
   7 -13   0    0.00    0.02
 -13  -7   0   -0.02    0.02
  -5  13   0    0.02    0.02
  -5  13   0    0.01    0.02
   5 -13   0   -0.01    0.01
 -13  -5   0   -0.03    0.01
  13   5   0   -0.03    0.01
  13   5   0   -0.01    0.02
 -13  -5   0   -0.02    0.02
 -13  -5   0   -0.01    0.01
   5 -13   0   -0.04    0.01
  -5  13   0   -0.02    0.01
 -13  -5   0   -0.01    0.01
  -5  13   0   -0.01    0.01
  13   3   0    0.00    0.02
  -3  13   0    0.00    0.01
  -3  13   0    0.01    0.02
  13   3   0    0.02    0.03
   3 -13   0    0.01    0.02
 -13  -3   0    0.00    0.02
   3 -13   0    0.01    0.02
 -13  -3   0    0.00    0.02
 -13  -3   0   -0.03    0.01
  -3  13   0    0.03    0.02
 -13  -3   0    0.02    0.02
  -3  13   0    0.00    0.01
 -13  -1   0   -0.01    0.01
   1 -13   0    0.01    0.02
  13   1   0    0.03    0.02
 -13  -1   0    0.03    0.02
  -1  13   0    0.04    0.02
 -13  -1   0    0.05    0.02
   1 -13   0    0.01    0.02
 -13  -1   0    0.00    0.02
  13   1   0    0.01    0.02
  -1  13   0   -0.03    0.01
  -1 -13   0    0.01    0.02
  13  -1   0   -0.02    0.02
 -13   1   0    0.01    0.02
 -13   1   0    0.01    0.02
   1  13   0   -0.02    0.02
  -1 -13   0   -0.02    0.01
   1  13   0    0.00    0.01
  13  -1   0   -0.02    0.01
  13  -3   0    0.01    0.01
 -13   3   0   -0.03    0.01
  -3 -13   0   -0.02    0.02
   3  13   0   -0.01    0.01
   3  13   0   -0.02    0.02
  13  -3   0   -0.02    0.02
  13  -3   0   -0.01    0.02
 -13   3   0    0.01    0.01
 -13   3   0   -0.02    0.01
 -13   5   0   -0.01    0.02
 -13   5   0   -0.01    0.02
   5  13   0   -0.03    0.02
  -5 -13   0   -0.02    0.02
  -5 -13   0    0.01    0.01
  -5 -13   0    0.00    0.01
 -13   5   0   -0.01    0.01
  -5 -13   0    0.00    0.01
  13  -5   0   -0.01    0.02
   5  13   0   -0.02    0.02
  13  -5   0   -0.02    0.01
  13  -5   0   -0.01    0.01
  -7 -13   0    0.00    0.01
  13  -7   0   -0.04    0.02
  13  -7   0    0.00    0.02
  -7 -13   0    0.01    0.01
 -13   7   0    0.03    0.03
  13  -7   0   -0.02    0.02
 -13   7   0   -0.02    0.03
   7  13   0    0.02    0.02
 -13   7   0    0.01    0.02
  -7 -13   0    0.03    0.02
   7  13   0   -0.02    0.02
  -7 -13   0    0.03    0.01
  13  -9   0   -0.02    0.02
  -9 -13   0   -0.01    0.01
  -9 -13   0    0.01    0.02
 -13   9   0   -0.04    0.02
 -13   9   0   -0.05    0.02
  -9 -13   0   -0.01    0.01
  -9 -13   0    0.00    0.01
   9  13   0    0.01    0.02
  13  -9   0    0.00    0.02
 -13   9   0    0.01    0.03
  -9 -13   0    0.04    0.03
  13  -9   0   -0.06    0.02
 -13  11   0    0.05    0.03
  13 -11   0    0.05    0.03
 -11 -13   0   -0.01    0.01
 -11 -13   0   -0.01    0.02
 -13  11   0    0.04    0.03
 -13  11   0    0.02    0.03
  13 -11   0   -0.04    0.02
 -11 -13   0   -0.01    0.02
  11  13   0   -0.03    0.02
 -11 -13   0    0.01    0.02
 -13 -13   0    0.41    0.07
  13  13   0    0.24    0.05
 -12  14   0    8.86    0.35
  14  12   0    8.60    0.30
  12 -14   0    8.64    0.29
 -14 -12   0    8.59    0.33
 -12  14   0    8.43    0.28
 -14 -12   0    8.32    0.28
 -14 -10   0    0.58    0.05
 -14 -10   0    0.65    0.08
 -10  14   0    0.60    0.07
 -10  14   0    0.54    0.06
 -10  14   0    0.63    0.08
 -14 -10   0    0.40    0.07
  14  10   0    0.54    0.07
 -14 -10   0    0.56    0.06
  10 -14   0    0.61    0.06
 -10  14   0    0.57    0.05
 -14  -8   0    2.28    0.12
   8 -14   0    2.01    0.13
 -14  -8   0    1.95    0.13
   8 -14   0    2.21    0.11
  -8  14   0    2.20    0.10
 -14  -8   0    2.15    0.12
 -14  -8   0    2.27    0.10
  -8  14   0    2.19    0.13
 -14  -8   0    2.31    0.14
  -8  14   0    2.34    0.15
  -8  14   0    2.12    0.10
  14   8   0    2.20    0.13
   6 -14   0    0.51    0.05
 -14  -6   0    0.40    0.06
 -14  -6   0    0.42    0.05
  -6  14   0    0.33    0.05
  -6  14   0    0.39    0.06
 -14  -6   0    0.39    0.06
  -6  14   0    0.48    0.04
 -14  -6   0    0.40    0.06
  14   6   0    0.48    0.06
  -6  14   0    0.44    0.04
  14   6   0    0.42    0.06
   6 -14   0    0.31    0.05
   4 -14   0    0.00    0.02
  -4  14   0    0.01    0.01
  -4  14   0    0.02    0.01
  -4  14   0    0.01    0.02
  14   4   0    0.04    0.02
  14   4   0    0.04    0.03
  -4  14   0    0.02    0.02
   4 -14   0    0.03    0.02
 -14  -4   0    0.03    0.02
 -14  -4   0    0.02    0.02
 -14  -4   0   -0.01    0.02
 -14  -4   0    0.02    0.02
   2 -14   0   16.68    0.46
 -14  -2   0   16.35    0.49
   2 -14   0   17.05    0.47
 -14  -2   0   16.83    0.47
  14   2   0   16.79    0.48
  14   2   0   15.89    0.49
 -14  -2   0   16.87    0.46
 -14  -2   0   16.56    0.48
  -2  14   0   17.06    0.50
  -2  14   0   17.03    0.46
 -14   0   0    1.45    0.09
  14   0   0    1.50    0.10
 -14   0   0    1.45    0.11
   0  14   0    1.47    0.10
   0 -14   0    1.33    0.09
   0  14   0    1.57    0.09
 -14   0   0    1.49    0.10
 -14   0   0    1.55    0.10
   0 -14   0    1.47    0.08
  14   0   0    1.41    0.10
  14  -2   0    0.45    0.06
 -14   2   0    0.52    0.06
 -14   2   0    0.43    0.06
  -2 -14   0    0.48    0.04
  14  -2   0    0.57    0.06
   2  14   0    0.53    0.05
 -14   2   0    0.63    0.06
 -14   2   0    0.46    0.06
  -2 -14   0    0.53    0.06
  14  -2   0    0.48    0.06
   2  14   0    0.67    0.07
   4  14   0    0.10    0.03
  14  -4   0    0.09    0.03
 -14   4   0    0.08    0.03
  -4 -14   0    0.15    0.04
  -4 -14   0    0.11    0.02
 -14   4   0    0.14    0.04
   4  14   0    0.04    0.03
  14  -4   0    0.04    0.03
  14  -4   0    0.05    0.02
 -14   4   0    0.05    0.03
   6  14   0    2.80    0.13
  14  -6   0    2.70    0.14
  14  -6   0    2.80    0.16
  -6 -14   0    2.85    0.10
 -14   6   0    2.56    0.15
 -14   6   0    2.68    0.15
  14  -6   0    2.70    0.14
 -14   6   0    2.66    0.13
   6  14   0    2.56    0.13
  -6 -14   0    2.90    0.10
  -6 -14   0    2.73    0.10
  -6 -14   0    2.62    0.14
  14  -8   0    2.31    0.15
 -14   8   0    2.17    0.12
  14  -8   0    2.23    0.13
  14  -8   0    2.39    0.13
 -14   8   0    2.39    0.15
  -8 -14   0    2.21    0.10
  -8 -14   0    2.14    0.09
   8  14   0    2.39    0.11
  -8 -14   0    2.35    0.14
  -8 -14   0    2.36    0.10
 -14   8   0    2.20    0.14
   8  14   0    2.51    0.14
 -14  10   0    2.31    0.13
 -10 -14   0    2.43    0.15
  14 -10   0    2.14    0.13
 -10 -14   0    2.21    0.09
 -10 -14   0    2.31    0.11
 -14  10   0    2.16    0.14
  10  14   0    2.40    0.14
  14 -10   0    2.23    0.13
 -14  10   0    2.16    0.14
 -14  12   0    0.94    0.09
 -14  12   0    0.89    0.10
  14 -12   0    0.99    0.09
  12  14   0    0.81    0.10
 -14  12   0    0.74    0.10
 -12 -14   0    0.92    0.10
 -12 -14   0    0.98    0.08
  14 -12   0    1.09    0.09
 -14 -14   0    2.07    0.12
 -14  14   0    2.15    0.16
 -14 -14   0    1.87    0.15
 -14  14   0    2.11    0.13
  13 -15   0    0.00    0.02
 -15 -13   0   -0.01    0.03
 -15 -13   0   -0.03    0.02
 -13  15   0   -0.06    0.03
 -13  15   0   -0.02    0.04
 -11  15   0    0.03    0.03
 -15 -11   0    0.03    0.03
 -15 -11   0    0.04    0.04
  15  11   0   -0.03    0.03
 -11  15   0   -0.01    0.02
  11 -15   0    0.01    0.02
  -9  15   0   -0.07    0.03
 -15  -9   0    0.00    0.03
 -15  -9   0   -0.04    0.02
   9 -15   0   -0.07    0.03
  -9  15   0   -0.06    0.02
   9 -15   0   -0.03    0.02
  -9  15   0   -0.03    0.02
  15   9   0   -0.01    0.03
   7 -15   0    0.00    0.02
  -7  15   0   -0.01    0.03
 -15  -7   0    0.01    0.03
  15   7   0    0.00    0.03
  -7  15   0   -0.01    0.02
  15   7   0   -0.04    0.02
  -7  15   0   -0.03    0.01
  -7  15   0    0.00    0.02
 -15  -7   0   -0.04    0.02
 -15  -7   0    0.03    0.03
 -15  -7   0   -0.01    0.02
 -15  -7   0    0.00    0.01
 -15  -5   0   -0.03    0.02
  -5  15   0   -0.03    0.02
  -5  15   0    0.01    0.02
   5 -15   0   -0.01    0.02
 -15  -5   0    0.00    0.02
  -5  15   0    0.00    0.01
   5 -15   0   -0.04    0.02
  15   5   0   -0.04    0.02
  -5  15   0    0.01    0.01
 -15  -5   0    0.00    0.02
 -15  -5   0   -0.01    0.01
  15   5   0   -0.03    0.02
  15   3   0   -0.01    0.02
 -15  -3   0   -0.02    0.02
  15   3   0   -0.04    0.02
 -15  -3   0   -0.02    0.02
  -3  15   0   -0.04    0.02
  -3  15   0    0.00    0.02
   3 -15   0   -0.01    0.02
   3 -15   0   -0.01    0.02
 -15  -3   0    0.00    0.02
 -15  -1   0    0.00    0.02
 -15  -1   0   -0.01    0.02
  -1  15   0   -0.02    0.01
  15   1   0   -0.04    0.02
  -1  15   0   -0.01    0.02
  15   1   0   -0.03    0.02
   1 -15   0   -0.02    0.02
   1 -15   0    0.02    0.02
 -15  -1   0   -0.01    0.02
 -15  -1   0    0.00    0.02
   1  15   0    0.01    0.02
 -15   1   0    0.02    0.02
  15  -1   0   -0.02    0.02
 -15   1   0   -0.02    0.02
  -1 -15   0   -0.03    0.02
 -15   1   0   -0.01    0.02
 -15   1   0   -0.02    0.02
  15  -1   0   -0.03    0.02
   1  15   0    0.00    0.03
  -1 -15   0    0.00    0.02
 -15   3   0    0.01    0.02
  15  -3   0   -0.02    0.02
  -3 -15   0    0.01    0.02
   3  15   0    0.02    0.02
 -15   3   0    0.00    0.02
  -3 -15   0   -0.01    0.01
   3  15   0   -0.01    0.02
 -15   3   0    0.01    0.01
  15  -3   0    0.00    0.02
 -15   3   0    0.00    0.02
  15  -3   0   -0.01    0.02
 -15   5   0    0.02    0.02
  15  -5   0    0.01    0.03
  15  -5   0    0.00    0.03
  15  -5   0    0.00    0.02
  -5 -15   0    0.01    0.01
   5  15   0    0.03    0.02
  -5 -15   0    0.00    0.01
 -15   5   0    0.03    0.02
  -5 -15   0    0.02    0.03
  -5 -15   0    0.03    0.01
 -15   5   0    0.03    0.03
   7  15   0   -0.02    0.02
  -7 -15   0   -0.01    0.02
 -15   7   0    0.01    0.02
 -15   7   0    0.00    0.03
  15  -7   0   -0.02    0.03
   7  15   0   -0.02    0.01
  15  -7   0   -0.01    0.02
  15  -7   0   -0.03    0.02
 -15   9   0   -0.02    0.02
 -15   9   0    0.04    0.03
  -9 -15   0   -0.03    0.02
  15  -9   0   -0.02    0.02
 -15   9   0    0.01    0.03
   9  15   0   -0.02    0.02
  15  -9   0   -0.04    0.03
  -9 -15   0   -0.01    0.03
 -15  11   0    0.06    0.04
  11  15   0   -0.02    0.02
  15 -11   0    0.00    0.03
 -11 -15   0   -0.01    0.03
 -11 -15   0    0.03    0.02
 -15  11   0   -0.02    0.03
 -15  11   0   -0.04    0.02
  15 -11   0   -0.05    0.03
 -13 -15   0   -0.03    0.03
 -13 -15   0   -0.01    0.02
 -15  13   0   -0.02    0.03
  15 -13   0    0.01    0.03
 -15 -15   0    0.11    0.05
 -15  15   0    0.19    0.06
 -15 -15   0    0.11    0.04
 -15  15   0    0.17    0.05
 -16 -14   0   -0.06    0.02
 -14  16   0    0.03    0.03
 -16 -14   0    0.00    0.03
 -14  16   0    0.01    0.05
 -12  16   0    1.07    0.09
 -16 -12   0    1.06    0.09
  12 -16   0    0.94    0.08
  16  12   0    0.93    0.15
 -12  16   0    1.06    0.12
 -16 -12   0    1.02    0.11
 -16 -10   0    0.30    0.05
  16  10   0    0.26    0.06
 -10  16   0    0.24    0.04
  10 -16   0    0.27    0.05
 -16 -10   0    0.21    0.06
 -10  16   0    0.28    0.06
  -8  16   0    0.28    0.07
   8 -16   0    0.33    0.06
   8 -16   0    0.53    0.06
  16   8   0    0.33    0.06
 -16  -8   0    0.44    0.07
 -16  -8   0    0.46    0.05
  -8  16   0    0.51    0.05
 -16  -8   0    0.37    0.06
   6 -16   0    0.00    0.02
   6 -16   0   -0.03    0.02
 -16  -6   0    0.01    0.02
 -16  -6   0    0.01    0.03
  16   6   0    0.04    0.04
 -16  -6   0    0.00    0.02
  -6  16   0   -0.01    0.01
  -6  16   0    0.01    0.03
  -6  16   0   -0.02    0.03
  16   6   0   -0.03    0.02
 -16  -4   0   -0.02    0.02
  -4  16   0   -0.03    0.02
   4 -16   0    0.02    0.02
  16   4   0    0.00    0.03
 -16  -4   0   -0.02    0.01
 -16  -4   0    0.01    0.02
 -16  -4   0    0.00    0.01
  -4  16   0   -0.03    0.02
   4 -16   0   -0.03    0.02
  16   4   0    0.00    0.03
   2 -16   0    0.04    0.02
 -16  -2   0    0.01    0.02
 -16  -2   0    0.02    0.02
  16   2   0   -0.04    0.02
   2 -16   0    0.01    0.02
  -2  16   0    0.06    0.04
 -16  -2   0    0.02    0.02
  -2  16   0    0.03    0.03
 -16  -2   0    0.01    0.03
 -16   0   0    0.46    0.07
   0  16   0    0.61    0.07
  16   0   0    0.57    0.08
 -16   0   0    0.63    0.07
   0 -16   0    0.59    0.06
  16   0   0    0.46    0.08
   0  16   0    0.57    0.06
   0 -16   0    0.59    0.06
 -16   0   0    0.78    0.07
 -16   2   0   11.60    0.38
  16  -2   0   11.77    0.39
   2  16   0   12.62    0.40
   2  16   0   12.22    0.36
  16  -2   0   11.52    0.40
 -16   2   0   12.05    0.38
 -16   2   0   12.05    0.38
  -2 -16   0   12.39    0.39
 -16   2   0   12.18    0.40
  -2 -16   0   11.61    0.34
  -4 -16   0    3.91    0.18
  16  -4   0    3.72    0.18
 -16   4   0    3.85    0.18
   4  16   0    3.99    0.18
   4  16   0    3.46    0.16
 -16   4   0    3.53    0.19
  16  -4   0    3.50    0.19
  -4 -16   0    3.44    0.13
  16  -4   0    3.74    0.18
 -16   4   0    3.81    0.18
 -16   4   0    3.71    0.18
   6  16   0    0.03    0.03
 -16   6   0    0.04    0.03
  16  -6   0   -0.01    0.03
 -16   6   0    0.08    0.04
  -6 -16   0    0.07    0.04
 -16   6   0    0.06    0.03
  16  -6   0    0.06    0.03
   6  16   0    0.05    0.03
  16  -6   0    0.00    0.04
  -8 -16   0    0.10    0.05
 -16   8   0    0.14    0.05
  16  -8   0    0.15    0.05
   8  16   0    0.10    0.04
   8  16   0    0.10    0.03
 -16   8   0    0.19    0.05
  16  -8   0    0.13    0.04
 -16   8   0    0.15    0.05
 -16  10   0    0.18    0.05
  16 -10   0    0.05    0.04
 -10 -16   0    0.20    0.05
  10  16   0    0.09    0.04
 -16  10   0    0.19    0.06
  16 -10   0    0.11    0.04
 -16  10   0    0.15    0.05
 -12 -16   0    0.16    0.05
  16 -12   0    0.20    0.05
 -16  12   0    0.21    0.06
  16 -12   0    0.21    0.05
 -16  12   0    0.32    0.06
 -16  14   0    0.70    0.11
 -14 -16   0    1.03    0.12
 -16  14   0    0.87    0.09
  16 -14   0    1.09    0.10
 -16  16   0    1.12    0.11
 -16 -16   0    1.34    0.14
 -16  16   0    1.20    0.13
 -17 -15   0    0.03    0.03
 -17 -15   0    0.01    0.05
 -17 -13   0   -0.02    0.03
 -17 -13   0   -0.02    0.02
 -13  17   0    0.00    0.04
 -17 -11   0   -0.06    0.02
 -17 -11   0    0.01    0.03
  11 -17   0   -0.02    0.02
 -11  17   0   -0.07    0.03
 -17  -9   0   -0.03    0.02
   9 -17   0    0.01    0.02
 -17  -9   0   -0.01    0.02
  -9  17   0   -0.05    0.03
  -7  17   0   -0.04    0.03
 -17  -7   0   -0.02    0.02
   7 -17   0   -0.02    0.02
 -17  -7   0    0.01    0.02
   7 -17   0   -0.04    0.03
  17   5   0   -0.03    0.03
 -17  -5   0   -0.01    0.01
 -17  -5   0   -0.03    0.02
  17   5   0   -0.01    0.04
   5 -17   0   -0.03    0.02
 -17  -5   0   -0.01    0.02
  -5  17   0   -0.04    0.02
   5 -17   0   -0.05    0.02
   3 -17   0    0.00    0.02
 -17  -3   0    0.01    0.03
  17   3   0   -0.03    0.02
 -17  -3   0    0.02    0.02
 -17  -3   0   -0.03    0.02
   3 -17   0    0.00    0.02
  -3  17   0    0.00    0.03
  -3  17   0   -0.01    0.03
  17   1   0   -0.05    0.03
 -17  -1   0   -0.02    0.03
 -17  -1   0   -0.08    0.03
  17   1   0   -0.07    0.03
 -17  -1   0   -0.01    0.02
   1 -17   0   -0.04    0.02
 -17  -1   0    0.00    0.02
  -1  17   0    0.03    0.03
  -1  17   0   -0.04    0.02
   1 -17   0   -0.04    0.02
 -17   1   0    0.10    0.04
   1  17   0   -0.01    0.02
  -1 -17   0    0.02    0.03
 -17   1   0   -0.02    0.03
  -1 -17   0   -0.02    0.01
 -17   1   0    0.01    0.02
  17  -1   0   -0.02    0.03
 -17   1   0   -0.03    0.02
   1  17   0   -0.01    0.03
 -17   3   0   -0.02    0.01
   3  17   0   -0.01    0.03
  -3 -17   0   -0.02    0.03
 -17   3   0    0.01    0.03
  17  -3   0    0.06    0.04
 -17   3   0   -0.02    0.03
 -17   3   0   -0.01    0.02
  -3 -17   0    0.01    0.03
   5  17   0   -0.03    0.03
 -17   5   0    0.00    0.02
 -17   5   0    0.01    0.02
   5  17   0   -0.03    0.02
 -17   5   0    0.01    0.02
 -17   5   0   -0.01    0.03
  -5 -17   0   -0.02    0.02
  17  -5   0   -0.04    0.02
  -7 -17   0   -0.04    0.03
 -17   7   0   -0.03    0.03
 -17   7   0   -0.04    0.04
 -17   7   0   -0.04    0.03
  17  -7   0   -0.01    0.03
   7  17   0   -0.02    0.03
   7  17   0    0.01    0.04
 -17   9   0    0.01    0.03
 -17   9   0   -0.04    0.04
 -17   9   0   -0.04    0.02
   9  17   0   -0.05    0.03
  17  -9   0   -0.04    0.02
  -9 -17   0    0.02    0.03
 -11 -17   0   -0.04    0.03
 -17  11   0   -0.05    0.03
 -17  11   0   -0.01    0.03
  17 -11   0   -0.03    0.02
  17 -13   0    0.00    0.03
 -17  13   0   -0.02    0.03
 -17  13   0   -0.03    0.02
 -13 -17   0    0.02    0.03
 -17  15   0   -0.10    0.03
 -17  15   0    0.03    0.04
 -15 -17   0   -0.01    0.03
 -17 -17   0    0.06    0.05
 -17  17   0   -0.02    0.05
 -18 -16   0    1.19    0.14
 -16  18   0    0.76    0.13
 -14  18   0   -0.03    0.03
 -18 -14   0    0.02    0.03
 -18 -14   0    0.02    0.03
 -18 -12   0    0.02    0.04
 -18 -12   0    0.02    0.03
 -12  18   0    0.06    0.04
 -18 -10   0    0.64    0.09
 -10  18   0    0.62    0.10
 -18 -10   0    0.61    0.08
 -18  -8   0    0.79    0.09
   8 -18   0    0.80    0.07
 -18  -8   0    0.84    0.10
 -18  -8   0    0.90    0.09
  -8  18   0    0.81    0.10
 -18  -6   0    0.14    0.04
 -18  -6   0    0.12    0.05
   6 -18   0    0.14    0.04
  -6  18   0    0.17    0.05
 -18  -6   0    0.19    0.05
  -4  18   0    0.02    0.04
 -18  -4   0    0.01    0.03
   4 -18   0    0.05    0.03
 -18  -4   0    0.05    0.03
 -18  -4   0   -0.01    0.03
   4 -18   0   -0.06    0.02
 -18  -2   0    0.47    0.07
   2 -18   0    0.34    0.05
 -18  -2   0    0.31    0.06
 -18  -2   0    0.36    0.06
   2 -18   0    0.36    0.06
  -2  18   0    0.34    0.07
  18   2   0    0.26    0.06
   0 -18   0    0.05    0.03
   0  18   0   -0.05    0.03
 -18   0   0    0.05    0.03
   0  18   0   -0.01    0.02
 -18   0   0    0.04    0.03
 -18   0   0    0.08    0.04
  18   0   0    0.11    0.05
   0 -18   0    0.03    0.03
 -18   2   0    8.07    0.30
 -18   2   0    8.19    0.30
  -2 -18   0    8.26    0.30
  18  -2   0    7.37    0.32
   2  18   0    8.19    0.28
   2  18   0    8.51    0.32
 -18   2   0    8.17    0.30
 -18   4   0    3.05    0.17
 -18   4   0    3.11    0.17
   4  18   0    3.48    0.18
 -18   4   0    2.92    0.16
   4  18   0    2.98    0.16
  -4 -18   0    3.38    0.18
 -18   6   0    0.06    0.04
 -18   6   0    0.12    0.04
  -6 -18   0    0.15    0.04
   6  18   0    0.05    0.04
  18  -6   0    0.05    0.04
 -18   6   0    0.05    0.03
 -18   8   0    0.07    0.04
 -18   8   0    0.10    0.04
  -8 -18   0    0.09    0.04
   8  18   0    0.08    0.04
  18  -8   0    0.04    0.04
  18 -10   0   -0.04    0.03
 -10 -18   0   -0.01    0.03
 -18  10   0    0.00    0.03
 -18  10   0    0.00    0.03
  18 -12   0    0.02    0.03
 -18  12   0    0.02    0.03
 -18  12   0    0.02    0.04
 -12 -18   0    0.06    0.04
 -18  14   0    0.25    0.07
  18 -14   0    0.18    0.06
 -14 -18   0    0.22    0.06
 -18  16   0    0.37    0.08
 -18 -18   0    0.40    0.09
 -18  18   0    0.30    0.08
 -19 -17   0    0.01    0.04
 -17  19   0    0.01    0.05
 -19 -15   0   -0.06    0.04
 -15  19   0   -0.04    0.05
 -19 -13   0   -0.02    0.04
 -13  19   0   -0.09    0.03
 -19 -13   0    0.00    0.03
 -19 -11   0   -0.03    0.03
 -19 -11   0    0.00    0.03
 -19  -9   0    0.02    0.03
  -9  19   0   -0.07    0.03
 -19  -9   0   -0.01    0.04
  -7  19   0   -0.05    0.03
 -19  -7   0   -0.02    0.02
 -19  -7   0   -0.03    0.03
 -19  -7   0    0.04    0.04
   5 -19   0   -0.04    0.02
 -19  -5   0   -0.04    0.02
 -19  -5   0    0.00    0.03
 -19  -5   0   -0.02    0.02
  -5  19   0   -0.08    0.04
 -19  -3   0   -0.02    0.02
 -19  -3   0   -0.01    0.02
   3 -19   0   -0.04    0.02
 -19  -3   0   -0.01    0.02
  -3  19   0   -0.06    0.03
  19   3   0   -0.07    0.04
  19   1   0   -0.08    0.04
   1 -19   0   -0.03    0.02
 -19  -1   0    0.00    0.02
 -19  -1   0   -0.02    0.02
 -19  -1   0   -0.01    0.03
  -1  19   0   -0.01    0.03
 -19   1   0    0.05    0.04
  19  -1   0    0.00    0.03
 -19   1   0    0.02    0.03
   1  19   0   -0.03    0.03
  -1 -19   0   -0.01    0.02
 -19   1   0    0.02    0.03
 -19   3   0   -0.03    0.02
   3  19   0    0.01    0.03
 -19   3   0   -0.03    0.02
 -19   3   0   -0.03    0.03
  -3 -19   0    0.00    0.02
 -19   5   0    0.00    0.02
 -19   5   0   -0.03    0.03
  -5 -19   0   -0.03    0.03
 -19   5   0    0.03    0.04
 -19   7   0   -0.03    0.02
 -19   7   0   -0.02    0.03
  -7 -19   0    0.01    0.03
 -19   7   0    0.00    0.02
  19  -7   0   -0.01    0.03
 -19   9   0   -0.04    0.03
 -19   9   0   -0.07    0.03
 -19   9   0   -0.01    0.03
  -9 -19   0    0.04    0.04
  19  -9   0   -0.04    0.02
 -19  11   0    0.04    0.04
 -19  11   0    0.00    0.03
  19 -11   0    0.05    0.03
 -11 -19   0   -0.01    0.04
 -13 -19   0    0.02    0.04
  19 -13   0    0.03    0.03
 -19  15   0   -0.05    0.05
 -15 -19   0    0.00    0.03
 -19  17   0   -0.02    0.04
 -17 -19   0    0.00    0.05
 -19  19   0   -0.03    0.03
 -19 -19   0   -0.04    0.05
 -18  20   0   -0.03    0.06
 -20 -18   0    0.10    0.06
 -16  20   0   -0.07    0.05
 -14  20   0    0.35    0.10
 -20 -14   0    0.43    0.08
 -20 -14   0    0.37    0.08
 -20 -12   0    0.01    0.04
 -20 -12   0   -0.04    0.03
 -12  20   0    0.01    0.04
 -20 -10   0    0.26    0.06
 -20 -10   0    0.27    0.07
 -10  20   0    0.12    0.05
 -20  -8   0    0.09    0.05
  -8  20   0    0.12    0.06
 -20  -8   0    0.08    0.04
 -20  -6   0    0.18    0.05
 -20  -6   0    0.20    0.04
  -6  20   0    0.15    0.06
 -20  -6   0    0.14    0.05
 -20  -4   0    0.02    0.04
 -20  -4   0   -0.02    0.03
 -20  -4   0   -0.04    0.02
  -4  20   0    0.01    0.04
 -20  -2   0    0.75    0.09
  -2  20   0    0.58    0.10
   2 -20   0    0.66    0.08
 -20  -2   0    0.97    0.09
 -20  -2   0    0.84    0.10
 -20   0   0    1.22    0.11
 -20   0   0    1.27    0.12
   0 -20   0    1.32    0.11
   0  20   0    1.20    0.13
 -20   0   0    1.53    0.12
  -2 -20   0    3.36    0.18
 -20   2   0    3.08    0.18
   2  20   0    3.01    0.19
 -20   2   0    3.41    0.18
 -20   2   0    2.93    0.17
  -4 -20   0    0.22    0.06
 -20   4   0    0.18    0.05
 -20   4   0    0.30    0.07
 -20   4   0    0.27    0.06
 -20   6   0    0.37    0.08
  -6 -20   0    0.30    0.06
 -20   6   0    0.23    0.06
 -20   6   0    0.33    0.06
 -20   8   0   -0.02    0.03
 -20   8   0   -0.04    0.03
  -8 -20   0    0.01    0.03
 -20   8   0   -0.02    0.03
 -10 -20   0   -0.03    0.04
 -20  10   0    0.01    0.04
  20 -10   0   -0.05    0.03
 -20  10   0   -0.01    0.03
 -20  10   0   -0.05    0.03
  20 -12   0   -0.02    0.04
 -20  12   0    0.06    0.05
 -12 -20   0    0.07    0.04
 -20  12   0    0.02    0.04
 -14 -20   0    0.22    0.07
 -20  14   0    0.21    0.06
 -20  14   0    0.12    0.06
 -16 -20   0    0.35    0.09
 -20  16   0    0.23    0.07
 -18 -20   0    0.02    0.05
 -20  18   0   -0.07    0.05
 -21 -17   0    0.02    0.05
 -17  21   0    0.02    0.07
 -21 -15   0   -0.05    0.04
 -15  21   0    0.02    0.04
 -21 -13   0   -0.01    0.04
 -21 -13   0    0.04    0.03
 -13  21   0   -0.06    0.05
 -11  21   0   -0.03    0.05
 -21 -11   0    0.03    0.03
 -21 -11   0   -0.07    0.04
  -9  21   0   -0.06    0.03
 -21  -9   0    0.00    0.03
 -21  -7   0    0.00    0.03
  -7  21   0    0.03    0.05
 -21  -7   0    0.02    0.04
 -21  -5   0   -0.04    0.03
 -21  -5   0    0.03    0.04
  -5  21   0    0.02    0.04
 -21  -5   0   -0.01    0.02
 -21  -3   0   -0.01    0.03
 -21  -3   0    0.00    0.03
 -21  -3   0    0.00    0.03
  -3  21   0    0.07    0.04
 -21  -1   0   -0.04    0.03
 -21  -1   0   -0.06    0.03
  -1  21   0   -0.08    0.04
 -21  -1   0   -0.06    0.03
 -21   1   0    0.02    0.04
 -21   1   0    0.03    0.04
   1  21   0    0.01    0.04
 -21   3   0   -0.07    0.03
 -21   3   0   -0.03    0.02
 -21   3   0   -0.03    0.03
  -3 -21   0   -0.03    0.03
 -21   5   0    0.02    0.04
  -5 -21   0    0.03    0.04
 -21   5   0   -0.03    0.03
  -7 -21   0   -0.01    0.03
 -21   7   0   -0.03    0.04
 -21   7   0    0.04    0.03
 -21   7   0    0.03    0.04
  -9 -21   0   -0.04    0.03
 -21   9   0    0.03    0.05
 -21   9   0   -0.01    0.04
 -21   9   0   -0.04    0.03
 -11 -21   0   -0.07    0.03
 -21  11   0   -0.04    0.03
  21 -11   0   -0.02    0.03
 -21  11   0   -0.08    0.03
 -21  11   0   -0.03    0.04
 -13 -21   0    0.03    0.04
 -21  13   0   -0.06    0.05
 -21  15   0   -0.08    0.06
 -15 -21   0   -0.04    0.04
 -21  15   0   -0.04    0.03
 -17 -21   0   -0.01    0.05
 -21  17   0   -0.03    0.05
 -16  22   0    0.00    0.07
 -22 -16   0   -0.06    0.04
 -22 -14   0   -0.03    0.04
 -14  22   0   -0.04    0.06
 -12  22   0   -0.10    0.05
 -22 -12   0   -0.01    0.03
 -22 -12   0   -0.07    0.04
 -22 -10   0    0.02    0.04
 -10  22   0   -0.04    0.05
 -22 -10   0   -0.05    0.03
 -22  -8   0    0.27    0.08
  -8  22   0    0.45    0.09
 -22  -8   0    0.41    0.07
 -22  -6   0    0.66    0.10
 -22  -6   0    0.46    0.08
 -22  -4   0    1.06    0.11
 -22  -4   0    1.12    0.10
  -4  22   0    1.01    0.13
 -22  -4   0    1.09    0.11
 -22  -2   0    2.67    0.16
 -22  -2   0    2.89    0.18
  -2  22   0    2.95    0.21
 -22   0   0    0.13    0.05
 -22   0   0    0.17    0.05
 -22   0   0    0.18    0.06
 -22   2   0   -0.01    0.04
 -22   2   0   -0.05    0.04
 -22   2   0   -0.03    0.03
 -22   4   0    1.21    0.12
 -22   4   0    1.40    0.12
 -22   4   0    0.99    0.11
 -22   6   0    0.05    0.04
 -22   6   0    0.09    0.05
  -6 -22   0    0.11    0.06
 -22   6   0    0.14    0.05
  -8 -22   0    0.41    0.08
 -22   8   0    0.33    0.07
 -22   8   0    0.30    0.07
 -22   8   0    0.37    0.08
 -22  10   0    0.04    0.03
 -22  10   0   -0.05    0.04
 -10 -22   0   -0.05    0.04
 -22  10   0   -0.01    0.04
 -22  12   0   -0.04    0.04
 -22  12   0   -0.05    0.04
 -22  12   0   -0.05    0.04
 -12 -22   0   -0.05    0.03
 -14 -22   0    0.02    0.05
 -22  14   0   -0.07    0.05
 -22  14   0   -0.08    0.05
 -16 -22   0   -0.03    0.05
 -22  16   0   -0.09    0.06
 -15  23   0    0.02    0.07
 -23 -13   0   -0.02    0.04
 -13  23   0    0.02    0.06
 -23 -13   0   -0.06    0.03
 -23 -11   0   -0.01    0.05
 -23 -11   0    0.00    0.04
 -11  23   0   -0.08    0.06
 -23  -9   0   -0.03    0.03
  -9  23   0    0.01    0.06
 -23  -9   0   -0.05    0.03
 -23  -7   0    0.00    0.04
 -23  -7   0   -0.09    0.03
 -23  -5   0   -0.04    0.04
 -23  -5   0    0.02    0.03
  -5  23   0   -0.07    0.05
 -23  -3   0   -0.03    0.04
  -3  23   0   -0.03    0.07
 -23  -3   0   -0.02    0.03
 -23  -3   0    0.02    0.04
 -23  -1   0   -0.02    0.04
 -23  -1   0   -0.05    0.03
 -23  -1   0    0.02    0.04
 -23   1   0   -0.07    0.03
 -23   1   0   -0.02    0.04
 -23   1   0   -0.05    0.03
 -23   3   0   -0.02    0.03
 -23   3   0   -0.03    0.04
 -23   5   0    0.01    0.04
 -23   5   0   -0.07    0.04
 -23   7   0   -0.05    0.04
 -23   7   0   -0.08    0.04
 -23   7   0   -0.02    0.02
 -23   9   0    0.01    0.05
 -23   9   0   -0.04    0.04
 -23   9   0   -0.06    0.03
 -23  11   0   -0.07    0.04
 -23  11   0   -0.08    0.03
 -23  11   0   -0.09    0.04
 -23  13   0   -0.12    0.05
 -23  13   0   -0.09    0.04
 -23  15   0   -0.07    0.03
 -24 -12   0   -0.09    0.04
 -24 -12   0   -0.08    0.04
 -12  24   0    0.00    0.07
 -10  24   0    0.02    0.07
 -24 -10   0   -0.10    0.05
 -24  -8   0   -0.03    0.04
  -8  24   0   -0.15    0.06
 -24  -8   0   -0.04    0.03
  -6  24   0    0.54    0.11
 -24  -6   0    0.59    0.10
 -24  -4   0   -0.02    0.04
 -24  -4   0    0.12    0.06
 -24  -2   0    2.15    0.17
 -24  -2   0    2.25    0.18
 -24  -2   0    2.14    0.16
 -24   0   0    0.04    0.04
 -24   0   0    0.01    0.04
 -24   0   0   -0.03    0.03
 -24   2   0    0.13    0.05
 -24   2   0    0.07    0.05
 -24   2   0    0.13    0.05
 -24   4   0   -0.03    0.05
 -24   4   0   -0.09    0.04
 -24   4   0   -0.04    0.03
 -24   6   0    0.03    0.05
 -24   6   0    0.01    0.04
 -24   6   0    0.06    0.05
 -24   8   0    0.13    0.07
 -24   8   0   -0.02    0.04
 -24   8   0    0.08    0.05
 -24  10   0    0.38    0.09
 -24  10   0    0.36    0.08
 -24  10   0    0.25    0.07
 -24  12   0   -0.01    0.05
 -24  12   0   -0.03    0.06
 -25 -11   0   -0.07    0.04
 -11  25   0   -0.03    0.06
 -25 -11   0   -0.04    0.04
 -25  -9   0    0.01    0.04
 -25  -9   0    0.09    0.05
  -9  25   0    0.06    0.09
 -25  -7   0    0.00    0.04
  -7  25   0   -0.03    0.08
 -25  -7   0    0.03    0.05
 -25  -5   0   -0.02    0.03
 -25  -5   0    0.05    0.04
 -25  -3   0   -0.08    0.05
 -25  -3   0   -0.04    0.05
 -25  -1   0   -0.02    0.03
 -25  -1   0   -0.09    0.04
 -25   1   0   -0.04    0.02
 -25   1   0    0.01    0.04
 -25   1   0   -0.05    0.05
 -25   3   0   -0.04    0.04
 -25   3   0   -0.09    0.03
 -25   3   0   -0.05    0.04
 -25   5   0   -0.01    0.04
 -25   5   0   -0.07    0.04
 -25   5   0   -0.07    0.04
 -25   7   0    0.00    0.05
 -25   7   0   -0.04    0.03
 -25   9   0   -0.04    0.04
 -25   9   0    0.00    0.05
 -25  11   0   -0.04    0.06
 -25  11   0   -0.06    0.05
 -26  -8   0    0.39    0.09
 -26  -8   0    0.30    0.09
 -26  -6   0    0.65    0.11
 -26  -6   0    0.77    0.11
 -26  -4   0    0.23    0.07
 -26  -4   0    0.32    0.08
 -26  -2   0    0.46    0.10
 -26  -2   0    0.47    0.10
 -26   0   0    0.03    0.06
 -26   0   0    0.19    0.06
 -26   2   0   -0.07    0.05
 -26   2   0    0.06    0.05
 -26   2   0   -0.05    0.05
 -26   4   0   -0.09    0.05
 -26   4   0    0.00    0.05
 -26   4   0   -0.12    0.05
 -26   6   0   -0.05    0.05
 -26   6   0    0.01    0.05
 -26   6   0    0.01    0.05
 -26   8   0   -0.03    0.05
 -26   8   0   -0.02    0.06
 -26   8   0   -0.06    0.06
 -27  -5   0   -0.06    0.05
 -27  -3   0   -0.02    0.05
 -27  -3   0   -0.05    0.05
 -27  -1   0   -0.04    0.05
 -27  -1   0   -0.02    0.05
 -27   1   0   -0.12    0.04
 -27   1   0    0.00    0.05
 -27   3   0   -0.12    0.04
 -27   3   0    0.00    0.05
 -27   5   0   -0.04    0.05
 -27   5   0   -0.02    0.06
   0  -1  -1    0.03    0.01
   0   1   1    0.04    0.01
   0  -1   1    0.04    0.01
  -1   0   1    0.06    0.01
   1   0   1    0.05    0.01
  -1   0   1    0.07    0.01
   0  -1   1    0.07    0.01
   2   1  -1    1.54    0.05
  -1   2  -1    1.44    0.06
   2   1  -1    1.47    0.05
   1  -2  -1    1.54    0.05
   1  -2  -1    1.54    0.05
   2   1  -1    1.42    0.06
  -2  -1  -1    1.52    0.05
  -2  -1  -1    1.51    0.05
   1  -2  -1    1.53    0.06
  -2  -1  -1    1.50    0.05
  -2  -1   1    1.56    0.05
   2   1   1    1.42    0.04
  -1   2   1    1.58    0.05
  -1   2   1    1.57    0.06
  -1   2   1    1.55    0.05
  -2  -1   1    1.49    0.06
  -2  -1   1    1.49    0.06
   2   1   1    1.58    0.05
  -2  -1   1    1.53    0.06
   1  -2   1    1.49    0.06
   2   1   1    1.56    0.05
   1  -2   1    1.46    0.05
  -2   1  -1    7.28    0.19
   1   2  -1    7.13    0.18
   2  -1  -1    7.09    0.19
  -1  -2  -1    7.28    0.18
   1   2  -1    7.30    0.20
  -1  -2  -1    7.14    0.19
   2  -1  -1    7.16    0.18
   2  -1  -1    7.43    0.19
   2  -1   1    7.17    0.18
   1   2   1    6.98    0.18
  -2   1   1    7.38    0.19
  -2   1   1    7.04    0.19
   1   2   1    6.97    0.17
  -1  -2   1    7.23    0.18
  -2   1   1    7.55    0.19
   2  -1   1    7.18    0.17
   1   2   1    7.28    0.19
  -1  -2   1    6.99    0.19
   1   2   1    7.10    0.17
   2  -1   1    7.27    0.19
  -2   3  -1    0.64    0.02
  -3  -2  -1    0.64    0.04
  -2   3  -1    0.65    0.04
   2  -3  -1    0.64    0.04
  -3  -2  -1    0.68    0.02
   2  -3  -1    0.63    0.04
  -3  -2  -1    0.62    0.03
  -2   3  -1    0.61    0.03
   3   2  -1    0.72    0.04
   2  -3  -1    0.65    0.03
  -3  -2   1    0.67    0.04
  -2   3   1    0.60    0.03
   3   2   1    0.67    0.04
  -3  -2   1    0.77    0.05
  -3  -2   1    0.67    0.04
   3   2   1    0.66    0.02
  -3  -2   1    0.64    0.04
   2  -3   1    0.66    0.03
   2  -3   1    0.57    0.04
  -3  -2   1    0.58    0.04
   3   2   1    0.64    0.03
   2  -3   1    0.69    0.02
  -2   3   1    0.67    0.04
  -2   3   1    0.62    0.04
   0  -3  -1    3.92    0.12
   0  -3  -1    3.83    0.11
  -3   0  -1    4.12    0.12
   0   3  -1    3.84    0.11
   3   0  -1    3.89    0.12
   0  -3  -1    4.14    0.11
   0   3  -1    3.83    0.10
   3   0  -1    4.25    0.13
  -3   0  -1    3.89    0.11
   0   3  -1    4.00    0.13
   3   0   1    3.98    0.11
   0  -3   1    3.95    0.11
  -3   0   1    3.96    0.12
   0   3   1    3.91    0.12
   0  -3   1    3.94    0.10
  -3   0   1    4.08    0.12
  -3   0   1    4.08    0.12
   0   3   1    4.17    0.11
   0  -3   1    3.93    0.12
   3   0   1    3.86    0.11
   3   0   1    4.01    0.11
   0   3   1    3.86    0.11
  -3   0   1    3.90    0.12
   2   3  -1   23.24    0.65
   2   3  -1   23.72    1.21
   3  -2  -1   25.76    2.20
  -3   2  -1   25.12    2.36
   3  -2  -1   23.18    0.83
  -2  -3  -1   24.09    0.97
  -2  -3  -1   26.01    2.55
  -3   2  -1   23.32    0.85
  -2  -3   1   22.59    1.26
   2   3   1   23.56    2.43
   3  -2   1   22.44    2.32
   3  -2   1   22.09    0.85
  -3   2   1   25.41    2.12
  -2  -3   1   24.08    0.62
  -3   2   1   21.95    0.83
   3  -4  -1   47.62    3.70
  -3   4  -1   47.85    3.64
   4   3  -1   46.47    2.39
  -3   4  -1   48.42    1.53
   3  -4  -1   50.94    1.58
  -4  -3  -1   48.51    1.68
   4   3  -1   47.65    2.42
   4   3   1   47.85    3.96
  -3   4   1   45.49    1.58
   3  -4   1   46.57    3.68
  -4  -3   1   48.30    1.31
   3  -4   1   48.58    1.52
  -4  -3   1   50.34    1.26
  -3   4   1   50.54    3.75
  -4  -1  -1   26.50    0.98
  -1   4  -1   26.96    2.34
   4   1  -1   23.47    1.66
   1  -4  -1   24.44    2.54
   4   1  -1   24.83    0.75
   1  -4  -1   24.80    0.96
  -4  -1  -1   25.72    2.93
  -1   4   1   23.20    0.98
   1  -4   1   25.61    0.86
  -4  -1   1   24.64    0.75
  -1   4   1   25.24    2.39
   1  -4   1   26.47    2.23
   4   1   1   25.73    1.01
  -4  -1   1   24.31    1.75
   1   4  -1    0.08    0.02
  -1  -4  -1    0.08    0.02
   4  -1  -1    0.05    0.01
  -4   1  -1    0.07    0.01
  -1  -4  -1    0.06    0.01
   4  -1  -1    0.06    0.01
  -4   1  -1    0.06    0.01
  -1  -4  -1    0.09    0.01
  -4   1  -1    0.05    0.01
   4  -1  -1    0.05    0.01
   1   4  -1    0.05    0.01
  -4   1  -1    0.07    0.01
   1   4  -1    0.09    0.01
   1   4   1    0.09    0.01
   1   4   1    0.06    0.01
   4  -1   1    0.06    0.01
  -4   1   1    0.07    0.02
  -4   1   1    0.05    0.02
  -1  -4   1    0.05    0.01
  -4   1   1    0.08    0.02
  -4   1   1    0.08    0.01
  -1  -4   1    0.05    0.01
   4  -1   1    0.06    0.01
  -1  -4   1    0.07    0.02
   1   4   1    0.05    0.01
  -4   3  -1  111.16    6.23
   3   4  -1  112.08    3.88
  -3  -4  -1  116.32    3.16
   3   4  -1  110.79    2.73
  -3  -4  -1  112.53    6.34
   4  -3  -1  110.32    5.76
   3   4   1  110.81    6.25
  -3  -4   1  108.02    4.23
  -4   3   1  113.84    5.77
  -4   3   1  103.00    2.95
   4  -3   1  107.38    5.94
   4  -5  -1   28.86    0.68
  -5  -4   1   28.11    0.69
  -4   5   1   27.16    0.66
  -4   5   1   26.91    0.68
  -5  -4   1   27.96    0.67
   5   2  -1    4.54    0.14
  -2   5  -1    4.45    0.15
   5   2  -1    4.26    0.14
   2  -5  -1    4.60    0.14
   2  -5  -1    4.44    0.14
  -5  -2  -1    4.52    0.12
   5   2  -1    4.64    0.14
  -2   5  -1    4.20    0.12
  -2   5  -1    4.18    0.12
  -5  -2  -1    4.50    0.14
  -5  -2  -1    4.60    0.14
  -5  -2   1    4.61    0.14
   5   2   1    4.28    0.12
  -2   5   1    4.27    0.14
  -2   5   1    4.35    0.12
   2  -5   1    4.34    0.14
   5   2   1    4.53    0.13
  -2   5   1    4.35    0.13
   2  -5   1    4.19    0.12
   2  -5   1    4.33    0.12
   5   2   1    4.33    0.14
  -5  -2   1    4.72    0.15
  -2   5   1    4.41    0.13
  -5  -2   1    4.64    0.14
   5   0  -1    2.52    0.09
   0  -5  -1    2.42    0.09
   0  -5  -1    2.49    0.07
  -5   0  -1    2.42    0.09
   5   0  -1    2.51    0.09
  -5   0  -1    2.42    0.09
   0   5  -1    2.44    0.10
   0   5  -1    2.32    0.07
  -5   0  -1    2.45    0.09
   5   0  -1    2.54    0.10
   0   5  -1    2.32    0.07
  -5   0  -1    2.46    0.08
   0  -5  -1    2.54    0.08
   0  -5   1    2.41    0.09
   5   0   1    2.44    0.08
   0   5   1    2.37    0.08
   0  -5   1    2.41    0.07
  -5   0   1    2.53    0.09
  -5   0   1    2.45    0.09
   0   5   1    2.37    0.07
   0  -5   1    2.43    0.08
   5   0   1    2.60    0.09
   0   5   1    2.36    0.09
  -5   0   1    2.63    0.10
   5   0   1    2.47    0.09
  -2  -5  -1   10.70    0.27
   2   5  -1   11.30    0.27
  -5   2  -1   11.24    0.29
  -2  -5  -1   11.25    0.26
  -5   2  -1   10.97    0.28
   5  -2  -1   10.77    0.29
   5  -2  -1   11.45    0.30
   2   5  -1   10.74    0.28
  -5   2  -1   10.95    0.28
  -2  -5  -1   11.02    0.30
   2   5  -1   10.71    0.30
   5  -2  -1   10.91    0.29
   2   5   1   10.74    0.27
  -2  -5   1   10.90    0.29
   5  -2   1   11.37    0.28
   2   5   1   11.00    0.26
  -2  -5   1   11.08    0.28
  -5   2   1   11.19    0.29
   2   5   1   11.02    0.30
  -2  -5   1   11.29    0.28
  -5   2   1   11.24    0.30
  -5   2   1   11.37    0.30
   5  -2   1   10.92    0.28
   5  -2   1   10.93    0.29
  -4  -5  -1  136.06    3.79
  -5   4  -1  133.04    3.65
   4   5  -1  137.16    5.05
  -5   4  -1  135.03    7.68
   4   5  -1  130.15    3.39
  -4  -5  -1  140.95    7.72
   5  -4  -1  129.87    7.09
   5  -4  -1  128.46    3.59
  -4  -5   1  139.02    5.63
  -5   4   1  146.76    7.40
   4   5   1  132.28    3.83
  -5   4   1  131.66    3.65
   5  -4   1  128.15    7.30
  -4  -5   1  141.67    3.33
   4   5   1  134.25    7.51
  -5   6  -1   32.52    0.78
  -6  -5  -1   33.41    0.77
  -6  -5   1   32.69    0.81
  -6  -5   1   34.08    0.80
  -5   6   1   31.91    0.80
   6   3  -1   63.93    1.80
   3  -6  -1   62.31    2.04
  -6  -3  -1   59.90    2.01
   6   3  -1   62.10    3.40
   3  -6  -1   60.33    4.70
  -3   6  -1   61.85    1.97
  -3   6  -1   66.55    4.83
  -3   6   1   63.04    2.11
  -6  -3   1   68.29    1.73
  -6  -3   1   60.18    3.91
   3  -6   1   61.31    1.96
   3  -6   1   57.74    4.50
   6   3   1   69.12    5.35
   6   3   1   66.31    5.34
  -3   6   1   67.54    4.98
   1  -6  -1   13.29    0.31
   6   1  -1   13.55    0.35
   1  -6  -1   12.99    0.35
  -6  -1  -1   13.22    0.33
   6   1  -1   13.02    0.35
  -1   6  -1   13.68    0.36
  -6  -1  -1   13.52    0.34
   1  -6  -1   12.98    0.33
  -1   6  -1   12.82    0.32
  -6  -1  -1   13.52    0.34
  -1   6  -1   12.54    0.32
   6   1  -1   13.16    0.34
  -1   6   1   13.36    0.33
   6   1   1   12.84    0.34
   6   1   1   12.50    0.33
   1  -6   1   12.90    0.32
  -6  -1   1   13.26    0.35
  -1   6   1   12.40    0.34
  -6  -1   1   13.44    0.35
  -6  -1   1   13.53    0.34
   6   1   1   13.22    0.34
   1  -6   1   12.46    0.31
  -1   6   1   12.63    0.32
   1  -6   1   13.07    0.34
  -6   1  -1    0.04    0.01
   6  -1  -1    0.04    0.02
  -6   1  -1    0.05    0.02
  -1  -6  -1    0.02    0.01
   1   6  -1    0.04    0.02
  -1  -6  -1    0.05    0.01
  -6   1  -1    0.04    0.01
   6  -1  -1    0.03    0.01
   6  -1  -1    0.05    0.02
   1   6  -1    0.04    0.01
  -1  -6  -1    0.03    0.01
   1   6  -1    0.05    0.01
  -6   1  -1    0.04    0.01
   1   6   1    0.05    0.02
  -6   1   1    0.06    0.02
  -6   1   1    0.05    0.02
   6  -1   1    0.05    0.02
   1   6   1    0.05    0.01
  -1  -6   1    0.04    0.01
  -6   1   1    0.02    0.01
   1   6   1    0.04    0.01
  -1  -6   1    0.03    0.01
  -1  -6   1    0.03    0.01
   3   6  -1   21.44    0.54
  -3  -6  -1   20.53    0.51
   3   6  -1   20.97    0.52
   6  -3  -1   20.84    0.54
  -3  -6   1   21.67    0.51
   3   6   1   21.05    0.50
   6  -3   1   22.05    0.53
  -6   3   1   21.51    0.54
  -3  -6   1   21.27    0.53
   3   6   1   21.88    0.54
  -5  -6  -1   22.61    0.55
   6  -5  -1   24.54    0.60
   6  -5  -1   24.02    0.61
  -5  -6  -1   24.50    0.55
   6  -5  -1   23.83    0.59
  -6   5  -1   23.72    0.59
   5   6  -1   23.42    0.60
  -5  -6  -1   24.64    0.61
   5   6   1   24.39    0.60
   6  -5   1   24.20    0.58
  -6   5   1   24.93    0.61
  -5  -6   1   24.28    0.58
  -5  -6   1   23.35    0.60
   6  -5   1   24.27    0.61
   6  -7  -1   10.30    0.30
  -7  -6  -1   10.66    0.31
  -6   7  -1   10.66    0.29
  -6   7  -1   10.51    0.29
  -6   7  -1   10.59    0.32
  -7  -6  -1   10.68    0.27
   6  -7  -1   10.09    0.29
   7   6  -1   10.50    0.30
  -7  -6  -1   10.80    0.26
  -7  -6  -1   11.13    0.29
   6  -7  -1   10.78    0.32
   6  -7   1   10.61    0.28
  -7  -6   1   11.06    0.30
  -7  -6   1   10.32    0.31
  -7  -6   1   11.04    0.30
  -6   7   1   10.67    0.31
   6  -7   1   10.24    0.31
  -6   7   1   10.44    0.31
   7   6   1   10.72    0.31
  -7  -6   1   11.68    0.32
  -6   7   1   10.71    0.30
   7   6   1   11.02    0.29
   6  -7   1   10.54    0.28
  -6   7   1   10.82    0.28
  -7  -6   1   10.78    0.31
  -7  -6   1   10.72    0.29
  -4   7  -1    0.01    0.01
  -4   7  -1   -0.01    0.01
  -7  -4  -1    0.00    0.01
   7   4  -1    0.01    0.01
  -7  -4  -1    0.00    0.01
   4  -7  -1    0.01    0.01
  -7  -4  -1    0.01    0.01
   4  -7  -1    0.00    0.01
  -4   7  -1    0.01    0.01
  -4   7   1    0.01    0.01
  -4   7   1    0.01    0.01
   4  -7   1    0.01    0.01
  -7  -4   1    0.01    0.01
  -4   7   1    0.01    0.01
  -7  -4   1    0.01    0.01
  -4   7   1    0.01    0.01
   7   4   1    0.00    0.01
   7   4   1    0.01    0.01
  -7  -4   1    0.01    0.01
   4  -7   1    0.01    0.01
   7   4   1   -0.01    0.01
  -7  -4   1    0.00    0.01
   4  -7   1    0.02    0.01
  -7  -4   1    0.00    0.01
   7   2  -1    3.64    0.13
   2  -7  -1    3.61    0.13
  -2   7  -1    3.55    0.11
   2  -7  -1    3.61    0.12
   7   2  -1    3.70    0.14
  -7  -2  -1    3.86    0.13
   7   2  -1    3.61    0.14
  -7  -2  -1    3.83    0.13
  -2   7  -1    3.67    0.14
  -2   7  -1    3.53    0.11
  -7  -2  -1    3.55    0.11
  -7  -2   1    3.58    0.12
   7   2   1    3.78    0.13
  -7  -2   1    3.63    0.13
   2  -7   1    3.56    0.11
  -7  -2   1    3.69    0.14
  -2   7   1    3.52    0.13
  -2   7   1    3.57    0.12
  -2   7   1    3.62    0.11
  -7  -2   1    3.71    0.13
  -2   7   1    3.53    0.10
   2  -7   1    3.67    0.13
   7   2   1    3.54    0.13
   7   2   1    3.58    0.12
   2  -7   1    3.42    0.10
  -7   0  -1    3.13    0.12
   0  -7  -1    3.26    0.10
   7   0  -1    3.35    0.12
   0   7  -1    3.17    0.09
   7   0  -1    3.15    0.12
   0  -7  -1    3.32    0.09
  -7   0  -1    3.33    0.11
  -7   0  -1    3.26    0.12
   0   7  -1    3.21    0.10
  -7   0  -1    3.41    0.12
   7   0  -1    3.28    0.13
   0   7  -1    3.35    0.13
   0  -7  -1    3.40    0.13
   0   7   1    3.11    0.09
  -7   0   1    3.36    0.12
   0   7   1    3.31    0.11
   0   7   1    3.23    0.12
   0  -7   1    3.27    0.12
   7   0   1    3.29    0.11
  -7   0   1    3.31    0.12
   0  -7   1    3.14    0.09
   7   0   1    3.15    0.11
   0  -7   1    3.18    0.10
  -7   0   1    3.27    0.13
   7  -2  -1    8.96    0.26
  -7   2  -1    8.90    0.25
   7  -2  -1    9.37    0.26
  -2  -7  -1    8.87    0.23
  -7   2  -1    9.33    0.26
  -2  -7  -1    9.12    0.27
  -7   2  -1    8.89    0.25
  -2  -7  -1    8.61    0.23
   7  -2  -1    9.58    0.28
   2   7  -1    8.95    0.27
  -7   2  -1    9.41    0.26
   2   7  -1    9.14    0.24
   7  -2   1    9.28    0.26
   7  -2   1    9.39    0.26
  -2  -7   1    8.95    0.23
  -7   2   1    9.23    0.25
  -2  -7   1    9.57    0.22
   7  -2   1    8.91    0.25
  -7   2   1    9.12    0.26
  -2  -7   1    9.01    0.25
  -2  -7   1    9.08    0.26
   2   7   1    9.00    0.22
   2   7   1    9.01    0.24
   2   7   1    9.21    0.26
  -7   2   1    9.18    0.27
  -4  -7  -1    0.03    0.01
   7  -4  -1    0.03    0.01
  -4  -7  -1    0.01    0.00
  -7   4  -1    0.02    0.01
  -4  -7  -1    0.01    0.01
   4   7  -1    0.02    0.01
   7  -4  -1    0.02    0.01
   7  -4  -1    0.01    0.01
   4   7  -1    0.03    0.01
  -7   4  -1    0.03    0.01
  -7   4  -1    0.01    0.01
   4   7   1    0.01    0.01
   4   7   1    0.01    0.01
   7  -4   1    0.01    0.01
  -4  -7   1    0.02    0.01
  -7   4   1    0.03    0.02
  -4  -7   1    0.01    0.01
  -4  -7   1    0.03    0.01
   4   7   1    0.01    0.01
  -4  -7   1    0.01    0.01
  -7   4   1    0.01    0.01
  -7   4   1    0.02    0.02
   7  -4   1    0.01    0.01
   7  -4   1    0.02    0.01
   7  -6  -1   37.39    0.89
  -7   6  -1   36.67    0.87
  -6  -7  -1   35.57    0.83
   6   7  -1   37.18    0.89
   7  -6  -1   35.83    0.90
  -6  -7   1   36.20    0.89
   7  -6   1   35.32    0.89
  -7   6   1   36.93    0.90
  -8  -7  -1   19.91    0.46
  -7   8  -1   18.76    0.49
   7  -8  -1   18.56    0.49
  -8  -7  -1   18.73    0.49
  -7   8  -1   20.02    0.54
  -7   8  -1   19.38    0.50
   7  -8  -1   19.59    0.53
   7  -8  -1   19.48    0.51
  -8  -7  -1   18.75    0.52
   8   7  -1   19.52    0.50
  -8  -7  -1   18.88    0.47
   7  -8   1   19.11    0.52
   8   7   1   18.73    0.49
  -8  -7   1   18.97    0.51
  -8  -7   1   19.42    0.50
  -8  -7   1   19.55    0.50
  -7   8   1   19.01    0.52
  -8  -7   1   19.08    0.49
   8   7   1   20.35    0.52
   7  -8   1   19.19    0.48
  -7   8   1   19.67    0.49
   7  -8   1   19.65    0.49
  -8  -7   1   19.05    0.52
  -7   8   1   20.04    0.50
  -7   8   1   19.32    0.52
  -8  -7   1   19.32    0.52
  -5   8  -1    0.92    0.05
  -5   8  -1    1.01    0.07
  -8  -5  -1    0.89    0.06
  -5   8  -1    1.00    0.05
   8   5  -1    0.99    0.06
   5  -8  -1    1.00    0.06
  -8  -5  -1    1.02    0.05
   5  -8  -1    0.98    0.07
   5  -8   1    1.05    0.05
   5  -8   1    0.88    0.05
  -8  -5   1    0.89    0.07
   8   5   1    1.04    0.07
  -5   8   1    0.93    0.05
  -8  -5   1    1.01    0.07
  -5   8   1    0.83    0.06
   5  -8   1    0.99    0.07
   8   5   1    0.91    0.06
  -5   8   1    0.94    0.05
  -8  -5   1    0.90    0.06
   8   5   1    0.90    0.05
  -5   8   1    0.93    0.07
  -8  -5   1    1.02    0.07
  -8  -5   1    0.94    0.06
  -3   8  -1    0.43    0.03
  -8  -3  -1    0.47    0.04
  -3   8  -1    0.43    0.05
  -3   8  -1    0.45    0.03
   8   3  -1    0.41    0.04
   8   3  -1    0.50    0.04
   3  -8  -1    0.46    0.04
  -8  -3  -1    0.51    0.03
   3  -8  -1    0.46    0.04
  -8  -3  -1    0.43    0.04
  -3   8   1    0.48    0.03
  -8  -3   1    0.40    0.04
   8   3   1    0.48    0.04
  -8  -3   1    0.45    0.04
   3  -8   1    0.40    0.04
  -3   8   1    0.41    0.04
  -8  -3   1    0.52    0.04
   3  -8   1    0.44    0.03
  -3   8   1    0.45    0.04
   8   3   1    0.44    0.04
   3  -8   1    0.46    0.03
   8   3   1    0.43    0.04
  -8  -3   1    0.47    0.04
  -3   8   1    0.43    0.03
  -8  -1  -1    1.30    0.07
   8   1  -1    1.25    0.07
  -8  -1  -1    1.29    0.07
   1  -8  -1    1.30    0.06
  -8  -1  -1    1.38    0.06
  -1   8  -1    1.30    0.06
   8   1  -1    1.18    0.07
  -1   8  -1    1.37    0.08
  -1   8  -1    1.24    0.05
  -8  -1  -1    1.33    0.07
   1  -8  -1    1.25    0.07
   8   1  -1    1.33    0.08
   8   1   1    1.32    0.07
  -8  -1   1    1.30    0.07
   1  -8   1    1.32    0.06
  -1   8   1    1.31    0.07
  -8  -1   1    1.36    0.07
   1  -8   1    1.23    0.04
  -1   8   1    1.16    0.05
   1  -8   1    1.21    0.07
  -1   8   1    1.21    0.07
   8   1   1    1.27    0.07
  -8  -1   1    1.26    0.07
  -1   8   1    1.27    0.04
  -1  -8  -1    1.30    0.04
  -8   1  -1    1.29    0.07
   8  -1  -1    1.33    0.07
   8  -1  -1    1.49    0.08
   1   8  -1    1.36    0.08
  -1  -8  -1    1.34    0.08
  -8   1  -1    1.29    0.07
   8  -1  -1    1.34    0.07
   1   8  -1    1.33    0.06
  -8   1  -1    1.38    0.07
  -1  -8  -1    1.44    0.06
  -8   1  -1    1.33    0.07
  -1  -8   1    1.39    0.05
   1   8   1    1.32    0.04
   1   8   1    1.40    0.06
   1   8   1    1.36    0.07
   8  -1   1    1.33    0.07
   8  -1   1    1.33    0.07
  -8   1   1    1.34    0.07
  -1  -8   1    1.37    0.07
  -1  -8   1    1.28    0.07
  -8   1   1    1.37    0.08
  -8   1   1    1.40    0.07
  -1  -8   1    1.43    0.04
  -3  -8  -1    2.58    0.12
   8  -3  -1    2.54    0.12
   8  -3  -1    2.55    0.11
   8  -3  -1    2.57    0.11
   3   8  -1    2.51    0.10
  -8   3  -1    2.54    0.11
  -8   3  -1    2.47    0.10
  -8   3  -1    2.67    0.11
  -3  -8  -1    2.56    0.08
  -3  -8  -1    2.49    0.08
   3   8  -1    2.55    0.11
  -8   3   1    2.55    0.10
  -3  -8   1    2.44    0.10
  -3  -8   1    2.57    0.10
   8  -3   1    2.55    0.11
  -3  -8   1    2.61    0.08
  -8   3   1    2.47    0.11
   8  -3   1    2.57    0.11
  -8   3   1    2.57    0.11
  -3  -8   1    2.64    0.09
   3   8   1    2.73    0.11
   3   8   1    2.41    0.09
   8  -3   1    2.43    0.10
   3   8   1    2.53    0.08
  -5  -8  -1    1.33    0.06
  -8   5  -1    1.32    0.07
   8  -5  -1    1.38    0.09
   8  -5  -1    1.25    0.07
   8  -5  -1    1.32    0.07
  -5  -8  -1    1.38    0.08
  -8   5  -1    1.21    0.08
  -8   5  -1    1.34    0.07
  -5  -8  -1    1.30    0.04
   5   8  -1    1.31    0.07
   5   8  -1    1.10    0.07
  -8   5   1    1.28    0.08
   8  -5   1    1.32    0.07
  -8   5   1    1.27    0.07
  -5  -8   1    1.37    0.07
  -5  -8   1    1.27    0.07
   8  -5   1    1.33    0.07
   5   8   1    1.31    0.06
   5   8   1    1.23    0.07
  -5  -8   1    1.24    0.06
   5   8   1    1.25    0.05
   8  -5   1    1.30    0.08
  -5  -8   1    1.26    0.06
   8  -7  -1   15.18    0.42
  -7  -8  -1   15.14    0.43
  -8   7  -1   15.21    0.41
   7   8  -1   15.43    0.42
  -7  -8  -1   14.60    0.36
  -7  -8  -1   15.07    0.40
  -7  -8  -1   15.63    0.36
  -8   7  -1   14.94    0.41
   8  -7  -1   14.79    0.43
   8  -7  -1   15.05    0.41
  -8   7   1   15.52    0.43
  -7  -8   1   16.93    0.43
   8  -7   1   15.82    0.43
  -7  -8   1   15.27    0.42
   8  -7   1   15.11    0.40
  -8   7   1   15.61    0.40
   7   8   1   15.44    0.39
  -8   7   1   14.22    0.43
  -7  -8   1   15.72    0.40
  -7  -8   1   14.72    0.39
  -7  -8   1   15.30    0.41
   8  -7   1   15.31    0.40
   7   8   1   15.70    0.43
  -8   9  -1    1.13    0.07
  -9  -8  -1    1.06    0.08
  -8   9  -1    0.99    0.08
  -9  -8  -1    1.04    0.07
   9   8  -1    1.17    0.08
   8  -9  -1    1.16    0.08
   8  -9  -1    1.01    0.07
  -9  -8  -1    1.12    0.05
  -8   9  -1    1.12    0.07
  -9  -8  -1    1.15    0.06
   8  -9   1    1.19    0.09
   9   8   1    1.27    0.07
  -9  -8   1    1.06    0.07
  -9  -8   1    1.06    0.06
  -8   9   1    1.09    0.06
   8  -9   1    1.18    0.07
  -9  -8   1    1.23    0.08
  -9  -8   1    1.23    0.08
  -8   9   1    1.12    0.09
   9   8   1    1.04    0.08
  -8   9   1    1.05    0.08
  -9  -8   1    1.24    0.08
   8  -9   1    1.08    0.06
  -9  -8   1    1.09    0.07
  -8   9   1    1.13    0.07
  -6   9  -1    0.35    0.04
  -6   9  -1    0.39    0.04
  -9  -6  -1    0.41    0.05
  -9  -6  -1    0.39    0.03
   6  -9  -1    0.29    0.04
  -6   9  -1    0.33    0.05
  -9  -6  -1    0.43    0.04
   9   6  -1    0.33    0.04
   6  -9  -1    0.40    0.04
  -9  -6   1    0.32    0.04
  -6   9   1    0.27    0.04
  -6   9   1    0.37    0.04
  -9  -6   1    0.38    0.04
  -6   9   1    0.41    0.03
   9   6   1    0.37    0.04
  -9  -6   1    0.25    0.04
   6  -9   1    0.28    0.03
   9   6   1    0.28    0.03
   9   6   1    0.40    0.05
   6  -9   1    0.40    0.05
   6  -9   1    0.34    0.04
  -9  -6   1    0.33    0.04
  -9  -6   1    0.27    0.04
  -9  -4  -1    0.01    0.01
   4  -9  -1    0.02    0.02
  -4   9  -1    0.00    0.01
   9   4  -1    0.00    0.01
  -9  -4  -1   -0.01    0.01
   4  -9  -1   -0.01    0.01
  -4   9  -1    0.00    0.02
  -4   9  -1    0.02    0.01
  -9  -4  -1    0.00    0.02
   9   4  -1    0.00    0.01
   4  -9   1    0.00    0.01
   9   4   1   -0.01    0.01
  -4   9   1    0.01    0.01
  -4   9   1    0.00    0.01
  -9  -4   1   -0.01    0.01
  -9  -4   1    0.01    0.01
   4  -9   1    0.00    0.01
  -9  -4   1    0.01    0.02
  -9  -4   1    0.00    0.02
   9   4   1    0.01    0.01
   4  -9   1    0.01    0.01
   9   4   1    0.00    0.01
  -4   9   1    0.00    0.01
  -2   9  -1    4.25    0.13
  -9  -2  -1    4.73    0.16
  -9  -2  -1    4.54    0.14
  -9  -2  -1    4.14    0.16
   9   2  -1    4.34    0.16
   9   2  -1    4.17    0.17
  -9  -2  -1    4.53    0.17
  -2   9  -1    4.72    0.18
   2  -9  -1    4.51    0.15
  -2   9  -1    4.20    0.14
   9   2  -1    4.88    0.17
   2  -9  -1    4.38    0.16
  -2   9   1    4.38    0.13
  -2   9   1    4.37    0.12
  -2   9   1    4.57    0.16
   9   2   1    4.25    0.15
   9   2   1    4.42    0.15
   2  -9   1    4.37    0.16
  -9  -2   1    4.57    0.16
  -9  -2   1    4.52    0.16
   2  -9   1    4.31    0.12
  -2   9   1    4.22    0.16
   2  -9   1    4.22    0.14
  -9  -2   1    4.71    0.17
  -9  -2   1    4.76    0.17
   0   9  -1    0.00    0.02
   9   0  -1    0.01    0.01
   0   9  -1    0.01    0.00
   0   9  -1    0.00    0.01
  -9   0  -1    0.00    0.01
  -9   0  -1   -0.01    0.01
   9   0  -1   -0.02    0.01
  -9   0  -1    0.03    0.02
   0  -9  -1    0.01    0.01
   9   0  -1    0.01    0.01
  -9   0   1    0.01    0.01
   0  -9   1   -0.01    0.01
   9   0   1    0.01    0.01
   0   9   1    0.00    0.01
  -9   0   1   -0.01    0.01
   9   0   1    0.02    0.02
   0  -9   1    0.02    0.01
   0   9   1    0.01    0.00
   0  -9   1    0.01    0.00
  -9   0   1    0.01    0.01
   0   9   1    0.00    0.01
   2   9  -1    0.65    0.05
  -2  -9  -1    0.66    0.03
   9  -2  -1    0.75    0.06
  -2  -9  -1    0.70    0.06
  -9   2  -1    0.78    0.06
   9  -2  -1    0.70    0.05
  -2  -9  -1    0.76    0.04
   9  -2  -1    0.72    0.06
  -9   2  -1    0.72    0.05
  -9   2  -1    0.68    0.05
   2   9  -1    0.82    0.06
  -9   2  -1    0.61    0.05
  -2  -9   1    0.71    0.05
   2   9   1    0.67    0.05
  -2  -9   1    0.72    0.03
  -9   2   1    0.69    0.06
  -9   2   1    0.72    0.06
   9  -2   1    0.73    0.06
  -9   2   1    0.84    0.06
   9  -2   1    0.69    0.05
   2   9   1    0.74    0.05
  -2  -9   1    0.82    0.03
  -2  -9   1    0.76    0.05
   2   9   1    0.70    0.03
  -9   4  -1    1.35    0.08
   9  -4  -1    1.33    0.09
  -9   4  -1    1.44    0.09
   9  -4  -1    1.56    0.09
  -4  -9  -1    1.32    0.09
  -4  -9  -1    1.37    0.05
   9  -4  -1    1.39    0.08
   4   9  -1    1.30    0.08
   4   9  -1    1.36    0.07
  -9   4  -1    1.36    0.08
  -4  -9  -1    1.37    0.06
  -4  -9   1    1.39    0.08
   4   9   1    1.26    0.08
   9  -4   1    1.41    0.08
   4   9   1    1.34    0.06
  -4  -9   1    1.41    0.06
  -4  -9   1    1.26    0.07
  -9   4   1    1.41    0.09
   9  -4   1    1.45    0.08
  -4  -9   1    1.46    0.05
   9  -4   1    1.32    0.07
  -9   4   1    1.42    0.08
  -9   4   1    1.40    0.09
   4   9   1    1.33    0.05
   6   9  -1    8.62    0.26
   9  -6  -1    8.75    0.27
  -6  -9  -1    8.81    0.24
   9  -6  -1    8.66    0.29
  -9   6  -1    8.58    0.28
   9  -6  -1    8.51    0.27
  -9   6  -1    8.53    0.26
  -6  -9  -1    8.62    0.21
  -6  -9  -1    8.75    0.22
  -6  -9  -1    8.71    0.28
  -9   6  -1    9.25    0.27
   6   9  -1    8.63    0.27
  -6  -9   1    8.94    0.27
   6   9   1    8.73    0.27
  -6  -9   1    8.53    0.23
  -9   6   1    8.79    0.28
  -6  -9   1    8.95    0.25
   9  -6   1    8.49    0.26
   9  -6   1    8.48    0.28
  -6  -9   1    8.44    0.26
  -9   6   1    9.10    0.26
  -9   6   1    8.62    0.28
   9  -6   1    9.18    0.26
   6   9   1    8.75    0.24
  -9   8  -1   42.23    1.04
  -8  -9  -1   40.48    1.03
  -8  -9  -1   40.42    0.95
   8   9  -1   40.47    1.01
   9  -8  -1   42.77    1.04
   9  -8  -1   41.71    1.00
  -9   8  -1   41.03    1.00
  -8  -9  -1   42.14    0.94
   9  -8  -1   40.75    1.01
   8   9   1   41.18    0.98
  -8  -9   1   40.32    1.00
  -8  -9   1   40.93    0.99
  -8  -9   1   41.56    1.02
   9  -8   1   41.91    0.99
   9  -8   1   40.52    0.99
  -8  -9   1   39.87    1.01
  -9   8   1   41.57    1.03
  -9   8   1   41.41    1.03
   8   9   1   42.43    1.02
  -8  -9   1   41.56    1.00
   9  -8   1   39.85    1.02
 -10  -9  -1    4.60    0.14
  10   9  -1    4.30    0.17
  -9  10  -1    4.50    0.20
  -9  10  -1    4.57    0.17
   9 -10  -1    4.62    0.18
 -10  -9  -1    4.52    0.17
 -10  -9  -1    4.63    0.20
   9 -10  -1    4.33    0.19
 -10  -9  -1    4.68    0.13
  10   9   1    4.99    0.19
 -10  -9   1    4.74    0.19
 -10  -9   1    4.73    0.17
   9 -10   1    4.33    0.19
   9 -10   1    4.72    0.16
 -10  -9   1    4.78    0.19
 -10  -9   1    4.53    0.18
  -9  10   1    4.77    0.20
 -10  -9   1    4.62    0.18
 -10  -9   1    4.65    0.16
  -9  10   1    4.50    0.17
   9 -10   1    4.55    0.16
  -9  10   1    4.38    0.19
  10   9   1    4.34    0.16
   7 -10  -1   13.67    0.41
 -10  -7  -1   13.78    0.37
  -7  10  -1   13.45    0.38
  -7  10  -1   13.32    0.42
  -7  10  -1   13.65    0.37
 -10  -7  -1   13.60    0.38
   7 -10  -1   13.82    0.39
 -10  -7  -1   13.80    0.34
  10   7  -1   13.87    0.39
 -10  -7  -1   14.12    0.41
 -10  -7   1   13.57    0.40
  10   7   1   14.14    0.38
  -7  10   1   14.14    0.36
   7 -10   1   13.89    0.37
  10   7   1   13.98    0.41
   7 -10   1   14.39    0.36
 -10  -7   1   13.58    0.40
  -7  10   1   13.91    0.41
   7 -10   1   13.89    0.40
 -10  -7   1   14.30    0.38
 -10  -7   1   13.20    0.37
  -7  10   1   13.18    0.40
  -7  10   1   13.48    0.37
 -10  -7   1   13.92    0.40
  10   5  -1    1.76    0.09
 -10  -5  -1    1.76    0.09
  -5  10  -1    1.63    0.08
   5 -10  -1    1.63    0.09
  -5  10  -1    1.66    0.08
  10   5  -1    1.58    0.10
 -10  -5  -1    1.68    0.07
  -5  10  -1    1.62    0.11
   5 -10  -1    1.60    0.09
 -10  -5  -1    1.76    0.10
   5 -10   1    1.75    0.10
  -5  10   1    1.59    0.09
 -10  -5   1    1.83    0.09
  -5  10   1    1.65    0.08
  -5  10   1    1.69    0.10
  10   5   1    1.72    0.09
  10   5   1    1.57    0.10
 -10  -5   1    1.63    0.09
 -10  -5   1    1.64    0.10
 -10  -5   1    1.73    0.10
   5 -10   1    1.75    0.08
   5 -10   1    1.69    0.07
  10   5   1    1.73    0.08
  -5  10   1    1.78    0.07
 -10  -5   1    1.68    0.10
  -3  10  -1    1.05    0.08
 -10  -3  -1    0.89    0.07
 -10  -3  -1    0.83    0.05
 -10  -3  -1    0.83    0.06
  -3  10  -1    0.91    0.05
   3 -10  -1    0.80    0.06
 -10  -3  -1    0.86    0.07
  10   3  -1    0.78    0.07
  10   3  -1    0.93    0.07
  -3  10  -1    0.78    0.04
   3 -10  -1    0.82    0.06
   3 -10   1    0.80    0.04
   3 -10   1    0.83    0.05
 -10  -3   1    0.86    0.07
  -3  10   1    0.82    0.06
  -3  10   1    0.81    0.06
  -3  10   1    0.81    0.04
 -10  -3   1    0.82    0.06
  10   3   1    0.84    0.06
  10   3   1    0.91    0.06
 -10  -3   1    0.83    0.07
  -3  10   1    0.79    0.04
 -10  -3   1    0.92    0.06
   3 -10   1    0.82    0.06
   1 -10  -1    0.05    0.02
  -1  10  -1    0.04    0.03
 -10  -1  -1    0.03    0.02
 -10  -1  -1    0.02    0.02
  -1  10  -1    0.04    0.01
  -1  10  -1    0.03    0.01
  10   1  -1    0.00    0.01
 -10  -1  -1    0.02    0.02
  10   1  -1    0.05    0.02
  10   1  -1    0.05    0.02
 -10  -1  -1    0.01    0.02
   1 -10  -1    0.02    0.02
   1 -10   1    0.02    0.01
  -1  10   1    0.04    0.00
  -1  10   1    0.03    0.02
  -1  10   1    0.03    0.02
  10   1   1    0.05    0.02
  -1  10   1    0.03    0.01
   1 -10   1    0.04    0.01
 -10  -1   1    0.03    0.02
   1 -10   1    0.01    0.01
 -10  -1   1    0.01    0.01
  10   1   1    0.03    0.02
 -10  -1   1    0.03    0.02
 -10   1  -1    0.18    0.03
  10  -1  -1    0.15    0.03
 -10   1  -1    0.14    0.03
  -1 -10  -1    0.20    0.02
 -10   1  -1    0.14    0.03
  -1 -10  -1    0.13    0.03
  10  -1  -1    0.14    0.03
 -10   1  -1    0.22    0.03
   1  10  -1    0.12    0.03
  10  -1  -1    0.19    0.03
   1  10  -1    0.15    0.02
   1  10   1    0.13    0.03
  -1 -10   1    0.20    0.03
  10  -1   1    0.14    0.03
 -10   1   1    0.13    0.03
 -10   1   1    0.15    0.03
 -10   1   1    0.21    0.04
  -1 -10   1    0.13    0.03
   1  10   1    0.13    0.03
  10  -1   1    0.14    0.03
   3  10  -1   20.87    0.55
  10  -3  -1   20.53    0.54
  10  -3  -1   19.66    0.53
 -10   3  -1   19.71    0.52
  -3 -10  -1   19.89    0.48
  10  -3  -1   20.34    0.56
  -3 -10  -1   19.88    0.55
   3  10  -1   20.85    0.51
 -10   3  -1   21.31    0.54
 -10   3  -1   20.09    0.53
 -10   3  -1   20.85    0.54
  -3 -10  -1   20.42    0.49
   3  10   1   19.12    0.53
 -10   3   1   19.74    0.55
  -3 -10   1   20.58    0.49
  10  -3   1   19.78    0.54
  10  -3   1   20.22    0.53
  -3 -10   1   20.83    0.47
   3  10   1   20.40    0.51
  -3 -10   1   20.48    0.52
  10  -3   1   19.73    0.53
 -10   3   1   20.44    0.53
   3  10   1   20.71    0.47
 -10   3   1   20.72    0.54
  -3 -10   1   20.00    0.52
  -5 -10  -1    0.03    0.01
  10  -5  -1    0.04    0.02
  10  -5  -1    0.07    0.02
  10  -5  -1    0.01    0.02
 -10   5  -1    0.00    0.02
   5  10  -1    0.04    0.02
 -10   5  -1    0.03    0.02
  -5 -10  -1    0.01    0.02
   5  10  -1    0.04    0.02
 -10   5  -1    0.03    0.02
  -5 -10  -1    0.05    0.01
   5  10   1    0.05    0.01
  10  -5   1    0.04    0.02
  -5 -10   1    0.04    0.02
  10  -5   1    0.01    0.02
  -5 -10   1    0.04    0.02
   5  10   1    0.00    0.01
 -10   5   1    0.04    0.02
  -5 -10   1    0.06    0.02
  10  -5   1    0.03    0.02
 -10   5   1    0.05    0.02
  -5 -10   1    0.05    0.01
   5  10   1    0.07    0.02
 -10   5   1    0.03    0.02
  -7 -10  -1    0.22    0.03
 -10   7  -1    0.17    0.04
  10  -7  -1    0.19    0.04
   7  10  -1    0.12    0.03
  -7 -10  -1    0.11    0.03
 -10   7  -1    0.12    0.03
  10  -7  -1    0.16    0.04
  -7 -10  -1    0.20    0.02
  10  -7  -1    0.16    0.03
  -7 -10  -1    0.18    0.02
   7  10  -1    0.17    0.03
 -10   7  -1    0.21    0.04
  10  -7   1    0.17    0.03
  10  -7   1    0.19    0.04
  -7 -10   1    0.26    0.03
  10  -7   1    0.13    0.03
  -7 -10   1    0.21    0.03
   7  10   1    0.11    0.03
 -10   7   1    0.18    0.04
  -7 -10   1    0.19    0.04
 -10   7   1    0.22    0.04
 -10   7   1    0.17    0.04
  -7 -10   1    0.21    0.03
   7  10   1    0.19    0.03
  -9 -10  -1    7.03    0.18
  -9 -10  -1    7.07    0.22
  -9 -10  -1    7.15    0.18
  10  -9  -1    7.25    0.24
 -10   9  -1    6.94    0.23
   9  10  -1    7.13    0.25
  -9 -10  -1    7.36    0.26
  10  -9  -1    6.94    0.26
 -10   9  -1    7.40    0.27
  10  -9  -1    6.87    0.23
 -10   9  -1    7.21    0.24
  10  -9   1    6.62    0.25
  10  -9   1    7.06    0.23
  -9 -10   1    7.18    0.23
  -9 -10   1    6.96    0.21
   9  10   1    7.18    0.22
 -10   9   1    7.32    0.26
  10  -9   1    7.01    0.22
 -10   9   1    6.89    0.22
  -9 -10   1    7.09    0.25
 -10   9   1    7.03    0.24
  -9 -10   1    7.41    0.23
  -9 -10   1    6.93    0.25
   9  10   1    7.25    0.25
 -10   9   1    6.83    0.25
  -9 -10   1    6.80    0.23
  10 -11  -1   -0.02    0.02
 -10  11  -1    0.00    0.02
 -11 -10  -1   -0.02    0.02
 -11 -10  -1    0.00    0.01
 -10  11  -1    0.00    0.02
  10 -11  -1    0.04    0.02
 -11 -10  -1    0.01    0.01
 -11 -10  -1    0.01    0.02
 -10  11  -1   -0.05    0.02
  10 -11   1   -0.01    0.01
 -11 -10   1   -0.01    0.02
  10 -11   1    0.00    0.02
 -10  11   1   -0.03    0.02
 -11 -10   1    0.01    0.02
 -11 -10   1    0.01    0.02
 -10  11   1   -0.03    0.01
  11  10   1   -0.01    0.03
  10 -11   1    0.01    0.02
 -11 -10   1    0.00    0.02
 -10  11   1    0.00    0.03
 -11 -10   1   -0.01    0.01
 -10  11   1    0.01    0.02
 -11 -10   1    0.01    0.03
  11  10   1   -0.05    0.02
 -11  -8  -1    0.04    0.01
   8 -11  -1    0.06    0.03
 -11  -8  -1    0.10    0.03
 -11  -8  -1    0.03    0.02
 -11  -8  -1    0.05    0.02
  11   8  -1    0.03    0.02
   8 -11  -1    0.05    0.03
  -8  11  -1    0.04    0.03
  -8  11  -1    0.02    0.02
  -8  11  -1    0.04    0.02
   8 -11   1    0.05    0.02
  11   8   1    0.01    0.02
   8 -11   1    0.04    0.02
 -11  -8   1    0.04    0.02
  -8  11   1    0.06    0.03
  -8  11   1    0.01    0.03
  11   8   1    0.03    0.02
   8 -11   1    0.04    0.02
 -11  -8   1    0.00    0.02
 -11  -8   1    0.04    0.02
 -11  -8   1    0.01    0.02
 -11  -8   1    0.08    0.02
  -8  11   1    0.03    0.02
  -8  11   1    0.04    0.02
 -11  -8   1    0.06    0.03
  -6  11  -1    0.20    0.05
 -11  -6  -1    0.26    0.04
  -6  11  -1    0.20    0.03
   6 -11  -1    0.17    0.04
  11   6  -1    0.19    0.04
 -11  -6  -1    0.16    0.02
   6 -11  -1    0.18    0.04
  -6  11  -1    0.14    0.03
 -11  -6  -1    0.15    0.03
   6 -11   1    0.11    0.02
 -11  -6   1    0.16    0.03
 -11  -6   1    0.18    0.04
  11   6   1    0.14    0.03
   6 -11   1    0.20    0.02
  -6  11   1    0.21    0.04
 -11  -6   1    0.10    0.03
   6 -11   1    0.21    0.04
  -6  11   1    0.14    0.03
 -11  -6   1    0.14    0.03
  -6  11   1    0.16    0.03
 -11  -6   1    0.20    0.03
  -6  11   1    0.20    0.03
  11   6   1    0.16    0.03
  11   6   1    0.18    0.04
  -4  11  -1    3.42    0.12
 -11  -4  -1    3.72    0.16
  11   4  -1    3.55    0.16
  -4  11  -1    3.38    0.16
   4 -11  -1    3.66    0.15
 -11  -4  -1    3.45    0.12
  11   4  -1    3.56    0.15
 -11  -4  -1    3.50    0.14
  -4  11  -1    3.66    0.13
   4 -11  -1    3.73    0.15
 -11  -4  -1    3.30    0.15
   4 -11   1    3.50    0.15
  -4  11   1    3.38    0.12
  -4  11   1    3.43    0.15
  11   4   1    3.36    0.14
  -4  11   1    3.42    0.15
 -11  -4   1    3.38    0.15
 -11  -4   1    3.54    0.14
 -11  -4   1    3.49    0.16
  -4  11   1    3.36    0.11
   4 -11   1    3.59    0.13
   4 -11   1    3.41    0.11
 -11  -4   1    3.72    0.14
  11   4   1    3.47    0.14
 -11  -2  -1   17.85    0.48
  11   2  -1   18.14    0.51
   2 -11  -1   17.93    0.47
  -2  11  -1   17.36    0.43
 -11  -2  -1   17.78    0.50
  11   2  -1   18.17    0.49
 -11  -2  -1   18.29    0.47
   2 -11  -1   17.58    0.49
  -2  11  -1   19.52    0.52
  -2  11  -1   18.22    0.46
 -11  -2  -1   17.26    0.49
  11   2   1   17.93    0.48
  -2  11   1   18.01    0.48
   2 -11   1   17.62    0.42
 -11  -2   1   17.84    0.49
  11   2   1   17.70    0.48
 -11  -2   1   18.72    0.50
 -11  -2   1   18.16    0.48
  -2  11   1   18.42    0.49
   2 -11   1   17.92    0.48
   2 -11   1   18.15    0.46
 -11  -2   1   18.21    0.48
  -2  11   1   17.39    0.41
  -2  11   1   17.33    0.43
 -11   0  -1    0.00    0.01
   0 -11  -1    0.00    0.01
 -11   0  -1   -0.02    0.01
   0 -11  -1   -0.01    0.01
 -11   0  -1    0.02    0.02
  11   0  -1    0.00    0.01
   0  11  -1   -0.02    0.01
   0  11  -1   -0.01    0.02
  11   0  -1    0.00    0.02
  11   0  -1   -0.02    0.02
 -11   0  -1    0.00    0.01
 -11   0   1    0.00    0.01
   0 -11   1   -0.02    0.01
 -11   0   1   -0.01    0.01
   0  11   1   -0.01    0.01
   0 -11   1   -0.01    0.01
  11   0   1   -0.01    0.01
   0  11   1   -0.02    0.01
 -11   0   1   -0.02    0.01
  11   0   1   -0.01    0.01
 -11   2  -1    2.99    0.13
   2  11  -1    3.05    0.14
 -11   2  -1    3.00    0.13
  11  -2  -1    2.85    0.14
 -11   2  -1    2.66    0.12
  -2 -11  -1    2.87    0.07
 -11   2  -1    3.07    0.13
  -2 -11  -1    3.01    0.10
   2  11  -1    3.00    0.11
  -2 -11  -1    3.02    0.14
  -2 -11  -1    2.90    0.07
  11  -2  -1    2.94    0.13
  11  -2  -1    2.74    0.13
 -11   2   1    2.82    0.14
  11  -2   1    2.95    0.13
  -2 -11   1    2.95    0.12
   2  11   1    2.95    0.12
  -2 -11   1    2.94    0.12
 -11   2   1    2.82    0.13
   2  11   1    2.82    0.13
  -2 -11   1    2.98    0.07
 -11   2   1    2.92    0.13
  11  -2   1    2.82    0.13
  -2 -11   1    2.93    0.08
 -11   4  -1    4.04    0.17
  11  -4  -1    4.22    0.17
  -4 -11  -1    3.96    0.17
 -11   4  -1    4.28    0.17
   4  11  -1    4.28    0.15
  -4 -11  -1    4.08    0.13
   4  11  -1    4.16    0.17
  -4 -11  -1    4.22    0.12
 -11   4  -1    4.04    0.16
  11  -4  -1    4.50    0.19
  11  -4  -1    4.19    0.17
 -11   4  -1    4.03    0.16
  -4 -11   1    4.27    0.13
  -4 -11   1    4.13    0.16
  -4 -11   1    4.32    0.15
  11  -4   1    4.27    0.16
   4  11   1    4.16    0.17
   4  11   1    4.11    0.14
   4  11   1    4.12    0.12
  11  -4   1    4.16    0.17
  11  -4   1    4.15    0.16
  -4 -11   1    4.39    0.12
 -11   4   1    4.19    0.18
 -11   4   1    4.22    0.17
 -11   4   1    4.23    0.16
 -11   6  -1   -0.02    0.02
  11  -6  -1   -0.01    0.01
 -11   6  -1    0.01    0.02
  -6 -11  -1    0.02    0.01
  -6 -11  -1    0.02    0.01
   6  11  -1    0.00    0.02
  11  -6  -1   -0.01    0.02
  11  -6  -1    0.00    0.02
   6  11  -1    0.04    0.02
  -6 -11  -1   -0.01    0.02
 -11   6  -1    0.02    0.02
  -6 -11   1    0.00    0.01
  -6 -11   1    0.00    0.01
  11  -6   1    0.02    0.02
  11  -6   1   -0.02    0.01
  11  -6   1   -0.03    0.01
 -11   6   1    0.02    0.02
  -6 -11   1   -0.01    0.01
   6  11   1   -0.01    0.02
   6  11   1    0.01    0.01
 -11   6   1    0.01    0.01
  -6 -11   1    0.02    0.02
 -11   6   1    0.00    0.02
   6  11   1    0.01    0.01
 -11   8  -1    0.69    0.07
  11  -8  -1    0.68    0.07
 -11   8  -1    0.75    0.06
  11  -8  -1    0.76    0.07
 -11   8  -1    0.73    0.07
  -8 -11  -1    0.78    0.03
  11  -8  -1    0.71    0.07
  -8 -11  -1    0.80    0.06
  -8 -11  -1    0.81    0.08
  -8 -11  -1    0.78    0.03
   8  11  -1    0.75    0.07
  11  -8   1    0.64    0.07
  11  -8   1    0.73    0.06
 -11   8   1    0.88    0.08
  -8 -11   1    0.74    0.06
   8  11   1    0.72    0.05
  -8 -11   1    0.68    0.07
  -8 -11   1    0.67    0.05
 -11   8   1    0.73    0.06
  -8 -11   1    0.81    0.06
 -11   8   1    0.74    0.08
  -8 -11   1    0.77    0.06
   8  11   1    0.79    0.07
  11  -8   1    0.71    0.06
  11 -10  -1    1.40    0.09
  11 -10  -1    1.39    0.10
 -10 -11  -1    1.38    0.05
 -11  10  -1    1.44    0.11
 -10 -11  -1    1.35    0.08
 -10 -11  -1    1.40    0.11
 -10 -11  -1    1.32    0.05
  10  11  -1    1.43    0.10
  11 -10  -1    1.30    0.10
 -11  10  -1    1.51    0.10
 -11  10  -1    1.52    0.09
 -10 -11   1    1.18    0.08
  11 -10   1    1.37    0.10
 -10 -11   1    1.31    0.08
 -11  10   1    1.34    0.10
 -10 -11   1    1.36    0.08
  10  11   1    1.33    0.10
 -11  10   1    1.50    0.11
  11 -10   1    1.30    0.08
  10  11   1    1.51    0.08
 -11  10   1    1.45    0.10
 -10 -11   1    1.32    0.10
  11 -10   1    1.35    0.08
 -10 -11   1    1.27    0.08
 -10 -11   1    1.31    0.10
 -11  10   1    1.28    0.08
  11 -12  -1    1.19    0.09
 -12 -11  -1    1.20    0.05
 -11  12  -1    1.26    0.09
 -11  12  -1    1.21    0.09
  11 -12  -1    1.13    0.10
 -12 -11  -1    1.37    0.11
 -12 -11  -1    1.36    0.09
 -11  12  -1    1.29    0.11
 -12 -11  -1    1.15    0.08
 -12 -11   1    1.17    0.09
 -11  12   1    1.18    0.08
 -11  12   1    1.32    0.11
 -12 -11   1    1.27    0.08
  11 -12   1    1.22    0.08
 -11  12   1    1.32    0.09
 -12 -11   1    1.14    0.08
  11 -12   1    1.34    0.08
 -11  12   1    1.12    0.09
 -12 -11   1    1.15    0.10
  12  11   1    1.01    0.08
 -12 -11   1    1.17    0.09
  11 -12   1    1.08    0.10
  12  11   1    1.20    0.10
 -12 -11   1    1.05    0.07
 -12  -9  -1    0.31    0.03
 -12  -9  -1    0.31    0.06
  -9  12  -1    0.38    0.05
 -12  -9  -1    0.23    0.03
  12   9  -1    0.32    0.05
   9 -12  -1    0.28    0.04
 -12  -9  -1    0.34    0.05
   9 -12  -1    0.36    0.06
  -9  12  -1    0.41    0.05
  -9  12  -1    0.27    0.06
  -9  12   1    0.35    0.05
 -12  -9   1    0.29    0.04
 -12  -9   1    0.25    0.05
  -9  12   1    0.41    0.06
  12   9   1    0.29    0.05
   9 -12   1    0.26    0.05
  -9  12   1    0.34    0.04
 -12  -9   1    0.41    0.05
   9 -12   1    0.30    0.04
  -9  12   1    0.32    0.05
  12   9   1    0.22    0.04
   9 -12   1    0.43    0.05
 -12  -9   1    0.27    0.05
 -12  -9   1    0.33    0.05
 -12  -7  -1    0.28    0.04
   7 -12  -1    0.22    0.04
 -12  -7  -1    0.26    0.03
 -12  -7  -1    0.20    0.03
 -12  -7  -1    0.29    0.05
 -12  -7  -1    0.29    0.05
  12   7  -1    0.34    0.05
  -7  12  -1    0.27    0.06
  -7  12  -1    0.25    0.04
  -7  12  -1    0.32    0.04
   7 -12  -1    0.30    0.05
  12   7   1    0.21    0.04
 -12  -7   1    0.26    0.05
   7 -12   1    0.33    0.04
 -12  -7   1    0.36    0.05
  -7  12   1    0.29    0.05
 -12  -7   1    0.35    0.04
 -12  -7   1    0.31    0.05
  12   7   1    0.33    0.05
  -7  12   1    0.31    0.03
  -7  12   1    0.28    0.04
   7 -12   1    0.28    0.03
   7 -12   1    0.24    0.04
  12   7   1    0.21    0.04
  -7  12   1    0.27    0.05
 -12  -5  -1    6.22    0.23
   5 -12  -1    6.36    0.23
  -5  12  -1    6.21    0.19
 -12  -5  -1    6.15    0.22
 -12  -5  -1    6.23    0.19
  -5  12  -1    6.45    0.25
  -5  12  -1    6.10    0.20
  12   5  -1    6.64    0.23
   5 -12  -1    6.22    0.22
 -12  -5  -1    6.71    0.24
  12   5  -1    5.95    0.23
   5 -12   1    6.31    0.20
  -5  12   1    6.31    0.18
  12   5   1    6.55    0.22
  -5  12   1    6.03    0.23
  12   5   1    6.67    0.22
 -12  -5   1    6.65    0.22
   5 -12   1    6.41    0.18
 -12  -5   1    6.25    0.24
 -12  -5   1    6.46    0.23
  -5  12   1    6.03    0.23
 -12  -5   1    6.36    0.21
  -5  12   1    6.27    0.19
   5 -12   1    6.75    0.23
  12   3  -1    1.83    0.11
 -12  -3  -1    1.83    0.09
  -3  12  -1    1.87    0.12
  -3  12  -1    1.85    0.09
 -12  -3  -1    1.63    0.10
   3 -12  -1    1.77    0.10
 -12  -3  -1    1.87    0.11
   3 -12  -1    1.76    0.10
  12   3  -1    1.82    0.10
  -3  12  -1    1.81    0.07
 -12  -3  -1    1.81    0.10
  12   3   1    1.83    0.10
  -3  12   1    1.76    0.06
  -3  12   1    1.72    0.10
 -12  -3   1    1.78    0.11
 -12  -3   1    1.92    0.10
   3 -12   1    1.84    0.09
  -3  12   1    1.93    0.10
   3 -12   1    1.93    0.10
 -12  -3   1    1.98    0.10
   3 -12   1    1.84    0.06
  12   3   1    1.90    0.10
 -12  -3   1    1.80    0.10
  -3  12   1    1.81    0.07
 -12  -1  -1    0.88    0.07
  -1  12  -1    0.85    0.06
 -12  -1  -1    0.91    0.07
  12   1  -1    1.00    0.08
   1 -12  -1    0.75    0.07
 -12  -1  -1    0.91    0.06
  12   1  -1    0.89    0.08
   1 -12  -1    0.87    0.06
  -1  12  -1    0.74    0.07
 -12  -1  -1    0.96    0.07
  12   1  -1    0.87    0.07
  12   1   1    0.76    0.06
  -1  12   1    0.81    0.07
 -12  -1   1    0.84    0.06
  -1  12   1    0.93    0.07
 -12  -1   1    0.87    0.07
  12   1   1    0.79    0.07
   1 -12   1    0.94    0.07
 -12  -1   1    1.02    0.08
 -12  -1   1    0.90    0.07
   1 -12   1    0.83    0.06
  12  -1  -1    0.44    0.05
   1  12  -1    0.35    0.05
 -12   1  -1    0.45    0.05
  -1 -12  -1    0.30    0.05
  12  -1  -1    0.41    0.05
  12  -1  -1    0.46    0.06
 -12   1  -1    0.44    0.05
 -12   1  -1    0.37    0.05
 -12   1  -1    0.36    0.05
  -1 -12  -1    0.49    0.04
   1  12  -1    0.47    0.04
   1  12   1    0.44    0.05
 -12   1   1    0.47    0.05
 -12   1   1    0.41    0.05
  -1 -12   1    0.43    0.05
  -1 -12   1    0.44    0.05
  12  -1   1    0.44    0.05
  12  -1   1    0.44    0.05
 -12   1   1    0.32    0.05
   1  12   1    0.29    0.04
 -12   3  -1    0.72    0.06
  -3 -12  -1    0.79    0.03
  12  -3  -1    0.84    0.07
 -12   3  -1    0.75    0.07
  -3 -12  -1    0.78    0.05
  -3 -12  -1    0.63    0.07
  12  -3  -1    0.73    0.07
 -12   3  -1    0.72    0.06
  12  -3  -1    0.78    0.07
   3  12  -1    0.76    0.06
  -3 -12  -1    0.74    0.03
 -12   3  -1    0.81    0.07
   3  12  -1    0.80    0.07
 -12   3   1    0.82    0.08
  12  -3   1    0.80    0.07
  -3 -12   1    0.78    0.06
 -12   3   1    0.76    0.06
  -3 -12   1    0.74    0.06
  -3 -12   1    0.74    0.03
  12  -3   1    0.87    0.07
   3  12   1    0.96    0.07
 -12   3   1    0.77    0.07
   3  12   1    0.78    0.06
  -3 -12   1    0.73    0.03
  -5 -12  -1    0.02    0.01
   5  12  -1    0.03    0.02
  12  -5  -1    0.01    0.01
  12  -5  -1    0.08    0.03
   5  12  -1    0.02    0.02
  12  -5  -1    0.02    0.02
 -12   5  -1    0.05    0.02
 -12   5  -1    0.04    0.03
 -12   5  -1    0.00    0.02
  -5 -12  -1    0.02    0.01
  -5 -12  -1    0.01    0.02
  -5 -12   1    0.03    0.02
  -5 -12   1    0.05    0.01
 -12   5   1    0.05    0.02
 -12   5   1   -0.01    0.02
   5  12   1    0.06    0.01
  12  -5   1    0.00    0.02
 -12   5   1    0.03    0.02
  12  -5   1    0.03    0.02
  -5 -12   1    0.03    0.01
   5  12   1    0.04    0.02
   5  12   1    0.04    0.02
  12  -5   1    0.02    0.02
 -12   7  -1    0.58    0.06
  12  -7  -1    0.47    0.07
 -12   7  -1    0.54    0.06
  -7 -12  -1    0.57    0.07
  12  -7  -1    0.59    0.06
  -7 -12  -1    0.64    0.04
  -7 -12  -1    0.57    0.03
  -7 -12  -1    0.62    0.05
   7  12  -1    0.69    0.06
   7  12  -1    0.52    0.06
 -12   7  -1    0.58    0.06
  12  -7  -1    0.56    0.06
  -7 -12   1    0.59    0.05
  -7 -12   1    0.66    0.04
  -7 -12   1    0.59    0.05
   7  12   1    0.58    0.04
  12  -7   1    0.65    0.06
   7  12   1    0.48    0.06
 -12   7   1    0.62    0.07
  -7 -12   1    0.63    0.06
 -12   7   1    0.53    0.06
  12  -7   1    0.54    0.06
 -12   7   1    0.62    0.06
  12  -7   1    0.62    0.07
  12  -9  -1    4.08    0.20
 -12   9  -1    4.09    0.20
  -9 -12  -1    4.26    0.11
 -12   9  -1    4.00    0.17
  -9 -12  -1    4.08    0.11
  12  -9  -1    4.19    0.18
  -9 -12  -1    4.27    0.20
  -9 -12  -1    4.22    0.16
  12  -9  -1    4.11    0.18
 -12   9  -1    4.24    0.18
   9  12  -1    4.50    0.18
 -12   9   1    4.40    0.20
 -12   9   1    4.09    0.18
 -12   9   1    4.15    0.17
  12  -9   1    4.27    0.19
   9  12   1    3.87    0.15
  -9 -12   1    4.12    0.15
   9  12   1    4.29    0.19
  12  -9   1    4.27    0.17
  -9 -12   1    4.34    0.16
  -9 -12   1    4.26    0.16
 -12   9   1    4.39    0.20
  12  -9   1    4.56    0.17
  -9 -12   1    4.76    0.17
  -9 -12   1    4.06    0.18
 -11 -12  -1    7.08    0.19
 -12  11  -1    7.64    0.30
 -11 -12  -1    7.75    0.25
  12 -11  -1    7.11    0.29
 -12  11  -1    7.77    0.27
  12 -11  -1    7.80    0.27
 -11 -12  -1    7.45    0.29
 -12  11  -1    7.67    0.26
 -11 -12  -1    7.59    0.18
  11  12   1    7.57    0.28
 -11 -12   1    7.51    0.24
 -11 -12   1    7.64    0.24
 -11 -12   1    6.95    0.24
  12 -11   1    7.42    0.25
 -12  11   1    7.73    0.27
  11  12   1    7.61    0.25
 -12  11   1    7.37    0.25
  12 -11   1    7.83    0.25
 -11 -12   1    7.66    0.28
 -12  11   1    7.96    0.30
 -11 -12   1    7.73    0.26
 -11 -12   1    7.09    0.27
  12 -11   1    7.67    0.29
 -12  11   1    7.34    0.28
 -12  13  -1    0.71    0.07
 -12  13  -1    0.47    0.08
 -12  13  -1    0.41    0.06
  12 -13  -1    0.65    0.08
 -13 -12  -1    0.65    0.08
 -13 -12  -1    0.56    0.06
 -13 -12   1    0.55    0.07
  12 -13   1    0.64    0.07
  13  12   1    0.55    0.07
 -13 -12   1    0.68    0.06
 -12  13   1    0.51    0.08
 -13 -12   1    0.40    0.07
 -12  13   1    0.38    0.07
 -13 -12   1    0.64    0.06
 -12  13   1    0.59    0.06
 -12  13   1    0.58    0.09
  12 -13   1    0.63    0.06
 -13 -12   1    0.46    0.07
 -10  13  -1    0.07    0.03
  10 -13  -1    0.02    0.03
 -13 -10  -1    0.05    0.01
 -13 -10  -1    0.07    0.03
 -13 -10  -1    0.04    0.02
  10 -13  -1    0.04    0.03
 -10  13  -1    0.06    0.04
 -10  13  -1    0.02    0.02
  10 -13   1    0.03    0.02
 -13 -10   1    0.05    0.02
 -10  13   1    0.00    0.03
 -13 -10   1    0.09    0.04
  13  10   1    0.06    0.03
 -13 -10   1    0.05    0.02
 -13 -10   1    0.02    0.03
 -10  13   1    0.04    0.02
 -10  13   1    0.02    0.03
 -10  13   1    0.05    0.03
 -13 -10   1    0.02    0.02
 -13 -10   1    0.08    0.03
  13  10   1    0.04    0.03
  10 -13   1    0.00    0.03
  10 -13   1    0.00    0.02
 -13  -8  -1    0.13    0.02
  13   8  -1    0.19    0.04
   8 -13  -1    0.11    0.03
  -8  13  -1    0.12    0.03
  -8  13  -1    0.06    0.03
 -13  -8  -1    0.16    0.04
 -13  -8  -1    0.12    0.04
  -8  13  -1    0.10    0.04
 -13  -8  -1    0.12    0.03
   8 -13  -1    0.15    0.04
 -13  -8  -1    0.12    0.03
   8 -13   1    0.07    0.03
 -13  -8   1    0.09    0.03
  13   8   1    0.10    0.03
 -13  -8   1    0.12    0.03
  13   8   1    0.07    0.03
   8 -13   1    0.11    0.03
 -13  -8   1    0.15    0.04
  -8  13   1    0.10    0.04
  -8  13   1    0.13    0.04
 -13  -8   1    0.12    0.03
  -8  13   1    0.12    0.03
 -13  -8   1    0.08    0.03
 -13  -8   1    0.08    0.03
  -8  13   1    0.14    0.03
   8 -13   1    0.13    0.03
  -6  13  -1    1.07    0.07
  -6  13  -1    1.09    0.07
  -6  13  -1    1.17    0.10
 -13  -6  -1    1.10    0.09
 -13  -6  -1    1.18    0.08
  13   6  -1    1.16    0.09
  13   6  -1    1.19    0.09
   6 -13  -1    1.29    0.09
   6 -13  -1    1.10    0.09
 -13  -6  -1    1.11    0.09
 -13  -6  -1    1.26    0.07
  -6  13   1    1.13    0.06
 -13  -6   1    1.05    0.09
 -13  -6   1    1.02    0.09
  -6  13   1    1.20    0.07
  13   6   1    1.10    0.08
   6 -13   1    1.16    0.09
   6 -13   1    1.26    0.07
  -6  13   1    1.21    0.09
   6 -13   1    1.11    0.06
 -13  -6   1    1.12    0.08
 -13  -6   1    1.18    0.09
  -6  13   1    1.19    0.09
  13   6   1    1.14    0.08
 -13  -6   1    1.11    0.08
  13   4  -1    2.01    0.11
   4 -13  -1    1.95    0.11
   4 -13  -1    1.93    0.11
  13   4  -1    1.83    0.12
  -4  13  -1    2.01    0.08
 -13  -4  -1    2.06    0.10
 -13  -4  -1    2.15    0.12
 -13  -4  -1    1.92    0.11
  -4  13  -1    1.94    0.09
  -4  13  -1    1.87    0.13
 -13  -4  -1    1.88    0.12
   4 -13   1    1.97    0.11
 -13  -4   1    1.91    0.11
  -4  13   1    1.87    0.11
 -13  -4   1    1.84    0.11
  13   4   1    1.91    0.11
  -4  13   1    1.93    0.08
   4 -13   1    2.09    0.09
   4 -13   1    1.92    0.07
  -4  13   1    1.81    0.11
  -4  13   1    1.99    0.07
 -13  -4   1    1.91    0.10
  13   4   1    2.07    0.11
 -13  -4   1    2.15    0.13
  13   2  -1    0.23    0.04
 -13  -2  -1    0.24    0.04
   2 -13  -1    0.14    0.03
 -13  -2  -1    0.18    0.03
  13   2  -1    0.18    0.04
 -13  -2  -1    0.18    0.04
 -13  -2  -1    0.20    0.04
  -2  13  -1    0.18    0.04
   2 -13  -1    0.21    0.04
  -2  13  -1    0.30    0.04
  13   2   1    0.24    0.05
  -2  13   1    0.20    0.04
 -13  -2   1    0.24    0.04
 -13  -2   1    0.23    0.04
   2 -13   1    0.22    0.03
  -2  13   1    0.21    0.04
 -13  -2   1    0.21    0.04
   2 -13   1    0.18    0.04
 -13  -2   1    0.17    0.04
  13   2   1    0.15    0.04
   0  13  -1    3.30    0.16
  13   0  -1    2.98    0.15
 -13   0  -1    2.87    0.15
 -13   0  -1    3.18    0.14
   0 -13  -1    3.07    0.15
   0 -13  -1    3.13    0.12
 -13   0  -1    2.78    0.14
  13   0  -1    2.98    0.16
   0  13  -1    2.80    0.12
  13   0  -1    3.05    0.15
 -13   0  -1    3.05    0.14
 -13   0   1    3.03    0.15
   0 -13   1    3.00    0.13
   0  13   1    3.18    0.14
   0 -13   1    3.22    0.13
  13   0   1    2.97    0.14
  13   0   1    2.92    0.14
 -13   0   1    2.92    0.14
   0  13   1    3.04    0.14
 -13   0   1    3.01    0.15
 -13   0   1    2.99    0.14
 -13   2  -1   16.16    0.47
  13  -2  -1   16.71    0.48
  13  -2  -1   17.22    0.51
 -13   2  -1   16.62    0.47
   2  13  -1   17.26    0.45
 -13   2  -1   17.85    0.48
 -13   2  -1   17.14    0.49
  -2 -13  -1   16.77    0.43
   2  13  -1   17.83    0.50
  13  -2  -1   16.64    0.48
  -2 -13  -1   17.26    0.49
   2  13   1   16.66    0.47
  13  -2   1   15.80    0.48
  -2 -13   1   17.45    0.47
 -13   2   1   17.03    0.47
  13  -2   1   16.78    0.47
   2  13   1   18.01    0.47
 -13   2   1   17.29    0.48
  -2 -13   1   14.94    0.45
 -13   2   1   17.76    0.50
 -13   4  -1    0.06    0.02
 -13   4  -1    0.04    0.02
   4  13  -1    0.04    0.02
  -4 -13  -1    0.05    0.01
   4  13  -1    0.10    0.03
 -13   4  -1   -0.01    0.02
  13  -4  -1    0.02    0.02
  13  -4  -1    0.04    0.03
  -4 -13  -1    0.06    0.01
  -4 -13  -1    0.05    0.01
  13  -4  -1    0.05    0.03
  -4 -13  -1    0.05    0.03
 -13   4  -1    0.02    0.02
  -4 -13   1    0.03    0.01
 -13   4   1    0.06    0.03
   4  13   1    0.06    0.02
 -13   4   1    0.06    0.03
  13  -4   1   -0.01    0.02
  -4 -13   1    0.06    0.01
   4  13   1    0.08    0.02
 -13   4   1    0.04    0.02
  13  -4   1    0.04    0.02
  -4 -13   1    0.01    0.02
   6  13  -1    0.17    0.04
  -6 -13  -1    0.14    0.02
  -6 -13  -1    0.13    0.04
  13  -6  -1    0.16    0.04
 -13   6  -1    0.14    0.04
 -13   6  -1    0.19    0.04
   6  13  -1    0.19    0.04
  13  -6  -1    0.18    0.04
  -6 -13  -1    0.20    0.03
  13  -6  -1    0.17    0.04
 -13   6  -1    0.17    0.04
   6  13   1    0.08    0.03
   6  13   1    0.17    0.02
 -13   6   1    0.17    0.04
  -6 -13   1    0.15    0.04
  -6 -13   1    0.20    0.03
  13  -6   1    0.24    0.05
  13  -6   1    0.13    0.03
  -6 -13   1    0.11    0.03
 -13   6   1    0.19    0.04
 -13   6   1    0.13    0.04
  -6 -13   1    0.21    0.02
  13  -6   1    0.16    0.04
   6  13   1    0.14    0.02
  -8 -13  -1    0.73    0.06
  13  -8  -1    0.73    0.07
  -8 -13  -1    0.72    0.04
 -13   8  -1    0.73    0.07
  13  -8  -1    0.79    0.08
   8  13  -1    0.74    0.07
  -8 -13  -1    0.68    0.03
   8  13  -1    0.64    0.06
  -8 -13  -1    0.71    0.08
  13  -8  -1    0.52    0.08
 -13   8  -1    0.60    0.07
 -13   8  -1    0.77    0.07
 -13   8   1    0.62    0.06
  -8 -13   1    0.65    0.05
  13  -8   1    0.61    0.06
  -8 -13   1    0.78    0.05
   8  13   1    0.83    0.08
 -13   8   1    0.76    0.08
   8  13   1    0.70    0.05
 -13   8   1    0.67    0.08
  13  -8   1    0.77    0.07
  -8 -13   1    0.68    0.06
  13  -8   1    0.68    0.08
  -8 -13   1    0.66    0.07
 -10 -13  -1    0.31    0.04
 -13  10  -1    0.24    0.06
 -10 -13  -1    0.32    0.06
  10  13  -1    0.24    0.05
 -13  10  -1    0.19    0.04
 -13  10  -1    0.28    0.05
  13 -10  -1    0.29    0.05
  13 -10  -1    0.23    0.05
  13 -10  -1    0.16    0.04
 -10 -13   1    0.31    0.06
  13 -10   1    0.27    0.05
 -10 -13   1    0.25    0.04
 -10 -13   1    0.18    0.03
 -10 -13   1    0.26    0.05
 -13  10   1    0.32    0.05
 -13  10   1    0.32    0.06
  13 -10   1    0.19    0.05
 -10 -13   1    0.22    0.04
  10  13   1    0.22    0.05
 -13  10   1    0.28    0.05
 -10 -13   1    0.19    0.04
  10  13   1    0.20    0.04
  13 -10   1    0.29    0.05
 -13  10   1    0.30    0.06
 -12 -13  -1    8.69    0.28
 -12 -13  -1    8.93    0.34
  13 -12  -1    8.67    0.30
 -13  12  -1    8.82    0.30
 -13  12  -1    8.46    0.34
 -13  12  -1    8.93    0.30
 -13  12   1    8.72    0.34
  12  13   1    7.90    0.31
 -12 -13   1    8.90    0.27
  12  13   1    9.04    0.29
  13 -12   1    8.74    0.28
  13 -12   1    8.94    0.29
 -13  12   1    9.13    0.33
 -12 -13   1    8.51    0.29
 -13  12   1    8.74    0.29
 -12 -13   1    9.11    0.33
 -13  12   1    8.80    0.31
 -12 -13   1    8.28    0.31
 -12 -13   1    8.43    0.27
 -14 -13  -1    0.24    0.05
 -13  14  -1    0.21    0.05
 -13  14  -1    0.23    0.06
 -14 -13  -1    0.10    0.05
  13 -14  -1    0.23    0.05
 -14 -13   1    0.20    0.04
 -13  14   1    0.24    0.05
 -13  14   1    0.17    0.06
 -14 -13   1    0.22    0.06
  13 -14   1    0.26    0.04
  11 -14  -1    0.00    0.03
 -11  14  -1   -0.04    0.02
 -14 -11  -1    0.01    0.03
 -11  14  -1   -0.02    0.03
 -14 -11  -1   -0.01    0.03
  11 -14   1   -0.02    0.02
 -11  14   1   -0.03    0.02
 -14 -11   1    0.02    0.03
 -14 -11   1   -0.02    0.02
 -14 -11   1   -0.04    0.03
 -11  14   1   -0.03    0.04
 -11  14   1   -0.05    0.02
  14  11   1   -0.01    0.03
  11 -14   1    0.00    0.03
 -14 -11   1   -0.01    0.03
 -11  14   1   -0.04    0.03
  -9  14  -1    0.35    0.07
 -14  -9  -1    0.32    0.05
   9 -14  -1    0.23    0.05
  14   9  -1    0.30    0.06
 -14  -9  -1    0.34    0.03
  -9  14  -1    0.37    0.05
 -14  -9  -1    0.28    0.06
   9 -14  -1    0.39    0.06
  -9  14  -1    0.27    0.04
 -14  -9  -1    0.30    0.05
 -14  -9   1    0.37    0.06
  -9  14   1    0.28    0.06
  14   9   1    0.23    0.05
  14   9   1    0.34    0.06
 -14  -9   1    0.33    0.05
   9 -14   1    0.28    0.04
 -14  -9   1    0.31    0.06
  -9  14   1    0.36    0.06
  -9  14   1    0.30    0.05
   9 -14   1    0.38    0.05
 -14  -9   1    0.39    0.05
 -14  -9   1    0.26    0.05
 -14  -9   1    0.22    0.05
  -9  14   1    0.37    0.04
   9 -14   1    0.27    0.06
 -14  -7  -1    0.99    0.08
  14   7  -1    0.93    0.08
   7 -14  -1    1.10    0.09
 -14  -7  -1    0.99    0.09
  -7  14  -1    1.10    0.10
   7 -14  -1    1.02    0.09
 -14  -7  -1    1.11    0.10
  -7  14  -1    1.11    0.07
  -7  14  -1    1.05    0.08
 -14  -7  -1    1.11    0.06
  -7  14   1    1.04    0.09
  -7  14   1    1.02    0.07
   7 -14   1    1.01    0.06
  14   7   1    1.04    0.08
  14   7   1    1.07    0.08
  -7  14   1    1.13    0.06
 -14  -7   1    1.10    0.08
 -14  -7   1    1.07    0.09
 -14  -7   1    1.14    0.08
 -14  -7   1    1.21    0.10
 -14  -7   1    1.22    0.10
   7 -14   1    1.05    0.07
  -7  14   1    1.04    0.09
   7 -14   1    0.97    0.09
  -5  14  -1    0.12    0.02
 -14  -5  -1    0.20    0.04
   5 -14  -1    0.06    0.03
 -14  -5  -1    0.11    0.03
   5 -14  -1    0.08    0.03
  -5  14  -1    0.07    0.03
  14   5  -1    0.09    0.04
 -14  -5  -1    0.12    0.04
  14   5  -1    0.05    0.03
  -5  14  -1    0.09    0.04
 -14  -5  -1    0.10    0.03
  14   5   1    0.08    0.03
   5 -14   1    0.10    0.03
   5 -14   1    0.11    0.02
  -5  14   1    0.08    0.03
 -14  -5   1    0.15    0.04
 -14  -5   1    0.07    0.03
   5 -14   1    0.10    0.02
 -14  -5   1    0.08    0.03
  14   5   1    0.06    0.03
  -5  14   1    0.11    0.02
  -5  14   1    0.10    0.02
 -14  -5   1    0.09    0.03
  -5  14   1    0.03    0.03
 -14  -3  -1    1.28    0.08
 -14  -3  -1    1.40    0.09
  14   3  -1    1.45    0.10
  -3  14  -1    1.38    0.05
  -3  14  -1    1.33    0.04
  -3  14  -1    1.39    0.11
 -14  -3  -1    1.46    0.10
  14   3  -1    1.31    0.10
   3 -14  -1    1.47    0.09
  -3  14  -1    1.46    0.08
   3 -14  -1    1.49    0.10
 -14  -3  -1    1.48    0.10
 -14  -3   1    1.33    0.09
  14   3   1    1.34    0.09
  14   3   1    1.40    0.10
  -3  14   1    1.51    0.10
 -14  -3   1    1.38    0.10
   3 -14   1    1.40    0.08
  -3  14   1    1.32    0.04
   3 -14   1    1.33    0.09
  -3  14   1    1.31    0.04
  -3  14   1    1.43    0.09
 -14  -3   1    1.47    0.09
 -14  -3   1    1.50    0.10
 -14  -1  -1    0.05    0.03
  -1  14  -1    0.05    0.02
 -14  -1  -1    0.07    0.03
 -14  -1  -1    0.09    0.03
 -14  -1  -1    0.07    0.03
  14   1  -1    0.09    0.03
   1 -14  -1    0.07    0.02
  -1  14  -1    0.06    0.03
   1 -14  -1    0.03    0.02
  14   1  -1    0.05    0.03
  -1  14   1    0.08    0.03
  14   1   1    0.07    0.03
   1 -14   1    0.08    0.02
   1 -14   1    0.05    0.02
 -14  -1   1    0.09    0.03
 -14  -1   1    0.10    0.03
 -14  -1   1    0.11    0.03
 -14  -1   1    0.03    0.03
  14   1   1    0.04    0.03
  -1  14   1    0.07    0.03
  14  -1  -1    0.20    0.04
 -14   1  -1    0.32    0.05
  14  -1  -1    0.20    0.04
  -1 -14  -1    0.27    0.05
   1  14  -1    0.23    0.05
 -14   1  -1    0.21    0.04
 -14   1  -1    0.19    0.04
   1  14  -1    0.21    0.03
 -14   1  -1    0.21    0.04
  14  -1  -1    0.14    0.04
  -1 -14  -1    0.31    0.03
  -1 -14   1    0.23    0.04
 -14   1   1    0.25    0.05
  14  -1   1    0.29    0.05
  14  -1   1    0.17    0.04
 -14   1   1    0.21    0.04
   1  14   1    0.30    0.05
 -14   1   1    0.25    0.04
   1  14   1    0.23    0.04
  -1 -14   1    0.21    0.04
  14  -3  -1    0.23    0.04
  14  -3  -1    0.22    0.05
   3  14  -1    0.17    0.04
 -14   3  -1    0.22    0.04
  -3 -14  -1    0.25    0.05
 -14   3  -1    0.17    0.04
   3  14  -1    0.21    0.03
  14  -3  -1    0.20    0.05
 -14   3  -1    0.22    0.04
  -3 -14  -1    0.20    0.03
 -14   3  -1    0.21    0.04
  -3 -14   1    0.18    0.04
 -14   3   1    0.18    0.04
 -14   3   1    0.22    0.04
  14  -3   1    0.22    0.04
   3  14   1    0.20    0.04
 -14   3   1    0.18    0.05
  14  -3   1    0.16    0.04
  -3 -14   1    0.27    0.04
   3  14   1    0.24    0.04
   5  14  -1    0.10    0.03
   5  14  -1    0.11    0.03
  -5 -14  -1    0.12    0.04
  14  -5  -1    0.14    0.05
 -14   5  -1    0.13    0.04
  -5 -14  -1    0.16    0.02
 -14   5  -1    0.13    0.04
  -5 -14  -1    0.11    0.02
  14  -5  -1    0.07    0.03
 -14   5  -1    0.15    0.03
 -14   5  -1    0.10    0.03
  -5 -14  -1    0.13    0.02
  14  -5  -1    0.12    0.03
 -14   5   1    0.15    0.04
   5  14   1    0.11    0.03
   5  14   1    0.12    0.04
  -5 -14   1    0.16    0.02
  -5 -14   1    0.14    0.04
  14  -5   1    0.16    0.04
  -5 -14   1    0.14    0.02
 -14   5   1    0.12    0.04
  14  -5   1    0.11    0.04
 -14   5   1    0.11    0.04
  -5 -14   1    0.12    0.03
  14  -5   1    0.11    0.04
  -7 -14  -1    0.97    0.06
  14  -7  -1    0.78    0.08
 -14   7  -1    0.74    0.08
  -7 -14  -1    0.82    0.04
   7  14  -1    0.62    0.06
 -14   7  -1    0.71    0.07
  14  -7  -1    0.81    0.08
 -14   7  -1    0.89    0.08
  14  -7  -1    0.76    0.08
   7  14  -1    0.90    0.07
  -7 -14  -1    0.94    0.09
  14  -7   1    0.84    0.07
   7  14   1    0.69    0.08
  14  -7   1    0.91    0.09
  -7 -14   1    0.97    0.09
 -14   7   1    0.88    0.08
 -14   7   1    0.83    0.09
  -7 -14   1    0.82    0.06
  14  -7   1    0.89    0.08
 -14   7   1    0.88    0.09
  -7 -14   1    0.82    0.06
   7  14   1    0.81    0.05
  -7 -14   1    0.81    0.05
   7  14   1    0.86    0.05
  -9 -14  -1    0.41    0.07
 -14   9  -1    0.62    0.07
 -14   9  -1    0.37    0.06
  -9 -14  -1    0.63    0.05
  14  -9  -1    0.45    0.07
  14  -9  -1    0.34    0.06
   9  14  -1    0.63    0.07
 -14   9  -1    0.52    0.08
  14  -9  -1    0.48    0.07
  14  -9   1    0.54    0.06
 -14   9   1    0.61    0.07
   9  14   1    0.65    0.06
 -14   9   1    0.65    0.08
  14  -9   1    0.61    0.07
   9  14   1    0.43    0.06
  -9 -14   1    0.42    0.05
 -14   9   1    0.49    0.07
 -14   9   1    0.52    0.07
  -9 -14   1    0.54    0.05
  -9 -14   1    0.53    0.05
  -9 -14   1    0.42    0.07
  14  -9   1    0.39    0.07
 -11 -14  -1    0.18    0.04
  14 -11  -1    0.20    0.05
 -14  11  -1    0.09    0.05
 -14  11  -1    0.25    0.05
  11  14  -1    0.16    0.04
 -11 -14  -1    0.19    0.06
 -14  11  -1    0.17    0.06
 -11 -14   1    0.25    0.05
 -14  11   1    0.13    0.05
  14 -11   1    0.21    0.04
 -14  11   1    0.21    0.05
  14 -11   1    0.16    0.04
 -14  11   1    0.17    0.05
 -11 -14   1    0.14    0.04
 -11 -14   1    0.21    0.04
 -14  11   1    0.22    0.05
 -11 -14   1    0.18    0.04
  11  14   1    0.12    0.04
  14 -13  -1    0.25    0.05
 -14  13  -1    0.43    0.08
 -14  13  -1    0.34    0.06
 -13 -14  -1    0.33    0.07
 -13 -14  -1    0.37    0.06
 -14  13   1    0.31    0.08
  14 -13   1    0.36    0.06
 -13 -14   1    0.33    0.05
 -14  13   1    0.27    0.06
  14 -13   1    0.30    0.05
 -13 -14   1    0.33    0.07
 -14  13   1    0.37    0.06
 -14  13   1    0.27    0.06
 -15 -14  -1    0.05    0.04
  14 -15  -1    0.10    0.04
 -14  15  -1    0.00    0.04
 -15 -14  -1    0.03    0.03
 -14  15  -1    0.06    0.04
 -14  15   1    0.06    0.03
 -14  15   1    0.06    0.04
 -15 -14   1    0.08    0.04
 -15 -14   1    0.09    0.03
 -15 -12  -1    0.18    0.05
 -12  15  -1    0.28    0.05
 -15 -12  -1    0.15    0.05
 -12  15  -1    0.17    0.06
  12 -15  -1    0.22    0.04
  12 -15   1    0.21    0.04
 -12  15   1    0.20    0.06
 -15 -12   1    0.22    0.05
  15  12   1    0.14    0.06
 -12  15   1    0.16    0.04
 -10  15  -1    0.37    0.08
 -15 -10  -1    0.21    0.05
 -10  15  -1    0.38    0.06
 -15 -10  -1    0.33    0.06
 -15 -10   1    0.32    0.06
 -10  15   1    0.33    0.06
 -15 -10   1    0.41    0.06
  15  10   1    0.29    0.06
 -10  15   1    0.29    0.06
 -10  15   1    0.42    0.05
  10 -15   1    0.44    0.05
 -15 -10   1    0.30    0.05
 -15 -10   1    0.46    0.07
  -8  15  -1    0.02    0.02
 -15  -8  -1    0.00    0.02
   8 -15  -1    0.00    0.02
 -15  -8  -1    0.06    0.03
 -15  -8  -1    0.03    0.03
   8 -15  -1    0.02    0.03
  -8  15  -1    0.03    0.03
  -8  15  -1    0.04    0.02
  15   8  -1    0.05    0.04
   8 -15   1    0.05    0.02
  -8  15   1   -0.04    0.03
 -15  -8   1    0.03    0.03
 -15  -8   1    0.04    0.03
  15   8   1   -0.01    0.03
 -15  -8   1    0.03    0.03
  -8  15   1    0.01    0.04
  -8  15   1    0.05    0.02
 -15  -8   1    0.04    0.02
 -15  -8   1    0.01    0.03
 -15  -8   1    0.03    0.03
  -8  15   1   -0.01    0.02
   8 -15   1    0.00    0.03
  -6  15  -1    0.00    0.02
  15   6  -1    0.00    0.02
  15   6  -1    0.02    0.04
 -15  -6  -1   -0.01    0.01
  -6  15  -1    0.04    0.02
 -15  -6  -1    0.00    0.02
   6 -15  -1   -0.03    0.02
 -15  -6  -1    0.05    0.03
 -15  -6  -1    0.01    0.02
   6 -15  -1    0.00    0.02
  -6  15  -1    0.00    0.03
  -6  15  -1   -0.02    0.02
 -15  -6   1    0.00    0.03
   6 -15   1    0.04    0.02
  -6  15   1    0.03    0.03
  15   6   1   -0.03    0.03
 -15  -6   1    0.05    0.03
  15   6   1   -0.02    0.02
 -15  -6   1    0.06    0.03
 -15  -6   1    0.06    0.03
  -6  15   1   -0.03    0.02
  -6  15   1    0.02    0.01
 -15  -6   1    0.00    0.03
  -6  15   1   -0.05    0.02
   6 -15   1   -0.01    0.02
  -4  15  -1    0.06    0.03
   4 -15  -1    0.07    0.03
  15   4  -1    0.06    0.04
 -15  -4  -1    0.06    0.03
 -15  -4  -1    0.07    0.03
 -15  -4  -1    0.12    0.03
 -15  -4  -1    0.06    0.03
  15   4  -1    0.08    0.03
  -4  15  -1    0.09    0.02
   4 -15  -1    0.04    0.03
  -4  15  -1    0.10    0.02
   4 -15   1    0.09    0.03
  -4  15   1    0.08    0.03
 -15  -4   1    0.08    0.03
 -15  -4   1    0.05    0.03
  15   4   1    0.02    0.03
  -4  15   1    0.09    0.01
 -15  -4   1    0.08    0.03
  -4  15   1    0.08    0.02
   4 -15   1    0.05    0.03
 -15  -4   1    0.10    0.03
  -4  15   1    0.01    0.02
  15   4   1    0.08    0.03
   2 -15  -1    3.20    0.16
  15   2  -1    2.96    0.17
  15   2  -1    2.76    0.15
 -15  -2  -1    3.15    0.16
   2 -15  -1    2.99    0.14
  -2  15  -1    3.16    0.17
 -15  -2  -1    2.96    0.16
  -2  15  -1    3.06    0.13
 -15  -2  -1    3.30    0.14
 -15  -2  -1    3.20    0.15
  15   2   1    3.27    0.16
  15   2   1    3.05    0.15
  -2  15   1    3.15    0.16
  -2  15   1    2.97    0.15
 -15  -2   1    3.16    0.15
 -15  -2   1    3.00    0.15
 -15  -2   1    2.95    0.16
 -15  -2   1    3.14    0.16
   2 -15   1    2.98    0.13
   2 -15   1    2.88    0.14
 -15   0  -1    3.65    0.17
 -15   0  -1    3.62    0.18
   0  15  -1    3.88    0.15
   0 -15  -1    3.84    0.15
 -15   0  -1    3.91    0.17
 -15   0  -1    3.74    0.16
   0  15  -1    3.76    0.19
  15   0  -1    3.81    0.19
   0 -15  -1    3.95    0.18
  15   0  -1    3.67    0.18
 -15   0   1    4.00    0.17
  15   0   1    3.75    0.17
   0  15   1    4.00    0.17
 -15   0   1    3.85    0.19
   0  15   1    4.22    0.18
   0 -15   1    3.88    0.16
 -15   0   1    3.60    0.17
   0 -15   1    3.90    0.16
 -15   0   1    4.05    0.17
  15   0   1    3.59    0.18
 -15   2  -1    1.48    0.10
   2  15  -1    1.32    0.08
 -15   2  -1    1.55    0.10
  -2 -15  -1    1.55    0.11
 -15   2  -1    1.46    0.10
  15  -2  -1    1.44    0.10
  15  -2  -1    1.26    0.11
 -15   2  -1    1.49    0.11
   2  15  -1    1.37    0.11
  15  -2  -1    1.14    0.10
  -2 -15  -1    1.47    0.08
  -2 -15   1    1.37    0.09
 -15   2   1    1.39    0.10
   2  15   1    1.52    0.10
  15  -2   1    1.37    0.10
  15  -2   1    1.34    0.10
   2  15   1    1.54    0.10
 -15   2   1    1.43    0.10
  -2 -15   1    1.43    0.08
 -15   2   1    1.52    0.11
   4  15  -1    0.90    0.09
 -15   4  -1    0.76    0.07
  15  -4  -1    0.74    0.08
  15  -4  -1    0.78    0.09
  -4 -15  -1    0.79    0.08
 -15   4  -1    0.76    0.07
  -4 -15  -1    0.66    0.05
  15  -4  -1    0.75    0.07
   4  15  -1    0.74    0.07
 -15   4  -1    0.75    0.08
 -15   4  -1    0.67    0.08
  15  -4   1    0.83    0.08
 -15   4   1    0.65    0.08
   4  15   1    0.64    0.06
   4  15   1    0.71    0.07
  -4 -15   1    0.66    0.06
  15  -4   1    0.63    0.08
 -15   4   1    0.74    0.07
  -4 -15   1    0.74    0.07
 -15   4   1    0.75    0.08
  -6 -15  -1    0.66    0.04
  -6 -15  -1    0.57    0.04
 -15   6  -1    0.51    0.06
  15  -6  -1    0.48    0.07
   6  15  -1    0.72    0.08
  15  -6  -1    0.49    0.08
  15  -6  -1    0.52    0.07
 -15   6  -1    0.65    0.07
 -15   6  -1    0.63    0.08
   6  15  -1    0.77    0.06
 -15   6  -1    0.55    0.07
  -6 -15  -1    0.52    0.07
  -6 -15  -1    0.74    0.05
  -6 -15   1    0.67    0.04
  -6 -15   1    0.67    0.05
   6  15   1    0.49    0.07
 -15   6   1    0.68    0.08
  -6 -15   1    0.62    0.05
   6  15   1    0.77    0.06
 -15   6   1    0.67    0.07
 -15   6   1    0.46    0.07
  15  -6   1    0.65    0.07
  -6 -15   1    0.64    0.07
  15  -6   1    0.68    0.07
  15  -6   1    0.58    0.07
   8  15  -1    0.21    0.05
 -15   8  -1    0.28    0.06
  -8 -15  -1    0.25    0.06
  15  -8  -1    0.29    0.05
 -15   8  -1    0.30    0.06
 -15   8  -1    0.32    0.06
  15  -8  -1    0.20    0.07
  15  -8  -1    0.23    0.05
   8  15  -1    0.27    0.05
  -8 -15  -1    0.32    0.04
 -15   8   1    0.30    0.05
  15  -8   1    0.27    0.05
 -15   8   1    0.20    0.05
 -15   8   1    0.37    0.06
  15  -8   1    0.28    0.05
  -8 -15   1    0.23    0.05
  -8 -15   1    0.32    0.03
   8  15   1    0.23    0.05
  15 -10  -1    0.42    0.06
  10  15  -1    0.34    0.06
 -15  10  -1    0.31    0.06
 -10 -15  -1    0.44    0.05
 -10 -15  -1    0.31    0.06
  15 -10  -1    0.37    0.06
 -15  10  -1    0.31    0.06
 -15  10  -1    0.29    0.06
 -15  10   1    0.27    0.06
 -10 -15   1    0.32    0.06
 -10 -15   1    0.33    0.06
 -10 -15   1    0.31    0.05
 -10 -15   1    0.45    0.04
 -15  10   1    0.24    0.06
  10  15   1    0.31    0.06
  15 -10   1    0.40    0.06
 -15  10   1    0.34    0.07
  15 -10   1    0.22    0.05
 -15  10   1    0.33    0.06
  15 -12  -1    0.24    0.05
 -15  12  -1    0.37    0.06
 -15  12  -1    0.21    0.06
 -12 -15  -1    0.39    0.08
 -12 -15  -1    0.21    0.04
 -15  12   1    0.14    0.06
  15 -12   1    0.30    0.05
 -15  12   1    0.18    0.05
 -12 -15   1    0.31    0.06
 -12 -15   1    0.23    0.04
  15 -12   1    0.27    0.05
 -15  12   1    0.32    0.07
 -15  12   1    0.15    0.06
 -14 -15  -1    0.01    0.03
 -14 -15  -1    0.03    0.04
 -15  14  -1    0.10    0.05
  15 -14  -1    0.07    0.04
  15 -14   1    0.00    0.03
 -14 -15   1    0.01    0.04
 -14 -15   1    0.00    0.02
 -15  14   1    0.01    0.05
 -15  14   1    0.05    0.04
 -15  16  -1    0.21    0.06
  15 -16  -1    0.23    0.05
 -16 -15  -1    0.19    0.05
 -15  16  -1    0.28    0.08
 -16 -15  -1    0.25    0.07
 -16 -15   1    0.23    0.06
 -15  16   1    0.20    0.05
 -16 -15   1    0.14    0.04
 -16 -13  -1   -0.06    0.03
  13 -16  -1    0.01    0.03
 -16 -13  -1    0.00    0.03
 -13  16  -1    0.17    0.05
 -13  16  -1   -0.06    0.03
 -13  16   1    0.05    0.05
 -16 -13   1    0.07    0.04
 -16 -13   1   -0.04    0.02
 -16 -11  -1    0.04    0.04
 -11  16  -1    0.02    0.03
 -11  16  -1    0.00    0.03
 -16 -11  -1    0.03    0.03
  11 -16  -1    0.08    0.03
 -11  16   1    0.02    0.03
 -16 -11   1    0.00    0.02
 -16 -11   1    0.03    0.04
 -16 -11   1    0.02    0.04
  16  11   1    0.00    0.03
 -11  16   1    0.01    0.04
  11 -16   1   -0.01    0.02
 -16  -9  -1    2.07    0.13
  16   9  -1    1.90    0.14
   9 -16  -1    2.25    0.13
  -9  16  -1    1.89    0.11
 -16  -9  -1    1.92    0.14
  -9  16  -1    2.08    0.16
 -16  -9   1    2.07    0.14
 -16  -9   1    2.30    0.11
 -16  -9   1    1.82    0.13
 -16  -9   1    1.90    0.12
   9 -16   1    2.20    0.11
  -9  16   1    2.09    0.10
  16   9   1    2.08    0.13
  -9  16   1    1.81    0.15
  -9  16   1    2.11    0.15
  -7  16  -1    0.00    0.02
 -16  -7  -1    0.01    0.03
 -16  -7  -1    0.00    0.02
  16   7  -1    0.04    0.04
  -7  16  -1    0.01    0.03
 -16  -7  -1    0.02    0.02
   7 -16  -1    0.02    0.02
   7 -16  -1   -0.05    0.02
 -16  -7   1    0.01    0.02
   7 -16   1   -0.06    0.03
 -16  -7   1    0.01    0.03
  -7  16   1    0.00    0.01
  16   7   1   -0.05    0.03
  -7  16   1   -0.04    0.02
 -16  -7   1   -0.04    0.02
  -7  16   1   -0.02    0.03
  -5  16  -1   -0.04    0.02
 -16  -5  -1    0.03    0.02
  -5  16  -1    0.01    0.03
   5 -16  -1   -0.01    0.02
  16   5  -1    0.02    0.03
   5 -16  -1    0.07    0.03
  -5  16  -1    0.03    0.02
 -16  -5  -1   -0.01    0.02
 -16  -5  -1    0.01    0.03
  16   5  -1    0.01    0.03
 -16  -5  -1    0.02    0.03
  16   5   1    0.00    0.02
   5 -16   1    0.00    0.02
 -16  -5   1    0.02    0.03
  -5  16   1   -0.01    0.03
 -16  -5   1   -0.04    0.02
  -5  16   1    0.01    0.01
  16   5   1   -0.01    0.03
  -5  16   1    0.00    0.03
   5 -16   1    0.02    0.03
 -16  -5   1    0.01    0.02
 -16  -5   1    0.02    0.02
 -16  -3  -1    0.45    0.07
 -16  -3  -1    0.45    0.07
 -16  -3  -1    0.62    0.06
  -3  16  -1    0.56    0.06
   3 -16  -1    0.52    0.06
  -3  16  -1    0.40    0.07
  16   3  -1    0.52    0.08
 -16  -3  -1    0.58    0.06
   3 -16  -1    0.56    0.06
  16   3  -1    0.43    0.07
   3 -16   1    0.52    0.05
 -16  -3   1    0.50    0.07
 -16  -3   1    0.67    0.07
 -16  -3   1    0.58    0.07
  -3  16   1    0.45    0.06
  16   3   1    0.56    0.07
  16   3   1    0.58    0.07
  -3  16   1    0.59    0.07
 -16  -3   1    0.49    0.07
   3 -16   1    0.50    0.06
   1 -16  -1    4.33    0.19
  16   1  -1    3.84    0.19
 -16  -1  -1    4.13    0.19
  16   1  -1    3.80    0.20
   1 -16  -1    3.91    0.16
  -1  16  -1    3.87    0.20
  -1  16  -1    4.05    0.15
 -16  -1  -1    4.13    0.19
 -16  -1  -1    4.02    0.17
 -16  -1  -1    4.14    0.20
 -16  -1   1    3.93    0.18
 -16  -1   1    3.95    0.18
   1 -16   1    4.14    0.17
 -16  -1   1    4.00    0.19
  16   1   1    3.71    0.18
  -1  16   1    3.90    0.18
  16   1   1    3.94    0.19
 -16  -1   1    4.02    0.20
   1 -16   1    3.78    0.17
  -1  16   1    4.31    0.19
  16  -1  -1    0.48    0.07
 -16   1  -1    0.42    0.06
  -1 -16  -1    0.42    0.06
 -16   1  -1    0.60    0.07
 -16   1  -1    0.39    0.06
  -1 -16  -1    0.41    0.05
  16  -1  -1    0.46    0.07
 -16   1  -1    0.39    0.06
   1  16  -1    0.32    0.06
  16  -1  -1    0.43    0.07
   1  16  -1    0.45    0.05
   1  16   1    0.36    0.06
 -16   1   1    0.46    0.06
  -1 -16   1    0.45    0.06
  16  -1   1    0.41    0.06
 -16   1   1    0.43    0.07
 -16   1   1    0.49    0.07
 -16   1   1    0.35    0.06
   1  16   1    0.45    0.05
  -1 -16   1    0.37    0.05
  16  -1   1    0.36    0.06
  -3 -16  -1    0.05    0.02
   3  16  -1    0.01    0.03
 -16   3  -1    0.07    0.03
  16  -3  -1    0.03    0.03
  -3 -16  -1    0.12    0.04
  16  -3  -1    0.00    0.03
 -16   3  -1    0.07    0.03
  16  -3  -1    0.02    0.03
 -16   3  -1    0.03    0.03
   3  16  -1    0.02    0.02
  -3 -16   1    0.05    0.02
 -16   3   1   -0.01    0.03
   3  16   1    0.00    0.02
  16  -3   1    0.10    0.04
 -16   3   1    0.06    0.03
  -3 -16   1    0.05    0.03
   3  16   1    0.04    0.03
 -16   3   1    0.06    0.03
  16  -3   1    0.03    0.03
 -16   5  -1    1.85    0.13
   5  16  -1    1.84    0.11
  16  -5  -1    1.79    0.13
  16  -5  -1    1.92    0.13
  16  -5  -1    1.99    0.15
 -16   5  -1    1.95    0.12
 -16   5  -1    2.14    0.12
 -16   5  -1    1.86    0.13
  -5 -16  -1    1.86    0.13
   5  16  -1    1.86    0.13
  -5 -16   1    1.98    0.10
  -5 -16   1    1.95    0.12
 -16   5   1    2.09    0.13
  16  -5   1    1.85    0.13
  16  -5   1    1.79    0.12
 -16   5   1    1.79    0.13
   5  16   1    1.78    0.12
 -16   5   1    1.88    0.12
   5  16   1    1.93    0.11
 -16   7  -1    1.99    0.13
  16  -7  -1    1.93    0.13
 -16   7  -1    1.90    0.13
   7  16  -1    2.11    0.13
 -16   7  -1    2.32    0.15
  16  -7  -1    2.31    0.14
  -7 -16  -1    1.92    0.14
 -16   7  -1    2.05    0.12
   7  16  -1    2.11    0.12
 -16   7   1    2.20    0.14
  16  -7   1    2.20    0.13
   7  16   1    2.11    0.13
 -16   7   1    1.80    0.14
 -16   7   1    1.98    0.12
  -7 -16   1    1.92    0.13
  16  -7   1    1.87    0.13
   7  16   1    2.09    0.10
 -16   9  -1   -0.03    0.03
 -16   9  -1   -0.01    0.03
  16  -9  -1    0.01    0.03
  -9 -16  -1    0.04    0.04
   9  16  -1   -0.07    0.03
 -16   9  -1   -0.02    0.03
  16  -9  -1   -0.04    0.02
 -16   9   1   -0.01    0.03
  16  -9   1   -0.04    0.02
   9  16   1   -0.05    0.03
  -9 -16   1   -0.02    0.03
 -16   9   1   -0.04    0.03
  16  -9   1   -0.05    0.02
 -16   9   1   -0.05    0.03
 -16   9   1    0.01    0.03
 -16  11  -1    0.58    0.08
  16 -11  -1    0.72    0.09
 -16  11  -1    0.65    0.10
 -11 -16  -1    0.67    0.10
  11  16  -1    0.50    0.07
 -11 -16   1    0.57    0.09
 -16  11   1    0.81    0.10
 -16  11   1    0.49    0.09
 -16  11   1    0.56    0.07
  16 -11   1    0.61    0.08
 -16  11   1    0.47    0.07
 -11 -16   1    0.40    0.08
 -16  13  -1    0.00    0.04
 -16  13  -1    0.01    0.03
 -13 -16  -1    0.04    0.04
  16 -13  -1    0.01    0.03
  16 -13   1   -0.03    0.02
 -16  13   1   -0.03    0.02
 -16  13   1    0.01    0.04
 -13 -16   1    0.00    0.03
 -15 -16  -1    0.63    0.10
 -16  15  -1    0.61    0.10
 -16  15  -1    0.61    0.09
  16 -15  -1    0.44    0.07
 -15 -16   1    0.57    0.09
 -16  15   1    0.57    0.09
 -16  15   1    0.71    0.08
 -16  17  -1    0.15    0.07
 -17 -16  -1    0.15    0.06
 -16  17   1    0.22    0.07
 -17 -16   1    0.14    0.06
 -17 -14  -1    0.09    0.05
  14 -17  -1   -0.09    0.04
 -17 -14  -1   -0.02    0.02
 -17 -14   1    0.03    0.04
 -14  17   1    0.00    0.04
 -17 -14   1    0.00    0.03
 -17 -12  -1    1.43    0.13
 -17 -12  -1    1.50    0.11
  12 -17  -1    1.43    0.11
 -12  17  -1    1.60    0.15
 -17 -12   1    1.38    0.10
 -17 -12   1    1.43    0.13
 -12  17   1    1.31    0.13
 -17 -10  -1    0.44    0.07
 -17 -10  -1    0.41    0.07
 -10  17  -1    0.25    0.07
  10 -17  -1    0.30    0.05
 -17 -10   1    0.36    0.06
 -17 -10   1    0.30    0.06
 -10  17   1    0.39    0.07
 -17  -8  -1    0.24    0.05
  -8  17  -1    0.30    0.07
 -17  -8  -1    0.27    0.04
 -17  -8  -1    0.23    0.06
   8 -17  -1    0.29    0.05
 -17  -8   1    0.19    0.04
  -8  17   1    0.22    0.06
   8 -17   1    0.24    0.04
 -17  -8   1    0.17    0.05
 -17  -8   1    0.24    0.05
   6 -17  -1    0.17    0.05
   6 -17  -1    0.11    0.04
 -17  -6  -1    0.18    0.05
  17   6  -1    0.12    0.05
  -6  17  -1    0.16    0.06
 -17  -6  -1    0.18    0.05
 -17  -6   1    0.16    0.04
 -17  -6   1    0.24    0.06
 -17  -6   1    0.13    0.04
  -6  17   1    0.11    0.05
   6 -17   1    0.12    0.04
   6 -17   1    0.13    0.03
   4 -17  -1    1.07    0.09
  17   4  -1    0.87    0.10
   4 -17  -1    1.01    0.09
 -17  -4  -1    0.96    0.09
 -17  -4  -1    0.96    0.09
 -17  -4  -1    1.03    0.08
  -4  17  -1    1.05    0.11
 -17  -4   1    1.10    0.09
 -17  -4   1    0.92    0.09
 -17  -4   1    1.09    0.09
   4 -17   1    0.97    0.07
   4 -17   1    0.97    0.09
  -4  17   1    0.81    0.08
  -4  17   1    0.82    0.09
  17   4   1    0.79    0.08
 -17  -2  -1    3.82    0.17
  -2  17  -1    4.16    0.22
 -17  -2  -1    3.83    0.18
 -17  -2  -1    3.72    0.19
 -17  -2  -1    3.78    0.19
   2 -17  -1    3.57    0.16
  -2  17  -1    3.99    0.16
   2 -17  -1    3.98    0.18
  17   2  -1    3.74    0.20
   2 -17   1    3.53    0.17
  17   2   1    3.97    0.19
 -17  -2   1    3.82    0.19
  -2  17   1    4.12    0.19
 -17  -2   1    3.83    0.17
  -2  17   1    3.56    0.17
 -17  -2   1    3.92    0.18
   2 -17   1    4.08    0.16
 -17   0  -1   -0.04    0.02
 -17   0  -1    0.02    0.03
   0  17  -1    0.02    0.04
  17   0  -1   -0.01    0.04
 -17   0  -1    0.06    0.03
 -17   0  -1    0.05    0.03
   0 -17  -1    0.02    0.02
   0 -17  -1    0.03    0.03
   0  17  -1    0.03    0.03
   0 -17   1    0.06    0.03
  17   0   1    0.05    0.04
 -17   0   1   -0.03    0.03
 -17   0   1    0.02    0.02
 -17   0   1    0.02    0.03
 -17   0   1    0.03    0.03
   0 -17   1    0.05    0.03
   0  17   1    0.03    0.03
   0  17   1    0.05    0.04
 -17   2  -1    0.09    0.04
   2  17  -1    0.04    0.04
  17  -2  -1    0.06    0.04
 -17   2  -1    0.07    0.03
  17  -2  -1    0.06    0.04
  -2 -17  -1    0.03    0.03
   2  17  -1    0.07    0.03
 -17   2  -1    0.00    0.03
 -17   2  -1    0.10    0.04
 -17   2   1    0.08    0.03
 -17   2   1    0.04    0.04
  17  -2   1    0.09    0.04
 -17   2   1    0.10    0.04
 -17   2   1    0.08    0.03
   2  17   1    0.08    0.03
  -2 -17   1    0.03    0.02
  -2 -17   1    0.05    0.03
   2  17   1    0.06    0.03
  17  -4  -1   -0.03    0.03
 -17   4  -1    0.05    0.03
   4  17  -1   -0.01    0.03
   4  17  -1    0.02    0.03
  17  -4  -1    0.00    0.03
 -17   4  -1    0.02    0.03
  -4 -17  -1   -0.02    0.02
 -17   4  -1    0.00    0.03
 -17   4  -1   -0.01    0.03
  17  -4   1   -0.08    0.03
 -17   4   1    0.03    0.03
   4  17   1    0.00    0.03
   4  17   1    0.03    0.02
 -17   4   1   -0.04    0.03
  -4 -17   1    0.02    0.03
 -17   4   1    0.02    0.03
   6  17  -1    4.10    0.18
  17  -6  -1    4.26    0.20
   6  17  -1    4.15    0.20
 -17   6  -1    3.98    0.19
  -6 -17  -1    4.18    0.21
 -17   6  -1    4.38    0.21
 -17   6  -1    4.17    0.20
 -17   6  -1    4.10    0.20
  -6 -17   1    4.28    0.20
 -17   6   1    4.00    0.21
 -17   6   1    4.17    0.21
 -17   6   1    4.44    0.20
   6  17   1    4.18    0.19
 -17   8  -1   -0.07    0.03
   8  17  -1   -0.03    0.03
  17  -8  -1   -0.03    0.02
   8  17  -1    0.06    0.04
 -17   8  -1   -0.05    0.03
 -17   8  -1   -0.01    0.03
  -8 -17  -1   -0.04    0.03
   8  17   1   -0.05    0.03
 -17   8   1   -0.10    0.04
 -17   8   1    0.02    0.04
 -17   8   1    0.03    0.03
  -8 -17   1    0.01    0.03
  10  17  -1    0.01    0.04
 -17  10  -1    0.04    0.04
 -10 -17  -1    0.07    0.04
 -17  10  -1    0.08    0.04
  17 -10  -1    0.05    0.04
 -17  10  -1    0.11    0.04
 -17  10   1    0.04    0.03
 -17  10   1    0.11    0.05
 -17  10   1    0.01    0.05
 -10 -17   1    0.06    0.04
  17 -10   1    0.06    0.04
 -10 -17   1    0.00    0.03
 -17  12  -1    0.05    0.04
  17 -12  -1    0.13    0.04
 -17  12  -1    0.12    0.05
 -12 -17  -1    0.05    0.05
 -17  12   1    0.14    0.05
 -17  12   1    0.02    0.04
  17 -12   1    0.15    0.04
 -12 -17   1    0.08    0.05
 -17  14  -1    0.02    0.04
 -17  14  -1    0.10    0.05
  17 -14  -1    0.03    0.04
 -14 -17  -1    0.06    0.04
 -17  14   1    0.05    0.05
 -14 -17   1    0.03    0.04
 -17  14   1    0.00    0.04
 -16 -17  -1    0.41    0.09
 -17  16  -1    0.58    0.09
 -17  16  -1    0.39    0.09
 -17  16   1    0.44    0.09
 -17  16   1    0.36    0.09
 -16 -17   1    0.33    0.07
 -17  18  -1    0.05    0.05
 -18 -17  -1   -0.04    0.05
 -18 -17   1    0.04    0.05
 -17  18   1   -0.03    0.05
 -15  18  -1    0.09    0.06
 -18 -15  -1    0.11    0.06
 -15  18   1    0.09    0.06
 -18 -15   1    0.14    0.05
 -18 -13  -1    0.12    0.04
 -13  18  -1    0.05    0.04
 -18 -13  -1    0.16    0.05
 -18 -13   1    0.19    0.05
 -18 -13   1    0.20    0.06
 -13  18   1    0.13    0.06
 -18 -11  -1    0.23    0.06
 -11  18  -1    0.20    0.07
  11 -18  -1    0.23    0.05
 -18 -11  -1    0.21    0.05
 -11  18   1    0.12    0.05
 -18 -11   1    0.20    0.06
 -18 -11   1    0.24    0.05
   9 -18  -1    1.30    0.10
 -18  -9  -1    1.30    0.12
 -18  -9  -1    1.66    0.12
  -9  18  -1    1.39    0.14
 -18  -9   1    1.64    0.12
  -9  18   1    1.67    0.14
 -18  -9   1    1.50    0.13
  -7  18  -1    0.36    0.08
 -18  -7  -1    0.30    0.06
   7 -18  -1    0.40    0.06
 -18  -7  -1    0.47    0.07
 -18  -7  -1    0.45    0.05
 -18  -7   1    0.40    0.05
  -7  18   1    0.42    0.08
 -18  -7   1    0.34    0.06
 -18  -7   1    0.48    0.08
  18   5  -1    0.22    0.06
 -18  -5  -1    0.31    0.05
  -5  18  -1    0.19    0.06
   5 -18  -1    0.23    0.05
   5 -18  -1    0.31    0.06
 -18  -5  -1    0.19    0.05
 -18  -5  -1    0.34    0.07
   5 -18   1    0.20    0.05
 -18  -5   1    0.31    0.06
 -18  -5   1    0.34    0.05
  -5  18   1    0.28    0.06
 -18  -5   1    0.25    0.06
   5 -18   1    0.29    0.04
   3 -18  -1    0.21    0.05
 -18  -3  -1    0.32    0.06
  -3  18  -1    0.28    0.07
 -18  -3  -1    0.27    0.06
 -18  -3  -1    0.21    0.04
  18   3  -1    0.28    0.07
   3 -18  -1    0.16    0.04
  18   3   1    0.23    0.05
 -18  -3   1    0.38    0.06
   3 -18   1    0.28    0.04
   3 -18   1    0.16    0.05
  -3  18   1    0.29    0.06
 -18  -3   1    0.35    0.06
  -3  18   1    0.26    0.05
 -18  -3   1    0.32    0.06
  18   1  -1    0.24    0.07
 -18  -1  -1    0.23    0.05
 -18  -1  -1    0.23    0.05
 -18  -1  -1    0.21    0.05
  -1  18  -1    0.15    0.05
   1 -18  -1    0.28    0.06
   1 -18  -1    0.22    0.04
  -1  18   1    0.19    0.05
 -18  -1   1    0.13    0.04
 -18  -1   1    0.24    0.05
 -18  -1   1    0.17    0.05
  18   1   1    0.30    0.05
  -1  18   1    0.23    0.05
   1 -18   1    0.17    0.04
   1 -18   1    0.19    0.04
 -18   1  -1    1.08    0.09
 -18   1  -1    1.13    0.10
  -1 -18  -1    1.28    0.11
 -18   1  -1    1.05    0.10
  18  -1  -1    0.92    0.11
   1  18  -1    1.24    0.11
  -1 -18   1    1.06    0.08
 -18   1   1    1.22    0.10
   1  18   1    1.10    0.10
 -18   1   1    1.14    0.10
 -18   1   1    1.22    0.10
  -1 -18   1    0.96    0.09
  18  -1   1    0.84    0.10
   1  18   1    0.98    0.10
   3  18  -1   -0.02    0.03
 -18   3  -1    0.06    0.03
 -18   3  -1   -0.03    0.03
  18  -3  -1   -0.01    0.03
 -18   3  -1    0.03    0.03
 -18   3  -1   -0.07    0.03
  -3 -18  -1   -0.01    0.03
   3  18   1    0.01    0.03
  18  -3   1   -0.06    0.04
  -3 -18   1    0.03    0.03
 -18   3   1   -0.03    0.02
   3  18   1   -0.01    0.03
 -18   3   1    0.04    0.03
 -18   3   1    0.02    0.03
  18  -5  -1    0.44    0.07
 -18   5  -1    0.44    0.07
   5  18  -1    0.41    0.08
 -18   5  -1    0.41    0.07
 -18   5  -1    0.50    0.07
  -5 -18  -1    0.51    0.08
 -18   5  -1    0.63    0.08
   5  18   1    0.48    0.07
  -5 -18   1    0.36    0.06
 -18   5   1    0.56    0.08
 -18   5   1    0.57    0.08
  -7 -18  -1    0.03    0.03
 -18   7  -1   -0.03    0.03
 -18   7  -1    0.00    0.04
 -18   7  -1    0.00    0.03
  18  -7  -1   -0.01    0.03
 -18   7  -1    0.00    0.04
   7  18   1    0.00    0.03
  -7 -18   1   -0.01    0.02
 -18   7   1    0.01    0.04
 -18   7   1    0.02    0.04
 -18   9  -1   -0.01    0.03
 -18   9  -1    0.01    0.03
  18  -9  -1   -0.04    0.03
 -18   9  -1    0.02    0.03
  -9 -18  -1   -0.01    0.04
 -18   9   1   -0.04    0.03
  -9 -18   1    0.01    0.04
 -18   9   1    0.01    0.02
 -18  11  -1    0.01    0.03
  18 -11  -1   -0.02    0.03
 -11 -18  -1   -0.01    0.04
 -18  11  -1    0.02    0.04
 -18  11  -1    0.02    0.04
  18 -11   1   -0.03    0.03
 -18  11   1    0.02    0.03
 -11 -18   1    0.07    0.04
 -18  11   1   -0.06    0.03
 -13 -18  -1    0.07    0.04
  18 -13  -1    0.01    0.03
 -18  13  -1    0.01    0.04
 -18  13  -1   -0.02    0.04
 -18  13  -1    0.01    0.03
 -13 -18   1   -0.03    0.03
 -18  13   1    0.03    0.03
  18 -13   1    0.04    0.04
 -18  13   1    0.02    0.04
 -18  15  -1    0.12    0.07
 -18  15  -1    0.16    0.06
  18 -15  -1    0.28    0.06
 -15 -18  -1    0.23    0.07
 -18  15   1    0.18    0.05
 -15 -18   1    0.18    0.05
 -18  15   1    0.13    0.06
 -17 -18  -1    0.08    0.05
 -18  17  -1    0.04    0.06
 -17 -18   1    0.09    0.05
 -18  17   1    0.04    0.05
 -18  19  -1   -0.07    0.05
 -19 -18   1    0.01    0.04
 -18  19   1   -0.01    0.06
 -19 -16  -1    0.21    0.06
 -16  19  -1    0.24    0.08
 -19 -16   1    0.22    0.07
 -16  19   1    0.07    0.06
 -19 -14  -1    0.32    0.07
 -19 -14  -1    0.28    0.08
 -14  19  -1    0.31    0.09
 -19 -14   1    0.37    0.08
 -14  19   1    0.27    0.07
 -19 -14   1    0.24    0.06
 -19 -12  -1    0.03    0.05
 -12  19  -1    0.04    0.04
 -19 -12  -1    0.02    0.04
 -19 -12   1    0.05    0.04
 -19 -12   1   -0.03    0.04
 -12  19   1    0.03    0.04
 -10  19  -1    0.24    0.08
 -19 -10  -1    0.37    0.07
 -19 -10  -1    0.35    0.07
 -10  19   1    0.35    0.08
 -19 -10   1    0.26    0.06
 -19 -10   1    0.24    0.06
 -19  -8  -1    0.17    0.05
   8 -19  -1    0.20    0.05
 -19  -8  -1    0.18    0.05
  -8  19  -1    0.24    0.07
 -19  -8   1    0.20    0.06
  -8  19   1    0.23    0.06
 -19  -8   1    0.21    0.05
 -19  -6  -1    0.35    0.07
   6 -19  -1    0.44    0.07
 -19  -6  -1    0.40    0.06
  -6  19  -1    0.55    0.10
 -19  -6  -1    0.43    0.08
 -19  -6   1    0.49    0.08
  -6  19   1    0.45    0.08
 -19  -6   1    0.40    0.07
 -19  -6   1    0.31    0.05
 -19  -4  -1    0.03    0.03
   4 -19  -1   -0.06    0.02
   4 -19  -1   -0.01    0.02
  -4  19  -1    0.07    0.04
 -19  -4  -1   -0.01    0.02
 -19  -4  -1   -0.01    0.03
 -19  -4   1    0.00    0.02
  -4  19   1    0.03    0.04
 -19  -4   1   -0.02    0.03
 -19  -4   1   -0.01    0.02
  -2  19  -1    0.10    0.05
 -19  -2  -1    0.21    0.05
 -19  -2  -1    0.25    0.06
 -19  -2  -1    0.20    0.06
   2 -19  -1    0.19    0.05
  19   2  -1    0.21    0.07
  -2  19   1    0.26    0.06
 -19  -2   1    0.17    0.04
   2 -19   1    0.17    0.04
  19   2   1    0.15    0.06
 -19  -2   1    0.21    0.06
 -19  -2   1    0.14    0.04
 -19   0  -1    2.71    0.16
 -19   0  -1    2.43    0.15
   0  19  -1    2.31    0.16
 -19   0  -1    2.55    0.15
  19   0  -1    2.13    0.16
   0 -19  -1    2.66    0.16
 -19   0   1    2.40    0.15
  19   0   1    1.97    0.16
   0 -19   1    2.39    0.13
 -19   0   1    2.61    0.15
   0  19   1    2.60    0.16
 -19   0   1    2.37    0.15
  -2 -19  -1    0.46    0.07
   2  19  -1    0.50    0.08
 -19   2  -1    0.42    0.07
 -19   2  -1    0.45    0.07
 -19   2  -1    0.32    0.06
  -2 -19   1    0.31    0.06
  19  -2   1    0.35    0.08
   2  19   1    0.40    0.07
 -19   2   1    0.33    0.06
 -19   2   1    0.39    0.07
 -19   2   1    0.36    0.06
   4  19  -1    0.67    0.09
 -19   4  -1    0.89    0.10
 -19   4  -1    0.82    0.09
  19  -4  -1    1.02    0.11
 -19   4  -1    0.82    0.09
  -4 -19  -1    0.91    0.10
 -19   4   1    1.07    0.11
 -19   4   1    0.81    0.09
  -4 -19   1    0.83    0.09
   4  19   1    0.79    0.09
 -19   4   1    0.91    0.10
 -19   6  -1    0.58    0.09
 -19   6  -1    0.69    0.09
  19  -6  -1    0.52    0.08
 -19   6  -1    0.61    0.09
  -6 -19   1    0.46    0.08
 -19   6   1    0.63    0.09
   6  19   1    0.45    0.07
 -19   6   1    0.74    0.09
 -19   8  -1    1.38    0.12
  19  -8  -1    1.44    0.12
 -19   8  -1    1.43    0.13
  -8 -19  -1    1.34    0.13
 -19   8  -1    1.42    0.11
  -8 -19   1    1.43    0.12
 -19   8   1    1.27    0.12
 -19   8   1    1.42    0.11
 -19  10  -1    0.10    0.05
 -19  10  -1    0.07    0.05
 -19  10  -1    0.06    0.03
 -10 -19  -1    0.04    0.05
  19 -10  -1    0.13    0.04
 -19  10   1    0.07    0.04
 -10 -19   1    0.07    0.04
 -19  10   1    0.09    0.05
 -19  12  -1    0.19    0.06
 -19  12  -1    0.06    0.05
 -19  12  -1    0.08    0.05
  19 -12  -1    0.06    0.04
 -12 -19  -1    0.17    0.05
 -12 -19   1    0.09    0.05
 -19  12   1    0.14    0.06
 -19  14  -1   -0.10    0.05
 -14 -19  -1    0.00    0.04
  19 -14  -1   -0.05    0.03
 -19  14  -1    0.04    0.05
 -14 -19   1   -0.02    0.04
 -19  14   1   -0.03    0.04
 -19  14   1   -0.05    0.04
 -19  16  -1   -0.01    0.05
 -16 -19  -1    0.02    0.05
 -19  16   1    0.01    0.06
 -16 -19   1   -0.02    0.04
 -18 -19  -1    0.15    0.06
 -19  18   1    0.12    0.07
 -18 -19   1    0.08    0.05
 -17  20  -1    0.20    0.08
 -20 -17  -1    0.40    0.09
 -20 -17   1    0.14    0.06
 -17  20   1    0.11    0.09
 -15  20  -1    0.02    0.05
 -20 -15  -1   -0.09    0.04
 -20 -15   1   -0.02    0.04
 -15  20   1    0.06    0.06
 -13  20  -1   -0.04    0.04
 -20 -13  -1   -0.01    0.03
 -20 -13  -1    0.03    0.05
 -20 -13   1    0.02    0.04
 -13  20   1   -0.08    0.03
 -20 -13   1    0.02    0.03
 -11  20  -1    0.02    0.04
 -20 -11  -1    0.00    0.04
 -20 -11   1   -0.02    0.03
 -20 -11   1   -0.03    0.04
 -11  20   1    0.01    0.04
 -20  -9  -1    0.50    0.09
 -20  -9  -1    0.71    0.09
  -9  20  -1    0.57    0.11
 -20  -9   1    0.56    0.08
 -20  -9   1    0.40    0.07
  -9  20   1    0.51    0.09
 -20  -7  -1    0.21    0.05
 -20  -7  -1    0.10    0.05
  -7  20  -1    0.16    0.07
  -7  20   1    0.21    0.06
 -20  -7   1    0.22    0.06
 -20  -7   1    0.23    0.06
 -20  -7   1    0.09    0.05
 -20  -5  -1    1.43    0.13
  -5  20  -1    1.57    0.15
   5 -20  -1    1.45    0.11
 -20  -5  -1    1.49    0.12
 -20  -5  -1    1.20    0.09
 -20  -5   1    1.80    0.14
  -5  20   1    1.40    0.13
 -20  -5   1    1.39    0.10
 -20  -5   1    1.40    0.11
  -3  20  -1    0.07    0.05
 -20  -3  -1   -0.02    0.03
   3 -20  -1    0.02    0.02
 -20  -3  -1   -0.07    0.03
 -20  -3  -1   -0.03    0.03
 -20  -3   1   -0.03    0.02
 -20  -3   1    0.00    0.04
 -20  -3   1   -0.02    0.03
 -20  -1  -1    0.25    0.06
  -1  20  -1    0.17    0.06
   1 -20  -1    0.14    0.04
 -20  -1  -1    0.13    0.04
 -20  -1  -1    0.09    0.05
 -20  -1   1    0.17    0.05
 -20  -1   1    0.11    0.05
  -1  20   1    0.15    0.06
 -20  -1   1    0.18    0.05
 -20   1  -1    0.38    0.07
 -20   1  -1    0.53    0.08
  -1 -20  -1    0.57    0.08
   1  20  -1    0.48    0.09
 -20   1  -1    0.39    0.07
 -20   1   1    0.32    0.06
 -20   3  -1    0.05    0.04
  -3 -20  -1    0.08    0.04
 -20   3  -1    0.01    0.04
 -20   3  -1    0.05    0.04
   3  20  -1    0.02    0.05
 -20   3   1    0.03    0.04
  -3 -20   1    0.06    0.03
 -20   3   1    0.00    0.04
 -20   3   1    0.02    0.04
  20  -5  -1    0.05    0.04
 -20   5  -1   -0.01    0.03
 -20   5  -1   -0.03    0.04
 -20   5  -1    0.02    0.04
  -5 -20  -1    0.01    0.04
 -20   5   1    0.05    0.04
 -20   5   1    0.01    0.04
  -5 -20   1    0.05    0.04
 -20   5   1    0.04    0.03
  20  -7  -1    0.15    0.05
 -20   7  -1    0.15    0.05
  -7 -20  -1    0.10    0.05
 -20   7  -1    0.08    0.05
 -20   7  -1    0.19    0.05
 -20   7   1    0.12    0.05
 -20   7   1    0.18    0.06
  -7 -20   1    0.09    0.04
 -20   7   1    0.10    0.04
  20  -9  -1    0.02    0.03
 -20   9  -1    0.00    0.03
 -20   9  -1    0.08    0.05
 -20   9  -1   -0.02    0.02
  -9 -20  -1    0.05    0.05
 -20   9   1   -0.02    0.03
 -20   9   1    0.02    0.03
  -9 -20   1    0.03    0.03
 -20  11  -1    0.17    0.07
  20 -11  -1    0.23    0.06
 -20  11  -1    0.05    0.04
 -20  11  -1    0.07    0.04
 -11 -20  -1    0.11    0.06
 -11 -20   1    0.20    0.06
 -20  11   1    0.07    0.06
 -20  11   1    0.06    0.04
  20 -13  -1   -0.03    0.04
 -20  13  -1    0.02    0.04
 -20  13  -1   -0.03    0.05
 -13 -20  -1    0.00    0.04
 -20  13   1   -0.02    0.04
 -20  13   1   -0.05    0.05
 -13 -20   1    0.08    0.04
 -15 -20  -1   -0.08    0.04
 -20  15  -1   -0.06    0.04
 -20  15  -1    0.02    0.05
 -15 -20   1    0.04    0.04
 -20  15   1    0.00    0.04
 -20  15   1   -0.03    0.04
 -17 -20  -1   -0.04    0.05
 -20  17  -1   -0.02    0.06
 -17 -20   1    0.05    0.05
 -20  17   1   -0.05    0.06
 -16  21  -1    0.11    0.08
 -21 -16  -1    0.29    0.08
 -16  21   1    0.16    0.07
 -21 -16   1    0.24    0.07
 -21 -14  -1   -0.01    0.05
 -14  21  -1    0.05    0.06
 -21 -14   1    0.00    0.06
 -21 -14   1    0.09    0.06
 -14  21   1    0.05    0.07
 -21 -12  -1    0.05    0.05
 -12  21  -1   -0.05    0.05
 -21 -12  -1    0.03    0.04
 -21 -12   1    0.01    0.03
 -12  21   1    0.14    0.07
 -21 -12   1    0.00    0.03
 -21 -10  -1   -0.02    0.02
 -21 -10  -1    0.00    0.04
 -10  21  -1    0.05    0.05
 -10  21   1   -0.04    0.03
 -21 -10   1    0.02    0.03
 -21 -10   1    0.00    0.03
  -8  21  -1    0.21    0.07
 -21  -8  -1    0.26    0.07
 -21  -8  -1    0.16    0.05
 -21  -8   1    0.17    0.05
  -8  21   1    0.07    0.06
 -21  -8   1    0.24    0.07
  -6  21  -1    0.07    0.05
 -21  -6  -1    0.01    0.03
 -21  -6  -1    0.01    0.04
 -21  -6   1    0.00    0.03
 -21  -6   1    0.05    0.05
  -6  21   1    0.14    0.04
 -21  -6   1   -0.05    0.03
 -21  -4  -1    0.16    0.05
 -21  -4  -1    0.01    0.04
 -21  -4  -1    0.08    0.04
  -4  21  -1    0.07    0.05
 -21  -4   1    0.01    0.04
  -4  21   1    0.14    0.05
 -21  -4   1    0.02    0.03
 -21  -4   1    0.05    0.04
   2 -21  -1    0.07    0.04
 -21  -2  -1    0.11    0.05
 -21  -2  -1    0.08    0.04
  -2  21  -1    0.10    0.05
 -21  -2  -1    0.10    0.04
 -21  -2   1    0.13    0.05
 -21  -2   1    0.02    0.03
  -2  21   1    0.06    0.06
 -21  -2   1    0.03    0.04
 -21   0  -1    0.04    0.04
 -21   0  -1    0.02    0.04
   0  21  -1   -0.02    0.04
   0 -21  -1    0.01    0.03
 -21   0  -1    0.03    0.04
 -21   0   1    0.08    0.04
 -21   0   1    0.05    0.04
 -21   0   1    0.01    0.04
   0  21   1    0.07    0.05
 -21   2  -1    1.85    0.15
  -2 -21  -1    2.35    0.15
 -21   2  -1    1.98    0.14
 -21   2  -1    2.28    0.16
   2  21  -1    2.21    0.17
 -21   2   1    2.22    0.15
 -21   2   1    2.48    0.16
 -21   2   1    2.31    0.16
 -21   4  -1    0.01    0.04
 -21   4  -1    0.02    0.04
 -21   4  -1   -0.04    0.03
  -4 -21  -1   -0.05    0.03
 -21   4   1    0.00    0.03
 -21   4   1    0.01    0.03
 -21   4   1   -0.02    0.03
 -21   6  -1    0.15    0.05
  -6 -21  -1    0.22    0.06
 -21   6  -1    0.07    0.04
 -21   6  -1    0.24    0.06
 -21   6   1    0.25    0.07
 -21   6   1    0.08    0.04
 -21   6   1    0.10    0.05
  -6 -21   1    0.17    0.06
  21  -8  -1   -0.08    0.04
  -8 -21  -1    0.02    0.04
 -21   8  -1   -0.03    0.02
 -21   8  -1   -0.04    0.02
 -21   8   1   -0.03    0.02
  -8 -21   1   -0.06    0.03
 -21   8   1    0.02    0.04
 -21  10  -1    0.03    0.05
  21 -10  -1    0.05    0.03
 -21  10  -1    0.03    0.05
 -21  10  -1    0.06    0.04
 -10 -21  -1    0.01    0.04
 -21  10   1    0.02    0.04
 -10 -21   1   -0.02    0.04
 -21  10   1    0.01    0.04
 -12 -21  -1    0.11    0.06
  21 -12  -1    0.08    0.05
 -21  12  -1    0.22    0.07
 -21  12  -1    0.14    0.06
 -12 -21   1    0.10    0.04
 -21  12   1    0.10    0.06
 -21  12   1    0.07    0.05
 -21  14  -1    0.18    0.07
 -21  14  -1    0.09    0.06
 -14 -21  -1    0.27    0.07
 -21  14   1    0.06    0.06
 -21  14   1    0.12    0.06
 -16 -21  -1    0.08    0.05
 -21  16  -1    0.04    0.06
 -21  16   1    0.11    0.07
 -16 -21   1    0.12    0.06
 -22 -15  -1    0.01    0.06
 -22 -15   1   -0.01    0.05
 -15  22   1    0.04    0.06
 -22 -13  -1    0.06    0.04
 -13  22  -1   -0.01    0.06
 -22 -13  -1    0.10    0.04
 -22 -13   1    0.03    0.03
 -13  22   1    0.01    0.05
 -22 -13   1    0.04    0.05
 -11  22  -1   -0.02    0.05
 -22 -11  -1    0.00    0.04
 -11  22   1   -0.01    0.05
 -22 -11   1   -0.03    0.04
 -22 -11   1   -0.05    0.04
 -22  -9  -1    0.13    0.05
 -22  -9  -1    0.03    0.05
  -9  22  -1    0.03    0.06
  -9  22   1   -0.05    0.05
 -22  -9   1   -0.03    0.04
 -22  -9   1    0.10    0.04
 -22  -7  -1   -0.01    0.04
 -22  -7  -1    0.07    0.05
  -7  22  -1    0.09    0.05
  -7  22   1    0.24    0.05
 -22  -7   1    0.02    0.04
 -22  -5  -1    0.26    0.07
 -22  -5  -1    0.16    0.06
  -5  22  -1    0.23    0.07
 -22  -5   1    0.23    0.07
 -22  -5   1    0.27    0.07
  -5  22   1    0.44    0.08
 -22  -5   1    0.16    0.05
  -3  22  -1   -0.04    0.05
 -22  -3  -1   -0.03    0.03
 -22  -3  -1    0.00    0.04
 -22  -3  -1   -0.03    0.04
  -3  22   1    0.02    0.04
 -22  -3   1   -0.01    0.03
 -22  -3   1    0.01    0.03
 -22  -3   1   -0.02    0.03
 -22  -1  -1    0.02    0.04
 -22  -1  -1    0.02    0.04
  -1  22  -1    0.08    0.07
 -22  -1  -1    0.04    0.04
 -22  -1   1   -0.01    0.04
 -22  -1   1    0.04    0.04
 -22  -1   1    0.03    0.05
 -22   1  -1   -0.05    0.02
 -22   1  -1    0.01    0.04
 -22   1  -1   -0.01    0.03
 -22   1   1   -0.01    0.04
 -22   1   1    0.03    0.03
 -22   1   1   -0.08    0.03
 -22   3  -1    0.03    0.05
  -3 -22  -1   -0.03    0.04
 -22   3  -1    0.02    0.04
 -22   3  -1   -0.02    0.03
 -22   3   1   -0.04    0.03
 -22   3   1   -0.02    0.03
 -22   5  -1    0.24    0.07
 -22   5  -1    0.38    0.08
  -5 -22  -1    0.25    0.06
 -22   5  -1    0.29    0.06
 -22   5   1    0.33    0.07
 -22   5   1    0.18    0.06
 -22   5   1    0.15    0.05
 -22   7  -1   -0.04    0.03
  -7 -22  -1   -0.05    0.03
 -22   7  -1   -0.03    0.03
 -22   7  -1   -0.04    0.04
 -22   7   1    0.00    0.04
 -22   7   1   -0.03    0.03
 -22   7   1    0.01    0.03
  22  -9  -1    0.07    0.04
 -22   9  -1   -0.01    0.04
 -22   9  -1   -0.01    0.04
  -9 -22  -1    0.08    0.06
 -22   9  -1   -0.03    0.04
 -22   9   1   -0.01    0.04
 -22   9   1   -0.05    0.03
 -22   9   1    0.07    0.05
  22 -11  -1   -0.01    0.04
 -22  11  -1   -0.02    0.04
 -11 -22  -1   -0.06    0.03
 -22  11  -1   -0.04    0.04
 -22  11  -1   -0.02    0.04
 -22  11   1   -0.02    0.05
 -22  11   1   -0.07    0.04
 -22  13  -1    0.03    0.05
 -22  13  -1   -0.01    0.05
 -13 -22  -1   -0.04    0.04
 -22  13   1    0.03    0.05
 -22  13   1    0.00    0.05
 -22  15  -1   -0.11    0.06
 -15 -22  -1    0.06    0.05
 -22  15  -1    0.01    0.06
 -22  15   1   -0.11    0.04
 -22  15   1   -0.11    0.07
 -14  23  -1   -0.05    0.07
 -23 -14  -1   -0.11    0.04
 -23 -14   1    0.00    0.04
 -14  23   1   -0.07    0.07
 -12  23  -1    0.04    0.07
 -23 -12  -1   -0.08    0.04
 -23 -12  -1    0.02    0.04
 -12  23   1   -0.03    0.06
 -23 -12   1   -0.06    0.03
 -23 -12   1    0.02    0.05
 -23 -10  -1    0.06    0.06
 -23 -10  -1    0.09    0.05
 -10  23  -1    0.11    0.08
 -10  23   1    0.10    0.06
 -23 -10   1    0.10    0.05
 -23 -10   1    0.13    0.06
 -23  -8  -1    0.09    0.04
 -23  -8  -1   -0.05    0.04
  -8  23  -1    0.18    0.06
 -23  -8   1    0.00    0.04
 -23  -8   1    0.04    0.04
  -8  23   1    0.00    0.05
 -23  -6  -1    0.67    0.10
 -23  -6  -1    0.68    0.10
 -23  -6   1    0.93    0.11
  -6  23   1    1.15    0.13
 -23  -6   1    1.02    0.11
  -4  23  -1    2.17    0.19
 -23  -4  -1    1.99    0.16
 -23  -4  -1    2.09    0.16
 -23  -4   1    2.04    0.15
  -4  23   1    2.02    0.17
 -23  -4   1    1.96    0.16
 -23  -2  -1    0.88    0.11
  -2  23  -1    0.72    0.12
 -23  -2  -1    0.96    0.10
 -23  -2  -1    1.14    0.13
 -23  -2   1    0.92    0.11
 -23  -2   1    0.85    0.10
 -23  -2   1    0.87    0.10
 -23   0  -1    0.01    0.04
 -23   0  -1   -0.04    0.04
 -23   0  -1   -0.05    0.04
 -23   0   1   -0.10    0.04
 -23   0   1   -0.02    0.03
 -23   2  -1    0.08    0.05
 -23   2  -1    0.04    0.05
 -23   2  -1    0.03    0.04
 -23   2   1    0.10    0.05
 -23   2   1    0.08    0.04
 -23   2   1    0.12    0.05
 -23   4  -1    0.10    0.05
 -23   4  -1    0.23    0.07
 -23   4  -1    0.29    0.07
 -23   4   1    0.14    0.06
 -23   4   1    0.26    0.07
 -23   4   1    0.20    0.06
 -23   6  -1    0.02    0.05
 -23   6  -1    0.00    0.04
 -23   6  -1    0.02    0.04
 -23   6   1   -0.04    0.04
 -23   6   1    0.03    0.04
 -23   6   1   -0.03    0.04
 -23   8  -1    0.33    0.08
 -23   8  -1    0.54    0.08
  -8 -23  -1    0.40    0.09
 -23   8  -1    0.26    0.07
 -23   8   1    0.39    0.09
 -23   8   1    0.30    0.07
 -23   8   1    0.32    0.08
 -23  10  -1    0.41    0.10
 -23  10  -1    0.29    0.07
 -10 -23  -1    0.41    0.07
 -23  10  -1    0.44    0.09
 -23  10   1    0.26    0.08
 -23  10   1    0.39    0.09
 -23  10   1    0.40    0.08
 -23  12  -1    0.04    0.04
  23 -12  -1    0.05    0.05
 -12 -23  -1    0.03    0.05
 -23  12  -1    0.09    0.06
 -23  12   1    0.09    0.06
 -23  12   1    0.04    0.06
 -23  12   1    0.05    0.07
 -14 -23  -1    0.08    0.06
 -23  14  -1   -0.09    0.06
 -23  14  -1    0.01    0.08
 -23  14   1   -0.03    0.04
 -23  14   1    0.00    0.07
 -13  24  -1    0.07    0.09
 -24 -13  -1   -0.08    0.05
 -24 -13  -1   -0.12    0.05
 -24 -13   1   -0.05    0.05
 -24 -13   1   -0.01    0.04
 -13  24   1   -0.14    0.07
 -24 -11  -1   -0.01    0.05
 -24 -11  -1   -0.04    0.05
 -11  24  -1   -0.01    0.07
 -11  24   1   -0.07    0.05
 -24 -11   1   -0.02    0.04
 -24 -11   1   -0.02    0.06
  -9  24  -1   -0.04    0.08
 -24  -9  -1   -0.04    0.04
 -24  -9  -1    0.16    0.06
 -24  -9   1    0.06    0.05
  -9  24   1   -0.03    0.08
 -24  -9   1   -0.05    0.04
  -7  24  -1   -0.03    0.07
 -24  -7  -1   -0.09    0.04
 -24  -7  -1    0.00    0.05
  -7  24   1    0.00    0.06
 -24  -7   1    0.02    0.05
 -24  -7   1    0.03    0.04
 -24  -5  -1    0.12    0.05
  -5  24  -1    0.09    0.08
 -24  -5  -1    0.06    0.05
 -24  -5   1    0.18    0.06
 -24  -5   1    0.02    0.05
 -24  -3  -1    0.01    0.05
 -24  -3  -1    0.04    0.05
 -24  -3   1    0.12    0.06
 -24  -3   1    0.02    0.05
 -24  -1  -1    0.06    0.05
 -24  -1  -1   -0.06    0.04
 -24  -1  -1    0.00    0.03
 -24  -1   1    0.00    0.05
 -24  -1   1   -0.01    0.04
 -24  -1   1    0.06    0.04
 -24   1  -1   -0.04    0.04
 -24   1  -1    0.07    0.05
 -24   1  -1    0.04    0.04
 -24   1   1    0.01    0.03
 -24   1   1    0.00    0.03
 -24   1   1    0.18    0.06
 -24   3  -1   -0.04    0.04
 -24   3  -1   -0.04    0.03
 -24   3  -1   -0.03    0.04
 -24   3   1   -0.01    0.03
 -24   3   1   -0.07    0.04
 -24   3   1   -0.03    0.03
 -24   5  -1   -0.06    0.03
 -24   5  -1   -0.05    0.04
 -24   5  -1   -0.06    0.04
 -24   5   1    0.01    0.05
 -24   5   1    0.02    0.04
 -24   5   1   -0.03    0.04
 -24   7  -1   -0.01    0.04
 -24   7  -1   -0.01    0.05
 -24   7  -1   -0.03    0.03
 -24   7   1   -0.06    0.04
 -24   7   1   -0.04    0.05
 -24   9  -1   -0.09    0.04
 -24   9  -1    0.01    0.06
 -24   9  -1    0.03    0.05
 -24   9   1   -0.06    0.04
 -24   9   1   -0.10    0.04
 -24   9   1    0.00    0.05
 -24  11  -1    0.03    0.07
 -24  11  -1    0.05    0.06
 -24  11   1    0.08    0.06
 -24  11   1    0.00    0.05
 -24  11   1   -0.02    0.06
 -24  13  -1   -0.08    0.06
 -24  13   1   -0.08    0.05
 -25 -10  -1   -0.08    0.04
 -10  25  -1   -0.13    0.07
 -10  25   1   -0.03    0.08
 -25 -10   1   -0.04    0.03
 -25 -10   1   -0.03    0.05
 -25  -8  -1    0.00    0.05
 -25  -8  -1    0.07    0.05
  -8  25  -1   -0.01    0.08
 -25  -8   1   -0.02    0.04
  -8  25   1   -0.16    0.08
 -25  -6  -1    0.01    0.04
 -25  -6  -1    0.14    0.07
  -6  25  -1    0.00    0.07
 -25  -6   1   -0.01    0.05
 -25  -6   1    0.09    0.05
 -25  -4  -1    0.01    0.06
 -25  -4  -1    0.15    0.07
 -25  -4   1    0.31    0.08
 -25  -4   1    0.16    0.07
 -25  -2  -1    0.06    0.06
 -25  -2  -1    0.16    0.06
 -25  -2   1    0.13    0.06
 -25  -2   1    0.25    0.07
 -25   0  -1   -0.03    0.04
 -25   0  -1   -0.02    0.04
 -25   0  -1   -0.02    0.05
 -25   0   1   -0.01    0.04
 -25   0   1   -0.08    0.04
 -25   0   1    0.08    0.06
 -25   2  -1   -0.02    0.04
 -25   2  -1   -0.04    0.04
 -25   2  -1   -0.10    0.04
 -25   2   1   -0.03    0.04
 -25   2   1    0.06    0.05
 -25   2   1   -0.08    0.04
 -25   4  -1    0.02    0.05
 -25   4  -1   -0.01    0.04
 -25   4  -1    0.11    0.06
 -25   4   1    0.07    0.04
 -25   4   1    0.04    0.06
 -25   4   1   -0.06    0.04
 -25   6  -1   -0.09    0.04
 -25   6  -1   -0.08    0.04
 -25   6  -1    0.04    0.05
 -25   6   1   -0.01    0.05
 -25   6   1   -0.05    0.04
 -25   6   1   -0.05    0.04
 -25   8  -1   -0.01    0.05
 -25   8  -1   -0.07    0.05
 -25   8  -1   -0.03    0.05
 -25   8   1   -0.05    0.03
 -25   8   1   -0.06    0.05
 -25   8   1   -0.01    0.05
 -25  10  -1    0.04    0.07
 -25  10  -1    0.05    0.06
 -25  10   1   -0.11    0.04
 -25  10   1   -0.02    0.04
 -25  10   1   -0.02    0.05
 -26  -9  -1   -0.05    0.05
  -9  26  -1   -0.04    0.09
 -26  -9  -1   -0.03    0.05
 -26  -9   1   -0.02    0.05
 -26  -9   1   -0.10    0.05
 -26  -7  -1   -0.08    0.04
 -26  -7  -1   -0.13    0.05
 -26  -7   1   -0.05    0.04
 -26  -7   1   -0.08    0.03
 -26  -5  -1    0.08    0.05
 -26  -5  -1   -0.01    0.04
 -26  -5   1    0.00    0.04
 -26  -5   1   -0.08    0.04
 -26  -3  -1   -0.05    0.04
 -26  -3  -1   -0.07    0.03
 -26  -3   1   -0.03    0.06
 -26  -3   1   -0.05    0.03
 -26  -1  -1    0.35    0.09
 -26  -1  -1    0.28    0.08
 -26  -1   1    0.47    0.10
 -26  -1   1    0.27    0.08
 -26   1  -1    0.04    0.06
 -26   1  -1    0.09    0.06
 -26   1   1    0.09    0.06
 -26   1   1    0.05    0.06
 -26   1   1    0.03    0.05
 -26   3  -1   -0.12    0.04
 -26   3  -1   -0.01    0.04
 -26   3  -1   -0.06    0.03
 -26   3   1   -0.04    0.04
 -26   3   1   -0.06    0.04
 -26   5  -1   -0.05    0.04
 -26   5  -1   -0.06    0.05
 -26   5  -1   -0.09    0.05
 -26   5   1   -0.08    0.05
 -26   5   1   -0.09    0.05
 -26   7  -1    0.03    0.06
 -26   7  -1   -0.01    0.05
 -26   7   1   -0.04    0.05
 -26   7   1    0.02    0.05
 -26   7   1   -0.04    0.05
 -26   9  -1    0.05    0.06
 -26   9  -1    0.01    0.04
 -26   9   1   -0.09    0.05
 -27  -4  -1   -0.08    0.05
 -27  -4  -1   -0.04    0.05
 -27  -4   1   -0.03    0.05
 -27  -4   1   -0.07    0.04
 -27  -2  -1   -0.05    0.05
 -27  -2  -1    0.05    0.06
 -27  -2   1    0.14    0.06
 -27  -2   1   -0.03    0.05
 -27   0  -1   -0.08    0.04
 -27   0  -1   -0.06    0.04
 -27   0   1    0.02    0.06
 -27   2  -1   -0.02    0.04
 -27   2  -1    0.00    0.05
 -27   2   1   -0.04    0.04
 -27   2   1    0.01    0.06
 -27   4  -1   -0.05    0.05
 -27   4  -1   -0.01    0.05
 -27   4  -1   -0.12    0.04
 -27   4   1    0.01    0.05
 -27   4   1   -0.04    0.05
   0   0  -2    0.00    0.01
   0   0  -2    0.03    0.01
   0   0  -2    0.00    0.01
   0   0   2    0.01    0.01
   0   0   2   -0.01    0.01
   0   0   2    0.01    0.01
  -1   1  -2    0.66    0.03
   1   1  -2    0.68    0.03
  -1  -1  -2    0.68    0.04
   1   1  -2    0.66    0.04
  -1  -1  -2    0.66    0.04
   1  -1  -2    0.65    0.04
  -1   1  -2    0.65    0.04
   1   1  -2    0.67    0.05
  -1   1  -2    0.65    0.04
   1  -1  -2    0.66    0.04
  -1  -1   2    0.76    0.05
  -1   1   2    0.67    0.04
   1  -1   2    0.68    0.03
   1   1   2    0.66    0.04
  -1   1   2    0.67    0.05
   1   1   2    0.70    0.04
  -1  -1   2    0.63    0.04
   1  -1   2    0.70    0.04
  -1   1   2    0.69    0.04
   1   1   2    0.67    0.04
   1  -1   2    0.71    0.04
  -1   1   2    0.58    0.04
  -1  -1   2    0.69    0.03
  -2   0  -2  232.22   10.01
   0   2  -2  231.86    8.45
   0  -2  -2  222.23    9.25
   2   0  -2  223.81    7.86
   0  -2   2  229.59    8.22
   0   2   2  237.76    9.32
  -2   0   2  232.26    7.69
   2   0   2  217.03    9.75
   2   2  -2    0.57    0.04
  -2  -2  -2    0.56    0.03
   2  -2  -2    0.53    0.04
  -2  -2  -2    0.59    0.04
   2  -2  -2    0.51    0.04
   2   2  -2    0.63    0.05
  -2   2  -2    0.56    0.03
  -2  -2  -2    0.56    0.04
  -2   2  -2    0.57    0.04
   2   2  -2    0.55    0.03
  -2   2  -2    0.57    0.04
   2  -2  -2    0.50    0.04
  -2   2   2    0.58    0.04
   2  -2   2    0.54    0.04
  -2   2   2    0.56    0.04
   2   2   2    0.56    0.04
  -2  -2   2    0.56    0.03
   2  -2   2    0.57    0.02
   2   2   2    0.54    0.03
   2  -2   2    0.61    0.04
  -2  -2   2    0.56    0.04
  -2   2   2    0.56    0.04
   2   2   2    0.53    0.04
  -2  -2   2    0.55    0.05
  -3  -1  -2    5.64    0.17
  -3  -1  -2    6.08    0.18
   1  -3  -2    5.74    0.17
  -1   3  -2    5.70    0.18
   3   1  -2    5.79    0.17
   1  -3  -2    5.96    0.18
   1  -3  -2    6.00    0.17
  -1   3  -2    5.77    0.17
  -3  -1  -2    5.80    0.16
   3   1  -2    5.87    0.17
  -1   3   2    5.75    0.17
  -1   3   2    5.80    0.18
   3   1   2    5.59    0.16
  -1   3   2    5.80    0.17
   3   1   2    5.69    0.17
   1  -3   2    5.72    0.14
  -3  -1   2    5.87    0.18
  -3  -1   2    5.75    0.17
   1  -3   2    5.61    0.17
   3   1   2    5.96    0.17
  -3  -1   2    5.80    0.17
  -3  -1   2    5.77    0.19
   1  -3   2    5.69    0.18
   3  -1  -2    0.33    0.03
  -3   1  -2    0.28    0.03
  -3   1  -2    0.27    0.02
  -3   1  -2    0.29    0.03
  -1  -3  -2    0.28    0.03
   3  -1  -2    0.28    0.03
   1   3  -2    0.27    0.03
   3  -1  -2    0.34    0.03
   1   3  -2    0.29    0.02
   1   3  -2    0.25    0.03
  -1  -3  -2    0.30    0.03
   1   3   2    0.27    0.02
  -3   1   2    0.29    0.03
  -1  -3   2    0.30    0.04
   3  -1   2    0.31    0.03
   1   3   2    0.30    0.03
   1   3   2    0.25    0.03
  -1  -3   2    0.27    0.02
  -3   1   2    0.30    0.03
   3  -1   2    0.31    0.03
  -1  -3   2    0.25    0.03
  -3   1   2    0.29    0.03
   1   3   2    0.28    0.02
   3  -1   2    0.31    0.02
  -3  -3  -2   29.14    1.30
  -3   3  -2   31.74    3.29
  -3   3  -2   30.38    1.11
   3  -3  -2   30.51    1.14
  -3  -3  -2   28.55    3.19
   3  -3  -2   28.32    2.87
   3  -3   2   31.22    1.15
  -3   3   2   32.95    2.85
  -3   3   2   29.07    1.16
   3   3   2   30.39    3.27
   3   3   2   28.31    1.30
   3  -3   2   31.89    3.10
   2  -4  -2   68.68    4.91
   2  -4  -2   65.40    2.10
   4   2  -2   68.66    2.57
   4   2  -2   66.18    1.63
  -2   4  -2   68.48    4.53
  -4  -2  -2   62.63    2.14
  -4  -2  -2   62.73    2.23
  -2   4   2   60.22    2.12
   2  -4   2   72.38    4.53
   4   2   2   67.69    5.22
  -4  -2   2   70.01    1.68
   2  -4   2   69.07    1.99
  -2   4   2   77.44    4.87
  -4  -2   2   72.50    2.52
   4   2   2   68.23    5.82
  -4   0  -2   10.88    0.29
   0  -4  -2   10.78    0.28
  -4   0  -2   10.97    0.28
   4   0  -2   10.96    0.30
   4   0  -2   10.95    0.29
   0   4  -2   11.03    0.31
  -4   0  -2   10.99    0.28
   4   0  -2   10.86    0.29
   0   4  -2   10.52    0.28
   0  -4  -2   11.14    0.28
   0  -4  -2   11.13    0.30
   0  -4   2   10.92    0.25
   4   0   2   10.63    0.28
   0   4   2    9.99    0.28
   4   0   2   10.87    0.28
   0  -4   2   10.43    0.25
   4   0   2   10.46    0.28
   0  -4   2   10.42    0.30
  -4   0   2   10.28    0.29
   0   4   2   10.85    0.30
   0   4   2   10.86    0.27
   0  -4   2   10.46    0.28
  -4   0   2   10.86    0.29
  -4   0   2   10.92    0.30
  -2  -4  -2  101.34    6.65
   4  -2  -2  110.62    2.97
   2   4  -2  117.93    4.25
  -4   2  -2  119.63    7.32
  -4   2  -2  111.47    3.07
  -2  -4  -2  103.91    3.25
  -4   2   2  117.04    5.72
   2   4   2  113.47    3.36
  -4   2   2  112.15    3.05
   2   4   2  116.80    6.95
  -2  -4   2  115.08    3.91
   4  -2   2  104.31    6.44
   4   4  -2    2.83    0.10
  -4  -4  -2    2.77    0.11
  -4   4  -2    2.80    0.11
  -4  -4  -2    2.73    0.10
   4  -4  -2    2.84    0.10
   4   4  -2    2.74    0.10
   4   4  -2    2.58    0.12
  -4   4  -2    2.74    0.08
  -4   4  -2    2.72    0.08
  -4   4  -2    3.01    0.12
  -4  -4  -2    2.62    0.07
   4  -4  -2    2.63    0.11
   4  -4  -2    2.89    0.11
  -4   4   2    2.88    0.11
  -4  -4   2    2.83    0.11
   4  -4   2    2.86    0.11
  -4   4   2    2.79    0.11
  -4   4   2    2.66    0.11
  -4  -4   2    2.61    0.12
   4  -4   2    2.72    0.10
   4   4   2    2.65    0.10
   4   4   2    2.73    0.11
  -4  -4   2    2.79    0.10
   4   4   2    2.78    0.07
   3  -5  -2   13.44    0.36
   3  -5  -2   13.54    0.34
   3  -5  -2   13.30    0.36
  -3   5  -2   13.03    0.37
  -3   5  -2   12.59    0.31
   5   3  -2   13.38    0.35
  -5  -3  -2   13.58    0.35
   5   3  -2   14.12    0.35
  -3   5  -2   13.13    0.31
  -5  -3  -2   13.33    0.32
  -3   5  -2   12.83    0.35
   5   3   2   12.99    0.35
  -5  -3   2   13.68    0.35
  -5  -3   2   13.34    0.38
  -5  -3   2   14.12    0.35
  -3   5   2   13.58    0.35
   3  -5   2   13.16    0.36
   5   3   2   13.14    0.32
   3  -5   2   12.71    0.34
  -3   5   2   13.63    0.37
  -3   5   2   12.81    0.35
   5   3   2   13.40    0.34
  -5  -3   2   13.60    0.36
  -5  -3   2   13.28    0.36
   1  -5  -2    4.63    0.16
  -1   5  -2    4.76    0.17
   5   1  -2    4.52    0.16
   5   1  -2    4.78    0.15
  -5  -1  -2    4.59    0.15
  -5  -1  -2    4.44    0.15
  -5  -1  -2    4.64    0.14
  -1   5  -2    4.46    0.14
   5   1  -2    4.59    0.15
   1  -5  -2    4.54    0.14
   1  -5  -2    4.68    0.14
  -5  -1   2    5.01    0.16
  -1   5   2    4.74    0.16
  -1   5   2    4.54    0.14
   5   1   2    4.50    0.13
   1  -5   2    4.63    0.16
  -5  -1   2    4.73    0.15
   5   1   2    4.49    0.14
   1  -5   2    4.42    0.14
  -5  -1   2    4.64    0.15
  -1   5   2    4.61    0.14
  -5  -1   2    4.54    0.15
   5   1   2    4.53    0.14
  -1  -5  -2    0.50    0.04
  -5   1  -2    0.43    0.03
   5  -1  -2    0.51    0.04
  -1  -5  -2    0.48    0.03
   5  -1  -2    0.55    0.04
  -1  -5  -2    0.59    0.05
   1   5  -2    0.48    0.03
   1   5  -2    0.48    0.05
   5  -1  -2    0.56    0.05
  -5   1  -2    0.54    0.04
  -5   1  -2    0.54    0.04
   1   5   2    0.43    0.04
  -1  -5   2    0.49    0.04
   5  -1   2    0.53    0.04
   5  -1   2    0.43    0.03
  -5   1   2    0.50    0.04
  -5   1   2    0.50    0.04
  -5   1   2    0.47    0.04
   5  -1   2    0.56    0.04
  -1  -5   2    0.51    0.03
   1   5   2    0.44    0.03
  -5   1   2    0.55    0.05
  -1  -5   2    0.53    0.03
  -1  -5   2    0.52    0.04
   1   5   2    0.48    0.03
  -5   3  -2   46.76    4.69
   5  -3  -2   45.87    1.54
   3   5  -2   43.11    2.16
   5  -3  -2   43.76    3.72
   3   5  -2   46.47    1.21
  -3  -5  -2   46.06    1.79
  -3  -5  -2   44.17    4.49
  -5   3  -2   43.69    1.58
   5  -3   2   45.11    1.65
   5  -3   2   47.32    4.40
   3   5   2   43.05    1.81
  -3  -5   2   47.09    1.16
  -3  -5   2   47.47    2.22
   3   5   2   53.34    4.79
  -5   3   2   46.16    1.61
  -5   3   2   45.99    3.76
  -5   5  -2    1.11    0.06
  -5   5  -2    1.06    0.05
  -5   5  -2    1.05    0.05
  -5  -5  -2    1.20    0.07
   5  -5  -2    1.09    0.07
  -5   5  -2    1.12    0.07
   5  -5  -2    1.08    0.07
   5   5  -2    1.10    0.08
  -5  -5  -2    1.13    0.06
  -5  -5   2    1.05    0.06
  -5   5   2    0.97    0.06
   5  -5   2    1.02    0.05
  -5  -5   2    1.08    0.06
  -5   5   2    1.12    0.06
  -5  -5   2    1.15    0.06
  -5  -5   2    1.12    0.06
  -5  -5   2    1.08    0.07
   5  -5   2    1.16    0.07
   5   5   2    1.00    0.05
  -5   5   2    1.07    0.06
  -5   5   2    1.21    0.07
   5   5   2    1.11    0.07
  -6  -4  -2    2.12    0.10
   4  -6  -2    2.20    0.10
   6   4  -2    2.36    0.10
  -4   6  -2    2.21    0.11
  -4   6  -2    2.10    0.07
  -4   6  -2    2.03    0.09
  -6  -4  -2    2.14    0.07
   4  -6  -2    2.29    0.10
  -6  -4  -2    2.20    0.09
   4  -6   2    2.16    0.07
   6   4   2    2.28    0.10
  -4   6   2    2.09    0.09
  -4   6   2    2.18    0.09
  -6  -4   2    2.25    0.10
  -6  -4   2    2.24    0.09
  -6  -4   2    2.29    0.10
  -4   6   2    2.12    0.09
  -6  -4   2    2.24    0.11
   6   4   2    2.15    0.07
  -6  -4   2    2.23    0.09
   4  -6   2    2.14    0.08
  -4   6   2    2.29    0.11
   4  -6   2    2.09    0.10
  -6  -4   2    2.05    0.09
   6   4   2    2.27    0.09
  -6  -2  -2    2.41    0.10
   2  -6  -2    2.33    0.09
  -6  -2  -2    2.37    0.10
  -2   6  -2    2.35    0.11
   6   2  -2    2.42    0.10
   6   2  -2    2.34    0.11
   2  -6  -2    2.39    0.11
  -2   6  -2    2.21    0.09
  -6  -2  -2    2.36    0.08
  -2   6  -2    2.16    0.06
   2  -6  -2    2.48    0.09
  -2   6   2    2.36    0.11
   2  -6   2    2.34    0.10
  -2   6   2    2.35    0.09
  -2   6   2    2.29    0.09
   6   2   2    2.22    0.08
   6   2   2    2.31    0.09
  -6  -2   2    2.57    0.10
   6   2   2    2.44    0.10
   2  -6   2    2.34    0.06
  -6  -2   2    2.30    0.10
   2  -6   2    2.15    0.08
  -6  -2   2    2.22    0.10
  -6  -2   2    2.39    0.11
   0   6  -2   22.42    0.55
   0  -6  -2   23.37    0.58
   0  -6  -2   22.44    0.55
   0  -6  -2   23.25    0.55
   0   6  -2   22.78    0.59
   6   0  -2   23.05    0.59
  -6   0   2   22.96    0.58
   0   6   2   23.62    0.58
   0  -6   2   21.83    0.55
   0   6   2   22.43    0.55
  -6   0   2   23.22    0.58
   0  -6   2   22.43    0.58
   6   0   2   22.99    0.55
  -6   0   2   22.96    0.58
   6  -2  -2    1.56    0.09
   2   6  -2    1.55    0.09
  -6   2  -2    1.53    0.07
  -6   2  -2    1.54    0.08
  -2  -6  -2    1.45    0.08
   2   6  -2    1.42    0.06
  -2  -6  -2    1.43    0.07
  -6   2  -2    1.50    0.07
   6  -2  -2    1.56    0.08
  -6   2  -2    1.54    0.08
  -2  -6  -2    1.46    0.05
   2   6   2    1.45    0.05
  -6   2   2    1.56    0.08
  -2  -6   2    1.54    0.08
  -2  -6   2    1.46    0.07
   6  -2   2    1.53    0.07
  -6   2   2    1.51    0.08
  -6   2   2    1.47    0.07
  -2  -6   2    1.43    0.06
  -2  -6   2    1.53    0.06
   2   6   2    1.44    0.08
  -6   2   2    1.53    0.08
   2   6   2    1.51    0.06
   6  -2   2    1.50    0.07
   4   6  -2   20.88    0.56
  -4  -6  -2   20.53    0.52
   6  -4  -2   20.89    0.54
   6  -4  -2   19.92    0.55
   4   6  -2   20.79    0.51
  -6   4  -2   21.01    0.51
  -4  -6  -2   21.66    0.55
  -6   4  -2   21.87    0.55
  -4  -6   2   20.99    0.53
   4   6   2   20.44    0.51
  -6   4   2   20.93    0.54
   6  -4   2   20.78    0.54
  -6   4   2   22.53    0.55
  -4  -6   2   21.04    0.55
  -6   4   2   20.59    0.52
  -4  -6   2   20.89    0.52
   6  -4   2   20.69    0.52
  -4  -6   2   21.13    0.51
  -6   4   2   20.53    0.53
   4   6   2   21.43    0.54
  -4  -6   2   21.04    0.51
   6  -6  -2   10.50    0.31
  -6   6  -2   10.14    0.31
   6  -6  -2   10.00    0.30
  -6  -6  -2   10.28    0.31
  -6   6  -2    9.83    0.26
  -6   6  -2    9.52    0.28
   6   6  -2    9.82    0.31
  -6  -6  -2   10.15    0.28
   6  -6   2    9.91    0.27
   6   6   2    9.86    0.29
  -6  -6   2   10.13    0.29
  -6   6   2   10.42    0.31
  -6  -6   2   10.27    0.27
  -6  -6   2   10.01    0.28
  -6   6   2    9.81    0.28
   6  -6   2   10.06    0.30
  -6   6   2    9.55    0.29
   6  -6   2    9.75    0.26
  -6  -6   2   10.11    0.29
  -6  -6   2    9.14    0.30
   6   6   2   10.31    0.27
  -6   6   2    9.84    0.29
   5  -7  -2   16.33    0.44
   5  -7  -2   15.81    0.44
  -5   7  -2   17.12    0.46
  -7  -5  -2   16.26    0.44
  -5   7  -2   16.14    0.39
  -7  -5  -2   16.45    0.43
  -5   7  -2   15.60    0.42
  -7  -5  -2   15.77    0.38
  -7  -5   2   15.92    0.42
  -7  -5   2   16.88    0.43
  -7  -5   2   16.53    0.42
   7   5   2   16.25    0.38
  -5   7   2   15.78    0.43
   5  -7   2   15.85    0.44
  -7  -5   2   16.05    0.43
   7   5   2   15.58    0.41
  -7  -5   2   15.39    0.44
   5  -7   2   15.98    0.39
  -7  -5   2   16.38    0.46
   5  -7   2   15.87    0.40
   7   5   2   16.29    0.44
  -5   7   2   16.01    0.41
  -5   7   2   15.87    0.42
  -5   7   2   15.84    0.44
  -3   7  -2    0.08    0.02
   3  -7  -2    0.08    0.02
  -3   7  -2    0.04    0.02
  -7  -3  -2    0.09    0.01
   3  -7  -2    0.07    0.02
   7   3  -2    0.06    0.02
  -3   7  -2    0.07    0.01
  -7  -3  -2    0.11    0.02
   3  -7  -2    0.08    0.02
  -7  -3  -2    0.06    0.02
   7   3  -2    0.09    0.02
   7   3   2    0.08    0.01
  -3   7   2    0.07    0.02
   3  -7   2    0.06    0.01
   3  -7   2    0.07    0.01
  -7  -3   2    0.08    0.02
   7   3   2    0.10    0.02
  -7  -3   2    0.10    0.02
  -7  -3   2    0.12    0.03
  -7  -3   2    0.06    0.02
   7   3   2    0.08    0.02
  -3   7   2    0.07    0.02
  -3   7   2    0.11    0.02
  -7  -3   2    0.10    0.02
   3  -7   2    0.08    0.02
  -7  -1  -2    1.03    0.06
  -1   7  -2    0.87    0.07
   7   1  -2    0.88    0.07
   1  -7  -2    0.94    0.06
   1  -7  -2    0.87    0.04
  -7  -1  -2    0.85    0.06
   1  -7  -2    0.88    0.05
  -7  -1  -2    0.95    0.05
   7   1  -2    0.95    0.06
  -1   7  -2    0.88    0.03
  -1   7  -2    0.92    0.05
  -7  -1   2    0.94    0.06
  -7  -1   2    1.08    0.07
  -1   7   2    0.99    0.07
  -7  -1   2    0.89    0.06
   1  -7   2    0.91    0.06
   7   1   2    0.98    0.06
   7   1   2    0.87    0.05
  -1   7   2    0.91    0.05
  -7  -1   2    0.95    0.06
   1  -7   2    0.85    0.04
  -1   7   2    0.93    0.05
   7   1   2    0.94    0.05
   1  -7   2    0.88    0.05
  -7   1  -2    1.95    0.09
   7  -1  -2    2.04    0.10
   1   7  -2    1.84    0.06
  -1  -7  -2    1.84    0.10
  -1  -7  -2    1.71    0.07
   7  -1  -2    1.96    0.09
   1   7  -2    1.93    0.07
  -1  -7  -2    1.91    0.07
  -7   1  -2    2.01    0.08
   1   7  -2    1.74    0.10
  -7   1  -2    1.83    0.08
  -7   1  -2    1.98    0.09
  -1  -7   2    1.76    0.07
  -7   1   2    1.88    0.09
  -7   1   2    1.80    0.09
   1   7   2    1.79    0.07
   7  -1   2    1.85    0.08
   1   7   2    1.98    0.10
   1   7   2    1.86    0.07
   7  -1   2    1.77    0.08
  -7   1   2    1.90    0.09
  -1  -7   2    1.87    0.09
   7  -1   2    1.86    0.08
  -1  -7   2    1.78    0.07
  -3  -7  -2    4.74    0.15
   3   7  -2    4.73    0.18
  -7   3  -2    4.43    0.16
  -7   3  -2    4.70    0.15
  -3  -7  -2    4.57    0.12
   7  -3  -2    4.45    0.18
   3   7  -2    4.79    0.14
  -7   3  -2    4.90    0.17
  -7   3  -2    4.69    0.15
  -3  -7  -2    4.67    0.17
   7  -3  -2    4.70    0.17
   3   7   2    4.61    0.14
  -7   3   2    4.73    0.17
   7  -3   2    4.75    0.16
  -3  -7   2    4.67    0.15
  -3  -7   2    4.45    0.14
   3   7   2    4.47    0.17
   3   7   2    4.56    0.12
  -7   3   2    4.58    0.16
  -7   3   2    4.71    0.17
   7  -3   2    4.67    0.15
  -3  -7   2    4.62    0.17
  -7   3   2    4.51    0.16
  -3  -7   2    4.86    0.14
  -7   5  -2    0.03    0.02
  -5  -7  -2    0.02    0.02
   7  -5  -2    0.02    0.02
  -5  -7  -2    0.04    0.02
  -7   5  -2    0.02    0.01
  -7   5  -2    0.03    0.01
   5   7  -2    0.05    0.02
   7  -5  -2    0.05    0.02
  -7   5  -2    0.05    0.02
  -5  -7   2    0.02    0.02
   7  -5   2    0.04    0.02
   5   7   2    0.01    0.02
  -5  -7   2    0.05    0.02
  -5  -7   2    0.06    0.02
   5   7   2    0.02    0.01
  -7   5   2    0.06    0.02
  -7   5   2    0.03    0.02
   7  -5   2    0.05    0.02
  -5  -7   2    0.04    0.02
  -5  -7   2    0.02    0.01
  -7   5   2    0.02    0.02
  -7   5   2    0.06    0.02
   7  -7  -2    1.92    0.11
  -7  -7  -2    1.93    0.11
  -7   7  -2    1.84    0.08
  -7   7  -2    2.04    0.12
  -7  -7  -2    1.97    0.10
   7  -7  -2    1.97    0.10
  -7   7  -2    1.90    0.10
  -7  -7   2    1.94    0.10
  -7   7   2    1.85    0.10
  -7  -7   2    1.89    0.10
   7  -7   2    1.99    0.08
  -7  -7   2    1.87    0.10
   7   7   2    2.02    0.09
  -7   7   2    2.04    0.11
   7  -7   2    2.01    0.09
  -7   7   2    1.75    0.10
  -7   7   2    2.07    0.09
   7  -7   2    1.99    0.11
  -7  -7   2    2.10    0.09
  -7  -7   2    2.03    0.11
  -7  -7   2    1.87    0.09
   7   7   2    2.00    0.11
  -8  -6  -2    0.14    0.03
  -8  -6  -2    0.15    0.03
  -6   8  -2    0.19    0.03
   6  -8  -2    0.16    0.03
  -6   8  -2    0.20    0.03
  -8  -6  -2    0.18    0.02
   6  -8  -2    0.16    0.03
  -6   8  -2    0.09    0.03
   8   6   2    0.18    0.02
  -8  -6   2    0.14    0.03
  -6   8   2    0.19    0.03
  -8  -6   2    0.20    0.03
  -6   8   2    0.23    0.04
   8   6   2    0.19    0.03
  -6   8   2    0.19    0.03
   8   6   2    0.17    0.03
   6  -8   2    0.13    0.03
  -8  -6   2    0.22    0.04
  -8  -6   2    0.16    0.03
   6  -8   2    0.16    0.02
   6  -8   2    0.20    0.02
  -6   8   2    0.17    0.03
  -8  -6   2    0.17    0.03
  -4   8  -2    1.06    0.08
   4  -8  -2    1.04    0.07
  -4   8  -2    1.03    0.05
  -8  -4  -2    0.92    0.07
  -8  -4  -2    1.12    0.05
   8   4  -2    0.88    0.07
   4  -8  -2    1.05    0.07
  -8  -4  -2    1.13    0.07
  -4   8  -2    1.01    0.06
   4  -8   2    1.07    0.05
  -8  -4   2    0.96    0.07
   4  -8   2    1.07    0.04
  -4   8   2    1.12    0.08
   8   4   2    1.14    0.05
   8   4   2    1.16    0.07
  -4   8   2    1.03    0.06
  -8  -4   2    1.13    0.07
  -4   8   2    1.04    0.05
   4  -8   2    1.01    0.07
  -8  -4   2    1.02    0.07
  -8  -4   2    1.13    0.08
  -8  -4   2    0.96    0.07
   8   4   2    1.09    0.07
  -8  -4   2    1.08    0.06
  -4   8   2    1.19    0.07
  -8  -2  -2    0.97    0.05
  -8  -2  -2    0.98    0.06
  -2   8  -2    1.01    0.04
   2  -8  -2    0.96    0.06
  -2   8  -2    0.99    0.06
   2  -8  -2    0.94    0.05
   8   2  -2    1.09    0.07
  -2   8  -2    1.02    0.08
   2  -8  -2    1.02    0.07
  -8  -2  -2    1.04    0.07
   8   2  -2    0.87    0.07
   2  -8   2    1.05    0.04
  -8  -2   2    1.09    0.07
   2  -8   2    1.01    0.07
  -8  -2   2    0.95    0.07
  -2   8   2    1.01    0.06
   2  -8   2    1.02    0.05
  -8  -2   2    1.01    0.06
  -2   8   2    1.07    0.06
   8   2   2    0.99    0.05
   8   2   2    0.99    0.06
  -2   8   2    0.96    0.07
  -8  -2   2    1.12    0.07
   8   2   2    1.05    0.06
  -8   0  -2    0.17    0.03
   8   0  -2    0.13    0.03
   0   8  -2    0.18    0.02
   0  -8  -2    0.16    0.02
  -8   0  -2    0.15    0.03
   8   0  -2    0.11    0.03
   0   8  -2    0.14    0.03
   0  -8  -2    0.10    0.03
   0   8  -2    0.15    0.02
  -8   0  -2    0.12    0.02
   8   0   2    0.14    0.02
  -8   0   2    0.15    0.03
   0   8   2    0.13    0.02
   0  -8   2    0.12    0.02
  -8   0   2    0.17    0.03
  -8   0   2    0.14    0.03
  -8   0   2    0.22    0.04
   0  -8   2    0.10    0.01
   0   8   2    0.14    0.02
   0   8   2    0.13    0.03
   8   0   2    0.16    0.03
   8   0   2    0.12    0.02
   0  -8   2    0.12    0.03
  -8   2  -2    2.05    0.10
  -8   2  -2    2.02    0.10
   8  -2  -2    1.85    0.11
   2   8  -2    1.89    0.11
  -2  -8  -2    2.04    0.08
   8  -2  -2    1.91    0.10
  -2  -8  -2    2.05    0.11
  -8   2  -2    2.10    0.09
   2   8  -2    1.92    0.07
   2   8  -2    2.26    0.08
  -2  -8  -2    1.98    0.07
  -8   2  -2    2.01    0.09
   2   8   2    1.88    0.10
   8  -2   2    1.80    0.09
  -8   2   2    1.94    0.10
  -2  -8   2    1.95    0.10
   2   8   2    2.00    0.07
  -8   2   2    2.00    0.10
  -8   2   2    2.01    0.09
   8  -2   2    1.94    0.09
  -8   2   2    1.85    0.10
  -2  -8   2    2.04    0.08
  -2  -8   2    1.96    0.08
   2   8   2    1.96    0.07
  -8   4  -2    0.16    0.03
  -4  -8  -2    0.20    0.01
   4   8  -2    0.24    0.03
  -8   4  -2    0.18    0.03
  -8   4  -2    0.19    0.03
  -4  -8  -2    0.17    0.03
   4   8  -2    0.14    0.03
   8  -4  -2    0.18    0.03
   8  -4  -2    0.15    0.04
  -8   4  -2    0.26    0.04
  -4  -8  -2    0.19    0.03
  -4  -8   2    0.21    0.04
  -4  -8   2    0.17    0.03
   4   8   2    0.21    0.02
  -8   4   2    0.17    0.03
  -4  -8   2    0.20    0.02
  -8   4   2    0.15    0.03
  -8   4   2    0.13    0.03
  -8   4   2    0.12    0.03
   8  -4   2    0.15    0.03
  -4  -8   2    0.14    0.02
   4   8   2    0.12    0.03
  -4  -8   2    0.17    0.03
   8  -4   2    0.18    0.03
  -6  -8  -2   36.28    0.89
  -8   6  -2   36.94    0.88
   8  -6  -2   36.99    0.91
   6   8  -2   37.23    0.93
   8  -6  -2   37.00    0.93
  -6  -8  -2   36.82    0.93
  -8   6  -2   36.78    0.90
  -6  -8   2   35.59    0.92
  -8   6   2   39.13    0.91
  -6  -8   2   35.96    0.89
  -8   6   2   36.29    0.92
  -6  -8   2   36.17    0.89
   8  -6   2   36.45    0.91
   6   8   2   36.66    0.91
   8  -8  -2    3.53    0.16
  -8   8  -2    3.31    0.14
  -8  -8  -2    3.32    0.16
  -8   8  -2    3.34    0.13
  -8  -8  -2    3.53    0.14
  -8   8  -2    3.65    0.17
   8  -8  -2    3.46    0.15
  -8  -8   2    3.53    0.15
   8  -8   2    3.27    0.13
  -8   8   2    3.56    0.15
  -8   8   2    3.34    0.15
  -8  -8   2    3.54    0.14
   8   8   2    3.48    0.13
  -8  -8   2    3.51    0.13
  -8   8   2    3.23    0.15
  -8  -8   2    3.40    0.16
  -8   8   2    3.32    0.13
  -8  -8   2    3.56    0.15
   8   8   2    3.28    0.15
   8  -8   2    3.45    0.12
   8  -8   2    3.43    0.15
  -8  -8   2    3.54    0.14
   7  -9  -2    1.79    0.10
  -9  -7  -2    1.93    0.11
  -9  -7  -2    1.87    0.07
  -7   9  -2    1.96    0.12
  -7   9  -2    1.87    0.10
  -9  -7  -2    1.87    0.10
  -9  -7  -2    1.97    0.06
  -7   9  -2    1.91    0.09
   7  -9  -2    2.10    0.12
  -7   9   2    1.87    0.11
   7  -9   2    2.02    0.11
  -7   9   2    1.97    0.11
  -9  -7   2    1.99    0.11
  -9  -7   2    1.86    0.12
   7  -9   2    1.97    0.08
  -9  -7   2    1.79    0.10
  -7   9   2    1.89    0.09
  -9  -7   2    1.87    0.10
   7  -9   2    1.93    0.09
  -7   9   2    2.05    0.10
  -9  -7   2    1.83    0.09
   9   7   2    1.88    0.09
   9   7   2    2.21    0.11
  -9  -7   2    1.91    0.10
  -9  -5  -2    1.41    0.06
  -5   9  -2    1.55    0.08
  -9  -5  -2    1.34    0.08
   5  -9  -2    1.54    0.09
  -9  -5  -2    1.44    0.09
   5  -9  -2    1.58    0.09
  -5   9  -2    1.58    0.11
  -5   9  -2    1.51    0.07
  -9  -5   2    1.58    0.09
  -9  -5   2    1.57    0.09
  -5   9   2    1.39    0.08
  -9  -5   2    1.50    0.09
  -5   9   2    1.73    0.10
  -9  -5   2    1.32    0.08
   9   5   2    1.53    0.07
  -9  -5   2    1.59    0.10
   9   5   2    1.59    0.08
  -5   9   2    1.57    0.07
   9   5   2    1.62    0.09
   5  -9   2    1.57    0.06
  -9  -5   2    1.45    0.09
   5  -9   2    1.41    0.09
   5  -9   2    1.46    0.07
  -5   9   2    1.63    0.08
   9   3  -2    0.77    0.06
   3  -9  -2    0.78    0.06
  -3   9  -2    0.68    0.04
   3  -9  -2    0.74    0.06
  -3   9  -2    0.71    0.05
  -9  -3  -2    0.64    0.06
  -9  -3  -2    0.68    0.06
   9   3  -2    0.71    0.07
  -9  -3  -2    0.81    0.05
  -3   9  -2    0.77    0.07
   9   3   2    0.71    0.06
   3  -9   2    0.77    0.06
  -3   9   2    0.62    0.06
  -9  -3   2    0.66    0.06
  -9  -3   2    0.69    0.05
  -9  -3   2    0.78    0.06
   3  -9   2    0.75    0.04
   9   3   2    0.75    0.06
   9   3   2    0.75    0.05
  -9  -3   2    0.78    0.06
   3  -9   2    0.78    0.04
  -3   9   2    0.79    0.04
  -3   9   2    0.82    0.06
  -3   9   2    0.72    0.05
   1  -9  -2    0.73    0.05
   1  -9  -2    0.69    0.06
   1  -9  -2    0.73    0.04
  -9  -1  -2    0.70    0.06
   9   1  -2    0.74    0.07
  -9  -1  -2    0.78    0.05
   9   1  -2    0.76    0.06
  -1   9  -2    0.70    0.03
  -1   9  -2    0.71    0.07
  -1   9  -2    0.63    0.04
   9   1   2    0.68    0.05
   1  -9   2    0.66    0.04
  -9  -1   2    0.67    0.06
  -1   9   2    0.78    0.05
   1  -9   2    0.69    0.06
  -1   9   2    0.61    0.06
   1  -9   2    0.70    0.04
  -1   9   2    0.71    0.04
   9   1   2    0.65    0.05
  -9  -1   2    0.73    0.06
   9   1   2    0.67    0.05
  -9  -1   2    0.63    0.06
  -1  -9  -2    0.69    0.04
  -1  -9  -2    0.67    0.04
   1   9  -2    0.66    0.04
  -9   1  -2    0.68    0.05
   1   9  -2    0.68    0.07
  -9   1  -2    0.73    0.05
  -9   1  -2    0.72    0.05
  -1  -9  -2    0.74    0.06
   1   9  -2    0.70    0.04
   9  -1  -2    0.62    0.06
  -9   1  -2    0.75    0.06
   9  -1  -2    0.71    0.06
   1   9   2    0.63    0.06
   9  -1   2    0.85    0.06
  -1  -9   2    0.77    0.06
  -1  -9   2    0.67    0.04
   1   9   2    0.71    0.04
  -9   1   2    0.72    0.06
  -9   1   2    0.79    0.06
  -9   1   2    0.79    0.06
  -1  -9   2    0.71    0.04
  -9   1   2    0.65    0.05
   9  -1   2    0.74    0.05
   1   9   2    0.68    0.04
   3   9  -2   13.42    0.41
   3   9  -2   13.47    0.35
  -9   3  -2   13.59    0.38
   9  -3  -2   13.76    0.39
  -9   3  -2   13.16    0.36
  -9   3  -2   13.54    0.39
  -3  -9  -2   13.69    0.40
   9  -3  -2   13.59    0.41
  -3  -9  -2   13.35    0.35
  -9   3  -2   13.69    0.37
  -3  -9  -2   14.04    0.33
   9  -3   2   13.97    0.38
   9  -3   2   13.80    0.37
  -9   3   2   13.23    0.39
  -9   3   2   13.62    0.40
  -9   3   2   13.55    0.38
  -9   3   2   13.93    0.39
  -3  -9   2   14.60    0.34
   3   9   2   13.49    0.39
   3   9   2   13.89    0.34
   3   9   2   13.43    0.34
  -3  -9   2   13.69    0.36
  -3  -9   2   13.68    0.39
  -3  -9   2   13.76    0.36
  -9   5  -2    0.50    0.04
  -5  -9  -2    0.53    0.06
  -9   5  -2    0.50    0.06
   5   9  -2    0.59    0.06
   9  -5  -2    0.64    0.06
  -9   5  -2    0.46    0.05
   9  -5  -2    0.54    0.06
   5   9  -2    0.60    0.05
  -9   5  -2    0.53    0.05
  -5  -9  -2    0.56    0.05
  -5  -9   2    0.53    0.04
  -9   5   2    0.52    0.06
  -5  -9   2    0.51    0.05
   9  -5   2    0.45    0.04
  -5  -9   2    0.52    0.04
   5   9   2    0.54    0.04
   5   9   2    0.46    0.05
   9  -5   2    0.57    0.05
  -5  -9   2    0.50    0.05
  -9   5   2    0.55    0.05
  -9   5   2    0.49    0.05
  -5  -9   2    0.55    0.05
  -9   5   2    0.52    0.05
   9  -7  -2    7.44    0.28
  -7  -9  -2    7.83    0.24
  -9   7  -2    7.64    0.25
   7   9  -2    8.08    0.27
  -9   7  -2    8.21    0.24
  -9   7  -2    7.94    0.28
  -7  -9  -2    8.04    0.28
   9  -7  -2    7.98    0.26
  -9   7   2    7.99    0.28
  -9   7   2    7.74    0.26
   9  -7   2    8.27    0.27
  -9   7   2    7.66    0.24
   9  -7   2    7.95    0.23
  -7  -9   2    7.99    0.25
  -7  -9   2    7.67    0.25
  -9   7   2    8.18    0.27
   9  -7   2    7.78    0.24
  -7  -9   2    7.96    0.23
  -7  -9   2    7.98    0.27
   7   9   2    8.01    0.23
   7   9   2    7.86    0.26
  -7  -9   2    8.26    0.25
  -9  -9  -2    0.02    0.02
   9  -9  -2    0.03    0.02
  -9   9  -2    0.03    0.02
  -9  -9  -2    0.00    0.02
   9  -9  -2    0.02    0.03
  -9   9  -2    0.10    0.04
   9  -9   2   -0.02    0.02
  -9  -9   2    0.06    0.02
  -9  -9   2    0.01    0.02
   9   9   2    0.01    0.02
  -9  -9   2    0.02    0.02
   9  -9   2    0.01    0.01
  -9   9   2   -0.01    0.02
   9  -9   2    0.03    0.02
  -9  -9   2    0.03    0.02
   9   9   2    0.05    0.03
  -9   9   2    0.07    0.03
  -9  -9   2    0.03    0.02
  -9  -9   2    0.02    0.02
  -9   9   2    0.02    0.02
  -9   9   2    0.03    0.02
  -8  10  -2    1.55    0.11
 -10  -8  -2    1.41    0.09
   8 -10  -2    1.27    0.09
   8 -10  -2    1.41    0.10
  -8  10  -2    1.40    0.07
  -8  10  -2    1.30    0.08
 -10  -8  -2    1.36    0.05
 -10  -8  -2    1.30    0.10
 -10  -8  -2    1.30    0.05
  -8  10   2    1.32    0.10
 -10  -8   2    1.44    0.09
   8 -10   2    1.35    0.07
 -10  -8   2    1.44    0.09
  -8  10   2    1.37    0.07
 -10  -8   2    1.19    0.08
 -10  -8   2    1.31    0.09
   8 -10   2    1.27    0.09
  10   8   2    1.41    0.08
 -10  -8   2    1.40    0.08
 -10  -8   2    1.35    0.10
  -8  10   2    1.33    0.09
  10   8   2    1.31    0.09
   8 -10   2    1.33    0.07
  -8  10   2    1.37    0.09
  -6  10  -2    0.28    0.05
 -10  -6  -2    0.41    0.05
   6 -10  -2    0.41    0.05
  -6  10  -2    0.37    0.04
 -10  -6  -2    0.37    0.05
   6 -10  -2    0.29    0.05
 -10  -6  -2    0.41    0.03
  -6  10  -2    0.40    0.04
  -6  10   2    0.36    0.05
  -6  10   2    0.37    0.03
  10   6   2    0.31    0.04
 -10  -6   2    0.39    0.05
   6 -10   2    0.41    0.03
   6 -10   2    0.45    0.03
 -10  -6   2    0.44    0.04
  10   6   2    0.35    0.03
 -10  -6   2    0.32    0.05
  -6  10   2    0.30    0.04
  10   6   2    0.32    0.05
 -10  -6   2    0.40    0.05
  -6  10   2    0.39    0.04
   6 -10   2    0.37    0.05
 -10  -6   2    0.35    0.05
 -10  -6   2    0.39    0.06
  -4  10  -2    7.51    0.28
   4 -10  -2    7.42    0.25
 -10  -4  -2    7.98    0.22
 -10  -4  -2    7.55    0.26
  -4  10  -2    7.82    0.23
   4 -10  -2    7.51    0.26
  10   4  -2    7.67    0.27
 -10  -4  -2    8.26    0.26
  -4  10  -2    7.66    0.21
  -4  10   2    7.97    0.21
  -4  10   2    7.45    0.23
   4 -10   2    8.02    0.26
  10   4   2    7.66    0.24
 -10  -4   2    7.91    0.26
 -10  -4   2    7.62    0.26
  10   4   2    7.60    0.23
  -4  10   2    7.77    0.27
   4 -10   2    7.75    0.21
 -10  -4   2    7.83    0.25
  -4  10   2    8.40    0.25
 -10  -4   2    7.90    0.26
   4 -10   2    8.04    0.21
 -10  -4   2    8.09    0.29
 -10  -4   2    7.95    0.25
  10   4   2    8.32    0.26
  -2  10  -2    3.28    0.10
 -10  -2  -2    3.22    0.14
  -2  10  -2    3.58    0.12
  10   2  -2    3.58    0.15
   2 -10  -2    3.37    0.13
 -10  -2  -2    3.27    0.14
  10   2  -2    3.52    0.16
   2 -10  -2    3.63    0.15
 -10  -2  -2    3.37    0.13
  -2  10   2    3.56    0.13
  -2  10   2    2.96    0.14
   2 -10   2    3.52    0.11
  10   2   2    3.34    0.13
   2 -10   2    3.51    0.14
  -2  10   2    3.38    0.12
  10   2   2    3.39    0.14
 -10  -2   2    3.52    0.15
  -2  10   2    3.38    0.10
 -10  -2   2    3.50    0.15
  10   2   2    3.48    0.14
 -10  -2   2    3.23    0.15
   2 -10   2    3.44    0.10
 -10  -2   2    3.64    0.14
   0 -10  -2    7.86    0.26
 -10   0  -2    8.09    0.24
  10   0  -2    7.94    0.26
  10   0  -2    7.97    0.26
   0  10  -2    7.84    0.21
  10   0  -2    7.61    0.27
   0 -10  -2    8.04    0.20
 -10   0  -2    8.11    0.26
 -10   0  -2    6.92    0.24
   0  10  -2    8.12    0.28
 -10   0  -2    7.65    0.25
   0  10  -2    7.86    0.21
   0 -10  -2    7.74    0.23
   0 -10   2    7.85    0.25
   0 -10   2    8.12    0.22
   0  10   2    8.40    0.27
   0  10   2    7.80    0.21
   0 -10   2    7.65    0.20
 -10   0   2    8.45    0.27
  10   0   2    7.94    0.24
   0  10   2    7.91    0.23
 -10   0   2    8.35    0.27
 -10   0   2    7.52    0.25
  10   0   2    8.14    0.24
 -10   0   2    7.80    0.25
  -2 -10  -2    5.22    0.15
 -10   2  -2    4.78    0.18
 -10   2  -2    4.81    0.17
   2  10  -2    5.07    0.16
  10  -2  -2    5.11    0.19
 -10   2  -2    5.07    0.18
   2  10  -2    5.13    0.14
  10  -2  -2    4.86    0.20
  10  -2  -2    4.95    0.19
  -2 -10  -2    5.30    0.20
   2  10  -2    5.41    0.21
  -2 -10  -2    5.04    0.15
 -10   2  -2    5.12    0.18
 -10   2   2    5.25    0.20
  10  -2   2    5.07    0.18
  -2 -10   2    5.23    0.19
   2  10   2    5.27    0.16
 -10   2   2    5.19    0.19
  10  -2   2    5.11    0.18
  -2 -10   2    4.95    0.16
   2  10   2    5.03    0.14
 -10   2   2    4.85    0.19
 -10   2   2    4.83    0.18
   2  10   2    4.95    0.19
  -2 -10   2    5.12    0.15
  -4 -10  -2    0.48    0.03
  -4 -10  -2    0.45    0.04
  10  -4  -2    0.39    0.06
 -10   4  -2    0.45    0.05
   4  10  -2    0.48    0.06
  10  -4  -2    0.57    0.06
 -10   4  -2    0.58    0.06
   4  10  -2    0.48    0.04
 -10   4  -2    0.51    0.05
 -10   4  -2    0.48    0.04
  -4 -10  -2    0.37    0.05
 -10   4   2    0.47    0.05
  -4 -10   2    0.52    0.04
  -4 -10   2    0.56    0.05
   4  10   2    0.45    0.05
   4  10   2    0.50    0.03
 -10   4   2    0.57    0.06
  10  -4   2    0.51    0.05
 -10   4   2    0.52    0.06
   4  10   2    0.53    0.03
 -10   4   2    0.48    0.06
  10  -4   2    0.45    0.05
  -4 -10   2    0.60    0.04
  -4 -10   2    0.55    0.05
   6  10  -2    0.05    0.03
  -6 -10  -2    0.11    0.02
 -10   6  -2    0.07    0.03
 -10   6  -2    0.07    0.02
 -10   6  -2    0.10    0.03
 -10   6  -2    0.13    0.03
  10  -6  -2    0.13    0.04
  -6 -10  -2    0.05    0.03
  10  -6  -2    0.10    0.03
  -6 -10   2    0.08    0.02
  10  -6   2    0.04    0.02
  -6 -10   2    0.10    0.02
  -6 -10   2    0.11    0.03
  10  -6   2    0.11    0.03
   6  10   2    0.07    0.02
  -6 -10   2    0.09    0.03
 -10   6   2    0.09    0.03
 -10   6   2    0.11    0.03
  -6 -10   2    0.12    0.03
 -10   6   2    0.10    0.03
 -10   6   2    0.05    0.03
   6  10   2    0.05    0.03
  -8 -10  -2    7.29    0.23
  10  -8  -2    7.21    0.25
  10  -8  -2    7.09    0.27
   8  10  -2    7.35    0.26
 -10   8  -2    7.17    0.23
 -10   8  -2    6.79    0.24
  -8 -10  -2    6.99    0.27
 -10   8  -2    7.47    0.27
   8  10   2    7.34    0.26
  -8 -10   2    6.95    0.24
 -10   8   2    7.16    0.25
  -8 -10   2    7.34    0.25
 -10   8   2    7.11    0.26
  -8 -10   2    7.41    0.25
 -10   8   2    7.29    0.26
  -8 -10   2    7.05    0.21
  -8 -10   2    7.28    0.24
  10  -8   2    7.57    0.23
  10  -8   2    7.30    0.23
  -8 -10   2    7.04    0.24
  10  -8   2    6.86    0.25
   8  10   2    7.51    0.22
 -10   8   2    7.23    0.23
 -10 -10  -2    0.18    0.05
 -10  10  -2    0.14    0.04
 -10 -10  -2    0.13    0.03
  10 -10  -2    0.11    0.04
 -10  10  -2    0.11    0.04
 -10  10  -2    0.10    0.03
  10 -10  -2    0.09    0.03
 -10 -10   2    0.10    0.03
  10  10   2    0.11    0.03
 -10 -10   2    0.10    0.03
  10  10   2    0.13    0.03
 -10  10   2    0.09    0.03
 -10 -10   2    0.16    0.04
 -10 -10   2    0.13    0.03
 -10  10   2    0.13    0.04
 -10 -10   2    0.18    0.04
  10 -10   2    0.13    0.03
  10 -10   2    0.07    0.03
  10 -10   2    0.14    0.03
 -10  10   2    0.15    0.04
 -10 -10   2    0.11    0.03
 -10  10   2    0.13    0.03
  -9  11  -2    0.02    0.02
  -9  11  -2    0.01    0.02
 -11  -9  -2    0.02    0.02
   9 -11  -2   -0.01    0.02
  -9  11  -2   -0.02    0.02
   9 -11  -2    0.02    0.02
 -11  -9  -2    0.01    0.02
 -11  -9  -2    0.02    0.01
  11   9   2    0.00    0.02
   9 -11   2    0.05    0.02
   9 -11   2   -0.01    0.01
   9 -11   2    0.00    0.02
  -9  11   2    0.01    0.02
  -9  11   2    0.02    0.02
 -11  -9   2    0.01    0.02
 -11  -9   2   -0.01    0.02
  11   9   2   -0.03    0.02
 -11  -9   2    0.00    0.02
 -11  -9   2    0.01    0.03
  -9  11   2    0.03    0.02
  -9  11   2    0.02    0.03
 -11  -9   2    0.00    0.01
 -11  -9   2    0.01    0.02
  -7  11  -2    1.43    0.08
  -7  11  -2    1.49    0.09
   7 -11  -2    1.64    0.10
 -11  -7  -2    1.43    0.09
 -11  -7  -2    1.55    0.10
 -11  -7  -2    1.61    0.06
   7 -11  -2    1.73    0.11
  -7  11  -2    1.37    0.11
   7 -11   2    1.38    0.10
  11   7   2    1.43    0.10
  11   7   2    1.55    0.09
 -11  -7   2    1.56    0.11
  11   7   2    1.54    0.07
 -11  -7   2    1.57    0.10
 -11  -7   2    1.63    0.10
 -11  -7   2    1.54    0.09
   7 -11   2    1.43    0.07
  -7  11   2    1.46    0.10
 -11  -7   2    1.51    0.09
  -7  11   2    1.58    0.08
  -7  11   2    1.52    0.09
   7 -11   2    1.58    0.07
  -7  11   2    1.57    0.11
 -11  -7   2    1.50    0.09
  -5  11  -2    4.03    0.19
 -11  -5  -2    4.21    0.18
  -5  11  -2    4.22    0.14
   5 -11  -2    4.47    0.18
  -5  11  -2    3.98    0.15
 -11  -5  -2    4.05    0.17
   5 -11  -2    4.42    0.18
 -11  -5  -2    4.37    0.14
 -11  -5   2    4.25    0.16
  -5  11   2    4.42    0.17
  11   5   2    4.45    0.17
 -11  -5   2    4.54    0.18
 -11  -5   2    4.10    0.17
  11   5   2    4.32    0.18
  -5  11   2    4.06    0.15
  11   5   2    4.46    0.15
 -11  -5   2    4.38    0.17
 -11  -5   2    4.17    0.17
  -5  11   2    4.21    0.13
 -11  -5   2    4.40    0.20
   5 -11   2    4.39    0.13
   5 -11   2    4.21    0.13
   5 -11   2    4.08    0.17
  -5  11   2    4.09    0.18
  -3  11  -2    0.79    0.04
  -3  11  -2    0.94    0.08
   3 -11  -2    0.81    0.06
 -11  -3  -2    0.86    0.07
  11   3  -2    1.00    0.08
  11   3  -2    0.71    0.07
 -11  -3  -2    0.77    0.05
  -3  11  -2    0.80    0.05
 -11  -3  -2    0.87    0.07
   3 -11  -2    0.63    0.06
 -11  -3   2    0.74    0.07
   3 -11   2    0.83    0.04
  11   3   2    0.81    0.06
  11   3   2    0.76    0.06
 -11  -3   2    0.82    0.07
 -11  -3   2    0.85    0.07
 -11  -3   2    0.96    0.07
  -3  11   2    0.75    0.07
  11   3   2    0.87    0.07
 -11  -3   2    0.82    0.06
  -3  11   2    0.99    0.07
   3 -11   2    0.83    0.07
  -3  11   2    0.81    0.04
   3 -11   2    0.88    0.04
  -3  11   2    0.75    0.05
  -1  11  -2    5.94    0.17
 -11  -1  -2    5.56    0.21
 -11  -1  -2    5.98    0.21
  11   1  -2    5.86    0.23
  11   1  -2    6.14    0.22
  -1  11  -2    5.78    0.17
 -11  -1  -2    5.96    0.21
   1 -11  -2    6.04    0.19
  11   1  -2    5.79    0.22
   1 -11  -2    6.39    0.23
  -1  11  -2    5.92    0.24
 -11  -1  -2    6.01    0.20
  11   1   2    5.86    0.20
  11   1   2    6.29    0.21
 -11  -1   2    5.91    0.21
   1 -11   2    5.63    0.21
  -1  11   2    5.93    0.19
 -11  -1   2    6.21    0.22
  -1  11   2    6.08    0.17
  -1  11   2    5.75    0.22
  -1  11   2    5.64    0.16
   1 -11   2    6.03    0.16
 -11  -1   2    6.17    0.22
 -11  -1   2    6.06    0.21
   1 -11   2    5.96    0.18
  11  -1  -2    0.53    0.06
   1  11  -2    0.53    0.03
 -11   1  -2    0.44    0.05
 -11   1  -2    0.40    0.05
 -11   1  -2    0.50    0.05
  11  -1  -2    0.56    0.06
   1  11  -2    0.35    0.06
  11  -1  -2    0.32    0.05
 -11   1  -2    0.51    0.05
  -1 -11  -2    0.50    0.06
   1  11  -2    0.46    0.04
  -1 -11  -2    0.49    0.04
  -1 -11  -2    0.52    0.03
  -1 -11   2    0.44    0.04
 -11   1   2    0.45    0.05
   1  11   2    0.48    0.04
  -1 -11   2    0.46    0.05
  11  -1   2    0.49    0.05
   1  11   2    0.48    0.03
  11  -1   2    0.49    0.05
  -1 -11   2    0.49    0.03
   1  11   2    0.44    0.06
 -11   1   2    0.51    0.06
 -11   1   2    0.43    0.05
 -11   1   2    0.46    0.05
  11  -3  -2    3.65    0.16
  -3 -11  -2    3.51    0.12
 -11   3  -2    3.46    0.15
 -11   3  -2    3.70    0.15
  -3 -11  -2    3.52    0.16
  -3 -11  -2    3.69    0.11
   3  11  -2    3.58    0.13
 -11   3  -2    3.58    0.15
  11  -3  -2    3.60    0.17
   3  11  -2    3.40    0.17
  11  -3  -2    3.48    0.15
 -11   3  -2    3.47    0.15
 -11   3   2    3.39    0.14
  -3 -11   2    3.60    0.12
  -3 -11   2    3.65    0.14
  -3 -11   2    3.98    0.11
   3  11   2    3.42    0.10
 -11   3   2    3.56    0.16
 -11   3   2    3.51    0.16
   3  11   2    3.30    0.15
   3  11   2    3.63    0.12
  -3 -11   2    3.64    0.15
 -11   3   2    3.70    0.16
  11  -3   2    3.69    0.15
  11  -3   2    3.61    0.15
  -5 -11  -2    0.02    0.02
   5  11  -2    0.02    0.01
 -11   5  -2    0.00    0.01
  -5 -11  -2    0.00    0.01
 -11   5  -2   -0.02    0.02
  -5 -11  -2    0.00    0.02
 -11   5  -2    0.00    0.02
  11  -5  -2   -0.01    0.02
  11  -5  -2   -0.02    0.02
   5  11  -2    0.04    0.03
 -11   5   2    0.01    0.02
  -5 -11   2    0.00    0.01
 -11   5   2    0.00    0.02
  -5 -11   2    0.01    0.01
  11  -5   2   -0.01    0.01
   5  11   2    0.01    0.01
 -11   5   2   -0.02    0.02
  11  -5   2    0.01    0.02
   5  11   2    0.01    0.01
 -11   5   2    0.00    0.01
  -5 -11   2    0.02    0.02
  -5 -11   2    0.02    0.02
   5  11   2   -0.01    0.02
   7  11  -2    3.66    0.17
 -11   7  -2    3.66    0.14
 -11   7  -2    3.88    0.18
 -11   7  -2    3.67    0.16
  -7 -11  -2    3.70    0.18
  11  -7  -2    3.74    0.18
 -11   7  -2    3.90    0.15
  -7 -11  -2    3.79    0.15
  11  -7  -2    3.75    0.16
 -11   7   2    3.48    0.17
  11  -7   2    3.57    0.17
   7  11   2    3.87    0.13
 -11   7   2    3.82    0.17
  -7 -11   2    3.65    0.16
  -7 -11   2    3.50    0.15
  11  -7   2    3.61    0.14
  -7 -11   2    3.78    0.15
  -7 -11   2    3.66    0.13
   7  11   2    3.91    0.17
  11  -7   2    3.84    0.15
 -11   7   2    3.64    0.16
 -11   7   2    3.51    0.15
  -7 -11   2    3.73    0.15
  -9 -11  -2    0.37    0.06
  11  -9  -2    0.33    0.06
  -9 -11  -2    0.40    0.05
 -11   9  -2    0.34    0.06
  11  -9  -2    0.29    0.05
 -11   9  -2    0.31    0.06
 -11   9  -2    0.40    0.05
  11  -9   2    0.27    0.05
  11  -9   2    0.34    0.05
  -9 -11   2    0.44    0.06
 -11   9   2    0.27    0.05
 -11   9   2    0.35    0.05
 -11   9   2    0.29    0.05
  -9 -11   2    0.36    0.05
 -11   9   2    0.50    0.06
  11  -9   2    0.41    0.05
   9  11   2    0.39    0.06
   9  11   2    0.43    0.04
  -9 -11   2    0.40    0.06
  -9 -11   2    0.32    0.05
  -9 -11   2    0.36    0.04
  -9 -11   2    0.43    0.05
 -11 -11  -2    2.77    0.14
 -11  11  -2    2.85    0.13
 -11 -11  -2    2.72    0.16
 -11  11  -2    2.82    0.17
 -11  11  -2    2.71    0.14
  11 -11  -2    2.58    0.16
  11 -11  -2    2.52    0.14
 -11 -11   2    2.56    0.14
 -11 -11   2    2.87    0.14
 -11  11   2    2.85    0.16
  11 -11   2    2.87    0.13
  11  11   2    2.60    0.15
 -11 -11   2    2.72    0.14
  11 -11   2    2.76    0.12
  11  11   2    2.73    0.13
  11 -11   2    2.67    0.15
 -11 -11   2    2.56    0.14
 -11  11   2    2.80    0.16
 -11  11   2    2.80    0.13
 -11 -11   2    2.69    0.14
 -11  11   2    2.95    0.15
 -11 -11   2    2.73    0.12
  10 -12  -2    0.04    0.03
 -10  12  -2    0.07    0.03
 -10  12  -2    0.02    0.02
 -12 -10  -2    0.07    0.03
 -10  12  -2    0.07    0.04
 -12 -10  -2    0.04    0.03
  10 -12  -2    0.07    0.04
  10 -12   2    0.05    0.02
  12  10   2    0.09    0.04
 -10  12   2    0.06    0.02
  12  10   2    0.07    0.03
 -12 -10   2    0.07    0.03
 -12 -10   2    0.00    0.03
 -10  12   2    0.05    0.03
 -10  12   2    0.04    0.03
 -10  12   2    0.06    0.03
 -12 -10   2    0.07    0.03
  10 -12   2    0.03    0.03
 -12 -10   2    0.06    0.03
 -12 -10   2    0.05    0.02
  10 -12   2    0.07    0.02
 -12 -10   2    0.02    0.03
  -8  12  -2    0.51    0.05
 -12  -8  -2    0.52    0.04
   8 -12  -2    0.44    0.07
  -8  12  -2    0.54    0.08
 -12  -8  -2    0.52    0.03
   8 -12  -2    0.48    0.06
  -8  12  -2    0.55    0.05
 -12  -8  -2    0.52    0.06
 -12  -8  -2    0.58    0.07
 -12  -8   2    0.53    0.06
  -8  12   2    0.41    0.06
  -8  12   2    0.58    0.05
  12   8   2    0.43    0.06
 -12  -8   2    0.47    0.07
 -12  -8   2    0.41    0.06
 -12  -8   2    0.41    0.05
  -8  12   2    0.50    0.05
   8 -12   2    0.63    0.04
  -8  12   2    0.40    0.06
   8 -12   2    0.50    0.04
 -12  -8   2    0.58    0.07
 -12  -8   2    0.47    0.05
  12   8   2    0.52    0.05
   8 -12   2    0.35    0.06
  -6  12  -2    0.03    0.03
   6 -12  -2    0.00    0.02
 -12  -6  -2    0.02    0.01
 -12  -6  -2    0.06    0.02
  -6  12  -2    0.03    0.02
 -12  -6  -2    0.01    0.03
   6 -12  -2    0.00    0.02
  -6  12  -2    0.03    0.02
 -12  -6   2   -0.01    0.01
   6 -12   2    0.03    0.01
   6 -12   2    0.02    0.01
 -12  -6   2    0.05    0.03
 -12  -6   2    0.12    0.04
  -6  12   2    0.01    0.02
  -6  12   2    0.02    0.01
 -12  -6   2    0.02    0.02
  12   6   2    0.02    0.02
  -6  12   2    0.06    0.02
 -12  -6   2    0.03    0.02
  12   6   2    0.03    0.02
  -6  12   2    0.04    0.03
   6 -12   2    0.01    0.02
 -12  -6   2    0.02    0.02
   4 -12  -2    3.19    0.15
   4 -12  -2    3.17    0.14
  -4  12  -2    3.21    0.12
 -12  -4  -2    3.38    0.12
 -12  -4  -2    3.09    0.15
 -12  -4  -2    3.20    0.15
  -4  12  -2    3.29    0.11
  12   4  -2    3.45    0.17
  -4  12  -2    3.38    0.17
 -12  -4  -2    3.17    0.15
   4 -12   2    3.34    0.11
   4 -12   2    3.11    0.10
  -4  12   2    3.26    0.10
 -12  -4   2    3.15    0.15
  12   4   2    3.07    0.15
   4 -12   2    3.19    0.15
  -4  12   2    3.21    0.14
  12   4   2    3.37    0.14
 -12  -4   2    3.33    0.16
  12   4   2    3.40    0.13
 -12  -4   2    3.19    0.14
  -4  12   2    3.25    0.16
  -4  12   2    3.09    0.12
 -12  -4   2    3.01    0.14
 -12  -4   2    3.48    0.16
 -12  -2  -2    0.03    0.02
  -2  12  -2    0.04    0.02
   2 -12  -2    0.04    0.02
 -12  -2  -2    0.02    0.02
  12   2  -2    0.02    0.02
  -2  12  -2    0.02    0.01
  -2  12  -2    0.03    0.02
   2 -12  -2    0.01    0.02
 -12  -2  -2    0.04    0.02
  12   2  -2    0.06    0.03
 -12  -2  -2    0.02    0.02
   2 -12   2    0.04    0.01
 -12  -2   2    0.05    0.02
  -2  12   2    0.00    0.02
  12   2   2    0.01    0.02
  -2  12   2    0.02    0.01
 -12  -2   2    0.03    0.02
   2 -12   2    0.04    0.02
   2 -12   2    0.03    0.01
  -2  12   2    0.03    0.01
 -12  -2   2    0.01    0.02
  -2  12   2    0.02    0.02
  12   2   2    0.03    0.02
 -12  -2   2    0.04    0.02
   0  12  -2    0.02    0.02
  12   0  -2   -0.01    0.01
 -12   0  -2    0.00    0.01
   0 -12  -2   -0.02    0.01
   0 -12  -2    0.01    0.02
  12   0  -2    0.00    0.02
 -12   0  -2   -0.01    0.02
  12   0  -2    0.05    0.03
   0  12  -2    0.01    0.01
   0  12  -2    0.01    0.01
 -12   0  -2   -0.01    0.02
 -12   0  -2    0.03    0.02
  12   0   2    0.01    0.02
 -12   0   2    0.02    0.02
   0 -12   2    0.00    0.01
 -12   0   2    0.00    0.02
   0  12   2    0.01    0.01
   0  12   2    0.00    0.01
   0 -12   2    0.00    0.01
   0  12   2    0.01    0.02
 -12   0   2    0.04    0.03
 -12   0   2    0.05    0.02
   0 -12   2    0.01    0.02
  12  -2  -2    3.86    0.19
  12  -2  -2    4.01    0.17
 -12   2  -2    3.73    0.16
  -2 -12  -2    3.67    0.17
 -12   2  -2    4.08    0.17
   2  12  -2    3.94    0.13
 -12   2  -2    3.85    0.17
  12  -2  -2    3.86    0.17
 -12   2  -2    3.82    0.16
   2  12  -2    4.19    0.19
  -2 -12  -2    3.98    0.13
  -2 -12  -2    3.94    0.12
 -12   2   2    3.94    0.18
  -2 -12   2    4.13    0.11
 -12   2   2    3.96    0.16
   2  12   2    3.83    0.10
 -12   2   2    3.54    0.16
  -2 -12   2    4.04    0.15
  12  -2   2    3.98    0.16
 -12   2   2    3.75    0.17
  12  -2   2    3.86    0.16
   2  12   2    3.74    0.17
  -2 -12   2    3.85    0.12
  -2 -12   2    3.78    0.16
   2  12   2    4.09    0.14
 -12   4  -2    1.64    0.10
  12  -4  -2    1.90    0.11
  -4 -12  -2    1.75    0.07
 -12   4  -2    1.76    0.10
 -12   4  -2    1.59    0.10
   4  12  -2    1.82    0.09
  12  -4  -2    1.64    0.10
  12  -4  -2    1.80    0.12
   4  12  -2    1.71    0.12
 -12   4  -2    2.02    0.11
  -4 -12  -2    1.61    0.11
  -4 -12  -2    1.76    0.08
  -4 -12   2    1.85    0.08
   4  12   2    1.63    0.10
  -4 -12   2    1.82    0.10
 -12   4   2    1.59    0.10
 -12   4   2    1.88    0.12
 -12   4   2    1.75    0.11
  12  -4   2    1.87    0.10
   4  12   2    1.69    0.06
 -12   4   2    1.71    0.11
  12  -4   2    1.98    0.11
   4  12   2    1.81    0.08
  -4 -12   2    1.87    0.07
  -4 -12   2    1.58    0.10
  -6 -12  -2    0.88    0.06
  12  -6  -2    0.89    0.08
  -6 -12  -2    0.93    0.09
 -12   6  -2    0.93    0.07
 -12   6  -2    0.94    0.08
  12  -6  -2    0.96    0.09
   6  12  -2    0.87    0.07
 -12   6  -2    1.01    0.07
 -12   6  -2    1.00    0.09
   6  12  -2    0.82    0.08
  12  -6   2    0.98    0.07
   6  12   2    1.00    0.05
 -12   6   2    1.05    0.08
 -12   6   2    1.01    0.08
 -12   6   2    1.03    0.09
 -12   6   2    0.99    0.09
  -6 -12   2    0.96    0.07
  -6 -12   2    1.10    0.07
   6  12   2    0.94    0.08
  -6 -12   2    1.06    0.05
  12  -6   2    0.95    0.08
  -6 -12   2    1.13    0.07
 -12   8  -2    3.77    0.19
  12  -8  -2    2.98    0.17
  -8 -12  -2    3.58    0.18
  12  -8  -2    3.53    0.16
  -8 -12  -2    3.57    0.14
   8  12  -2    3.54    0.17
 -12   8  -2    3.36    0.14
 -12   8  -2    3.52    0.16
 -12   8  -2    3.15    0.15
  -8 -12   2    3.68    0.13
  -8 -12   2    3.76    0.16
 -12   8   2    3.52    0.18
   8  12   2    3.49    0.13
  -8 -12   2    3.64    0.15
 -12   8   2    3.19    0.16
  12  -8   2    3.54    0.15
  12  -8   2    3.56    0.15
  -8 -12   2    3.44    0.15
 -12   8   2    3.45    0.17
 -12   8   2    3.57    0.15
  12  -8   2    3.34    0.17
   8  12   2    3.50    0.17
  -8 -12   2    3.47    0.16
 -12  10  -2    3.47    0.16
 -10 -12  -2    3.68    0.16
 -12  10  -2    3.49    0.19
 -12  10  -2    3.32    0.16
  12 -10  -2    3.52    0.17
  12 -10  -2    3.31    0.19
 -10 -12  -2    3.45    0.19
  10  12   2    3.57    0.17
 -10 -12   2    3.92    0.17
  12 -10   2    3.24    0.17
  12 -10   2    3.54    0.15
 -12  10   2    3.74    0.19
 -10 -12   2    3.34    0.16
 -10 -12   2    3.29    0.13
 -12  10   2    3.66    0.17
 -12  10   2    3.46    0.15
  10  12   2    3.65    0.14
 -10 -12   2    3.83    0.17
 -12  10   2    3.80    0.19
  12 -10   2    3.63    0.15
 -10 -12   2    3.69    0.17
 -10 -12   2    3.62    0.16
 -12  12  -2    0.98    0.11
 -12 -12  -2    1.08    0.09
 -12  12  -2    1.15    0.09
  12 -12  -2    1.14    0.10
 -12  12  -2    1.18    0.10
 -12 -12  -2    1.15    0.11
 -12  12   2    1.10    0.11
 -12 -12   2    1.01    0.09
  12  12   2    1.07    0.10
  12 -12   2    1.30    0.08
  12 -12   2    1.00    0.08
 -12  12   2    1.12    0.11
  12  12   2    1.03    0.08
 -12 -12   2    0.84    0.09
 -12  12   2    0.97    0.09
 -12 -12   2    1.20    0.09
 -12 -12   2    1.11    0.09
 -12  12   2    0.97    0.08
 -12 -12   2    1.11    0.08
 -13 -11  -2    1.01    0.10
 -11  13  -2    0.77    0.08
  11 -13  -2    0.87    0.09
 -13 -11  -2    0.99    0.08
  11 -13  -2    0.70    0.09
 -13 -11   2    0.90    0.09
 -13 -11   2    0.74    0.08
 -11  13   2    0.80    0.08
  13  11   2    0.90    0.08
  11 -13   2    0.85    0.07
 -11  13   2    0.79    0.07
 -13 -11   2    0.81    0.09
 -13 -11   2    0.92    0.08
 -11  13   2    0.87    0.09
 -11  13   2    0.97    0.10
 -13 -11   2    0.90    0.07
  11 -13   2    0.88    0.06
 -13  -9  -2   -0.01    0.01
   9 -13  -2    0.00    0.02
  -9  13  -2    0.00    0.03
  -9  13  -2   -0.03    0.03
 -13  -9  -2    0.00    0.02
 -13  -9  -2    0.01    0.01
   9 -13  -2   -0.02    0.02
 -13  -9  -2    0.02    0.03
  -9  13  -2    0.00    0.02
  -9  13   2    0.00    0.02
   9 -13   2    0.00    0.03
 -13  -9   2    0.00    0.02
  -9  13   2    0.02    0.03
  -9  13   2   -0.02    0.02
 -13  -9   2   -0.02    0.02
   9 -13   2    0.02    0.02
  13   9   2   -0.03    0.02
 -13  -9   2    0.02    0.02
 -13  -9   2    0.00    0.02
  -9  13   2    0.03    0.02
 -13  -9   2   -0.01    0.03
 -13  -9   2    0.00    0.02
   9 -13   2    0.04    0.02
  13   9   2   -0.01    0.02
 -13  -7  -2    0.79    0.05
 -13  -7  -2    0.86    0.08
   7 -13  -2    0.76    0.08
  -7  13  -2    0.84    0.06
   7 -13  -2    0.76    0.08
  -7  13  -2    0.87    0.09
 -13  -7  -2    0.72    0.07
  -7  13  -2    0.76    0.06
  -7  13   2    0.86    0.08
  -7  13   2    0.78    0.06
 -13  -7   2    0.78    0.08
   7 -13   2    0.79    0.05
  -7  13   2    0.81    0.05
  13   7   2    0.92    0.07
 -13  -7   2    0.84    0.08
 -13  -7   2    0.82    0.07
  13   7   2    0.73    0.07
  13   7   2    0.61    0.06
   7 -13   2    0.76    0.08
 -13  -7   2    0.84    0.07
 -13  -7   2    0.83    0.08
  -7  13   2    0.86    0.09
 -13  -7   2    0.73    0.08
   7 -13   2    0.85    0.05
   5 -13  -2    1.39    0.10
   5 -13  -2    1.44    0.10
  13   5  -2    1.35    0.11
  -5  13  -2    1.45    0.07
 -13  -5  -2    1.13    0.09
 -13  -5  -2    1.51    0.08
 -13  -5  -2    1.49    0.11
  -5  13  -2    1.27    0.11
 -13  -5  -2    1.45    0.10
  -5  13  -2    1.56    0.08
  -5  13   2    1.39    0.08
 -13  -5   2    1.50    0.10
 -13  -5   2    1.30    0.09
  -5  13   2    1.59    0.10
 -13  -5   2    1.51    0.09
 -13  -5   2    1.49    0.10
  -5  13   2    1.34    0.10
 -13  -5   2    1.49    0.10
   5 -13   2    1.34    0.10
 -13  -5   2    1.45    0.11
  -5  13   2    1.35    0.06
   5 -13   2    1.44    0.07
  13   5   2    1.46    0.10
  13   5   2    1.38    0.09
  13   5   2    1.42    0.09
   5 -13   2    1.47    0.06
  13   3  -2    0.01    0.02
 -13  -3  -2    0.03    0.02
  -3  13  -2   -0.01    0.01
  13   3  -2    0.03    0.02
 -13  -3  -2   -0.01    0.01
 -13  -3  -2   -0.01    0.01
 -13  -3  -2    0.02    0.02
   3 -13  -2   -0.02    0.01
  -3  13  -2   -0.01    0.01
  -3  13  -2    0.00    0.02
   3 -13   2    0.00    0.01
  -3  13   2    0.01    0.02
   3 -13   2    0.01    0.01
 -13  -3   2    0.01    0.02
  13   3   2    0.02    0.02
  -3  13   2    0.00    0.02
 -13  -3   2    0.00    0.02
   3 -13   2    0.04    0.02
  -3  13   2    0.01    0.01
  -3  13   2   -0.01    0.01
  13   3   2    0.00    0.02
 -13  -3   2    0.03    0.02
 -13  -3   2   -0.01    0.02
 -13  -3   2   -0.01    0.02
  13   1  -2    4.66    0.21
 -13  -1  -2    4.77    0.19
  -1  13  -2    4.69    0.22
  -1  13  -2    4.56    0.15
 -13  -1  -2    4.84    0.18
  -1  13  -2    4.67    0.13
  13   1  -2    4.71    0.20
 -13  -1  -2    4.48    0.19
 -13  -1  -2    4.67    0.19
  13   1  -2    4.67    0.20
   1 -13  -2    5.08    0.17
   1 -13  -2    5.03    0.20
   1 -13   2    4.77    0.16
   1 -13   2    4.79    0.12
  -1  13   2    4.68    0.12
  -1  13   2    4.89    0.18
  13   1   2    4.66    0.18
 -13  -1   2    4.60    0.20
  -1  13   2    4.91    0.20
 -13  -1   2    4.47    0.19
  -1  13   2    4.59    0.12
 -13  -1   2    4.47    0.20
 -13  -1   2    4.78    0.18
   1 -13   2    4.74    0.18
  13   1   2    4.62    0.18
   1  13  -2    1.66    0.08
 -13   1  -2    1.69    0.10
   1  13  -2    1.66    0.12
  -1 -13  -2    1.78    0.08
  13  -1  -2    1.69    0.12
 -13   1  -2    1.85    0.11
  13  -1  -2    1.72    0.11
  -1 -13  -2    1.60    0.11
 -13   1  -2    1.70    0.10
 -13   1  -2    1.72    0.10
  13  -1  -2    1.83    0.11
  -1 -13   2    1.81    0.05
  -1 -13   2    1.71    0.09
 -13   1   2    1.74    0.10
  13  -1   2    1.67    0.10
  13  -1   2    1.53    0.10
   1  13   2    1.66    0.04
  -1 -13   2    1.69    0.10
 -13   1   2    1.57    0.11
   1  13   2    1.88    0.09
 -13   1   2    1.84    0.11
   1  13   2    1.75    0.11
 -13   1   2    1.63    0.11
  -1 -13   2    1.73    0.05
 -13   3  -2    1.56    0.10
   3  13  -2    1.33    0.11
  -3 -13  -2    1.51    0.11
  -3 -13  -2    1.51    0.07
  13  -3  -2    1.71    0.11
   3  13  -2    1.65    0.08
  -3 -13  -2    1.45    0.06
 -13   3  -2    1.65    0.10
 -13   3  -2    1.68    0.10
  13  -3  -2    1.61    0.12
  13  -3  -2    1.57    0.10
 -13   3  -2    1.46    0.09
  -3 -13   2    1.53    0.09
  -3 -13   2    1.66    0.05
 -13   3   2    1.49    0.09
 -13   3   2    1.36    0.10
  -3 -13   2    1.62    0.07
   3  13   2    1.71    0.08
 -13   3   2    1.45    0.10
  13  -3   2    1.29    0.09
  13  -3   2    1.56    0.10
  -3 -13   2    1.49    0.09
   3  13   2    1.54    0.05
   3  13   2    1.62    0.10
 -13   3   2    1.68    0.12
   5  13  -2    0.08    0.03
  13  -5  -2    0.02    0.03
  -5 -13  -2    0.03    0.02
  -5 -13  -2    0.06    0.01
 -13   5  -2    0.02    0.02
 -13   5  -2    0.07    0.03
 -13   5  -2    0.12    0.04
  13  -5  -2    0.10    0.03
  -5 -13  -2    0.09    0.02
   5  13  -2    0.07    0.02
 -13   5   2    0.07    0.03
 -13   5   2    0.08    0.03
   5  13   2    0.06    0.01
  13  -5   2    0.07    0.03
   5  13   2    0.05    0.01
  -5 -13   2    0.09    0.02
   5  13   2    0.03    0.03
  -5 -13   2    0.09    0.02
  13  -5   2    0.11    0.04
  -5 -13   2    0.06    0.03
 -13   5   2    0.07    0.03
  -5 -13   2    0.07    0.03
 -13   5   2    0.08    0.03
   7  13  -2    0.01    0.02
 -13   7  -2    0.01    0.02
  -7 -13  -2    0.01    0.01
 -13   7  -2    0.03    0.03
  13  -7  -2    0.01    0.02
 -13   7  -2    0.00    0.02
 -13   7  -2    0.02    0.02
   7  13  -2   -0.02    0.02
  -7 -13  -2   -0.02    0.02
  -7 -13   2    0.05    0.02
  -7 -13   2    0.03    0.02
  13  -7   2   -0.01    0.02
  -7 -13   2    0.00    0.02
  -7 -13   2    0.01    0.01
  -7 -13   2    0.01    0.02
 -13   7   2    0.04    0.02
   7  13   2    0.01    0.01
 -13   7   2    0.00    0.02
 -13   7   2    0.04    0.03
  13  -7   2   -0.03    0.02
 -13   7   2    0.00    0.02
  13  -9  -2    1.62    0.13
  13  -9  -2    1.74    0.12
  -9 -13  -2    1.87    0.10
 -13   9  -2    1.89    0.13
 -13   9  -2    1.86    0.10
   9  13  -2    1.78    0.12
 -13   9  -2    1.67    0.11
  -9 -13  -2    1.78    0.13
 -13   9  -2    1.72    0.11
 -13   9   2    1.70    0.13
   9  13   2    1.76    0.09
  -9 -13   2    1.80    0.11
  -9 -13   2    1.57    0.10
  -9 -13   2    1.79    0.09
  -9 -13   2    1.78    0.11
 -13   9   2    1.81    0.12
  13  -9   2    1.97    0.11
  -9 -13   2    1.89    0.11
  13  -9   2    2.03    0.11
   9  13   2    1.81    0.12
  -9 -13   2    1.84    0.11
  13  -9   2    1.69    0.12
 -13   9   2    1.75    0.11
 -13   9   2    1.71    0.12
 -11 -13  -2    0.06    0.03
 -13  11  -2    0.04    0.03
  13 -11  -2    0.08    0.03
 -13  11  -2    0.07    0.04
 -13  11  -2    0.02    0.03
 -11 -13  -2    0.08    0.04
 -11 -13   2    0.05    0.02
 -11 -13   2    0.03    0.03
  11  13   2    0.00    0.03
 -11 -13   2    0.05    0.04
 -13  11   2    0.05    0.03
 -13  11   2    0.15    0.05
  13 -11   2    0.11    0.03
 -13  11   2    0.11    0.04
  13 -11   2    0.02    0.03
 -13  11   2    0.05    0.03
 -11 -13   2    0.06    0.03
  11  13   2    0.03    0.03
 -13  13  -2    2.71    0.15
 -13 -13  -2    2.47    0.17
 -13 -13  -2    2.80    0.15
 -13  13  -2    2.70    0.19
  13 -13  -2    3.26    0.17
 -13 -13   2    3.05    0.14
 -13  13   2    2.83    0.16
 -13  13   2    2.84    0.18
 -13 -13   2    2.90    0.17
 -13 -13   2    2.60    0.18
 -13 -13   2    2.76    0.14
 -13  13   2    2.92    0.17
  13  13   2    2.88    0.19
  13 -13   2    3.07    0.13
  13 -13   2    2.71    0.14
 -13  13   2    2.78    0.14
 -12  14  -2    2.00    0.12
 -14 -12  -2    1.82    0.12
 -12  14  -2    1.92    0.16
  12 -14  -2    1.87    0.13
 -14 -12  -2    2.13    0.15
 -14 -12   2    1.97    0.14
 -12  14   2    1.73    0.10
 -14 -12   2    1.75    0.11
  14  12   2    1.76    0.12
 -14 -12   2    1.66    0.12
  12 -14   2    1.81    0.10
 -14 -12   2    1.84    0.11
 -12  14   2    1.79    0.14
 -12  14   2    1.79    0.14
 -14 -10  -2    0.00    0.03
 -10  14  -2    0.00    0.03
 -14 -10  -2    0.01    0.03
  10 -14  -2   -0.02    0.04
  10 -14  -2    0.00    0.03
 -10  14  -2   -0.01    0.04
  14  10   2   -0.01    0.02
 -10  14   2   -0.02    0.03
 -14 -10   2    0.00    0.02
 -14 -10   2   -0.02    0.02
 -14 -10   2    0.01    0.03
 -14 -10   2    0.02    0.03
 -10  14   2    0.02    0.02
 -10  14   2    0.07    0.04
 -10  14   2    0.00    0.03
  10 -14   2    0.00    0.02
  10 -14   2    0.03    0.02
 -14 -10   2   -0.03    0.03
  -8  14  -2    0.15    0.05
  -8  14  -2    0.22    0.03
 -14  -8  -2    0.22    0.05
   8 -14  -2    0.16    0.05
 -14  -8  -2    0.26    0.05
 -14  -8  -2    0.17    0.04
  -8  14  -2    0.29    0.05
 -14  -8  -2    0.23    0.03
   8 -14  -2    0.23    0.05
  -8  14   2    0.19    0.04
   8 -14   2    0.21    0.03
  14   8   2    0.27    0.05
 -14  -8   2    0.18    0.05
   8 -14   2    0.18    0.03
 -14  -8   2    0.20    0.04
 -14  -8   2    0.30    0.06
  -8  14   2    0.19    0.04
  -8  14   2    0.24    0.04
  -8  14   2    0.29    0.06
  14   8   2    0.18    0.05
 -14  -8   2    0.25    0.05
   8 -14   2    0.23    0.05
 -14  -8   2    0.24    0.05
 -14  -8   2    0.25    0.05
  -6  14  -2    0.03    0.02
 -14  -6  -2    0.06    0.02
   6 -14  -2    0.04    0.02
 -14  -6  -2    0.07    0.03
 -14  -6  -2    0.01    0.02
  -6  14  -2    0.03    0.04
  -6  14  -2    0.04    0.02
   6 -14  -2    0.00    0.03
 -14  -6  -2    0.03    0.03
   6 -14   2    0.02    0.01
 -14  -6   2    0.04    0.03
 -14  -6   2    0.07    0.03
  14   6   2    0.00    0.02
   6 -14   2    0.07    0.02
 -14  -6   2    0.03    0.03
 -14  -6   2    0.00    0.02
  -6  14   2    0.00    0.03
 -14  -6   2   -0.04    0.02
  -6  14   2    0.04    0.03
  14   6   2    0.02    0.03
   6 -14   2    0.00    0.02
  -6  14   2    0.03    0.02
  -6  14   2    0.03    0.02
 -14  -6   2    0.02    0.03
  14   6   2    0.02    0.02
 -14  -4  -2    3.22    0.16
  -4  14  -2    3.20    0.18
 -14  -4  -2    3.26    0.13
 -14  -4  -2    3.20    0.16
   4 -14  -2    3.25    0.15
  -4  14  -2    3.11    0.11
 -14  -4  -2    2.97    0.15
  -4  14  -2    3.11    0.12
  14   4  -2    3.13    0.17
   4 -14  -2    2.91    0.15
  -4  14   2    3.15    0.12
   4 -14   2    3.21    0.10
 -14  -4   2    3.17    0.15
  14   4   2    2.92    0.14
  -4  14   2    3.26    0.10
   4 -14   2    3.26    0.11
 -14  -4   2    2.95    0.16
 -14  -4   2    2.83    0.15
  14   4   2    3.16    0.14
 -14  -4   2    3.27    0.16
 -14  -4   2    3.05    0.15
  -4  14   2    2.98    0.16
   4 -14   2    3.15    0.15
  -4  14   2    3.19    0.15
 -14  -2  -2    7.00    0.26
   2 -14  -2    7.64    0.25
  14   2  -2    6.91    0.28
   2 -14  -2    7.31    0.27
  -2  14  -2    7.33    0.29
 -14  -2  -2    7.07    0.26
  -2  14  -2    7.09    0.21
 -14  -2  -2    7.62    0.24
  14   2  -2    7.52    0.27
  14   2  -2    7.44    0.27
  -2  14  -2    7.06    0.19
 -14  -2  -2    7.51    0.27
 -14  -2   2    7.04    0.26
   2 -14   2    7.36    0.18
  14   2   2    7.43    0.25
   2 -14   2    7.58    0.22
 -14  -2   2    6.75    0.27
  -2  14   2    7.27    0.18
  -2  14   2    7.02    0.26
 -14  -2   2    7.09    0.25
 -14  -2   2    7.51    0.26
 -14  -2   2    7.51    0.28
  -2  14   2    7.62    0.25
   2 -14   2    7.07    0.25
  -2  14   2    7.12    0.18
  14   2   2    7.84    0.26
 -14   0  -2    0.00    0.02
 -14   0  -2    0.00    0.02
   0 -14  -2    0.01    0.02
 -14   0  -2    0.00    0.02
  14   0  -2   -0.01    0.02
   0  14  -2    0.02    0.01
  14   0  -2    0.02    0.02
  14   0  -2    0.02    0.02
   0 -14  -2   -0.01    0.01
 -14   0  -2    0.03    0.02
   0  14  -2   -0.01    0.02
 -14   0   2   -0.01    0.02
 -14   0   2   -0.01    0.02
  14   0   2   -0.01    0.02
   0  14   2    0.01    0.02
   0 -14   2   -0.01    0.02
 -14   0   2    0.03    0.03
   0 -14   2    0.02    0.02
  14   0   2    0.00    0.02
 -14   0   2    0.00    0.02
   0  14   2    0.01    0.03
   2  14  -2    0.03    0.02
  14  -2  -2    0.05    0.03
 -14   2  -2    0.04    0.02
   2  14  -2    0.07    0.04
 -14   2  -2    0.11    0.03
  -2 -14  -2    0.11    0.04
 -14   2  -2    0.10    0.03
  14  -2  -2    0.04    0.03
 -14   2  -2    0.11    0.03
  14  -2  -2    0.10    0.03
  -2 -14  -2    0.06    0.02
 -14   2   2    0.11    0.03
 -14   2   2    0.07    0.03
  14  -2   2    0.07    0.03
  14  -2   2    0.06    0.03
  -2 -14   2    0.04    0.02
 -14   2   2    0.09    0.03
   2  14   2    0.07    0.02
 -14   2   2    0.12    0.04
   2  14   2    0.05    0.03
  -2 -14   2    0.07    0.02
  14  -4  -2    0.13    0.04
   4  14  -2    0.18    0.05
 -14   4  -2    0.20    0.04
  -4 -14  -2    0.13    0.04
  -4 -14  -2    0.20    0.02
  -4 -14  -2    0.18    0.02
  14  -4  -2    0.15    0.04
   4  14  -2    0.18    0.03
 -14   4  -2    0.18    0.04
 -14   4  -2    0.18    0.04
 -14   4  -2    0.23    0.05
  14  -4  -2    0.16    0.05
  -4 -14   2    0.20    0.04
  -4 -14   2    0.20    0.02
 -14   4   2    0.25    0.04
  -4 -14   2    0.18    0.04
   4  14   2    0.22    0.02
 -14   4   2    0.18    0.05
 -14   4   2    0.19    0.04
  -4 -14   2    0.25    0.03
  14  -4   2    0.22    0.04
 -14   4   2    0.10    0.04
   4  14   2    0.15    0.04
  14  -4   2    0.12    0.04
   4  14   2    0.16    0.03
  -6 -14  -2    0.22    0.05
  -6 -14  -2    0.19    0.02
 -14   6  -2    0.17    0.04
   6  14  -2    0.16    0.05
 -14   6  -2    0.11    0.04
   6  14  -2    0.15    0.03
 -14   6  -2    0.15    0.04
  14  -6  -2    0.17    0.04
  -6 -14  -2    0.22    0.03
 -14   6  -2    0.14    0.04
  14  -6  -2    0.08    0.04
  -6 -14   2    0.14    0.04
 -14   6   2    0.21    0.05
  -6 -14   2    0.19    0.03
 -14   6   2    0.18    0.04
  14  -6   2    0.15    0.04
  14  -6   2    0.12    0.04
   6  14   2    0.15    0.04
  -6 -14   2    0.12    0.03
  -6 -14   2    0.21    0.02
   6  14   2    0.19    0.02
   6  14   2    0.15    0.02
 -14   6   2    0.18    0.04
 -14   6   2    0.18    0.05
   8  14  -2    0.21    0.05
  -8 -14  -2    0.21    0.05
 -14   8  -2    0.20    0.04
  -8 -14  -2    0.16    0.03
  14  -8  -2    0.15    0.04
  14  -8  -2    0.13    0.05
 -14   8  -2    0.14    0.03
 -14   8  -2    0.13    0.04
 -14   8  -2    0.19    0.05
  -8 -14   2    0.18    0.03
   8  14   2    0.10    0.04
  14  -8   2    0.20    0.04
 -14   8   2    0.24    0.05
  -8 -14   2    0.13    0.04
  -8 -14   2    0.17    0.04
  -8 -14   2    0.16    0.03
 -14   8   2    0.14    0.05
  14  -8   2    0.18    0.05
  -8 -14   2    0.15    0.03
 -14   8   2    0.08    0.05
   8  14   2    0.13    0.03
 -14   8   2    0.16    0.05
 -14  10  -2    0.24    0.05
 -14  10  -2    0.22    0.04
 -14  10  -2    0.20    0.04
  14 -10  -2    0.21    0.05
 -10 -14  -2    0.23    0.04
 -10 -14  -2    0.23    0.06
 -14  10  -2    0.19    0.06
  14 -10   2    0.24    0.05
 -14  10   2    0.12    0.05
 -14  10   2    0.24    0.05
 -14  10   2    0.25    0.06
 -10 -14   2    0.22    0.04
  14 -10   2    0.21    0.04
  10  14   2    0.23    0.04
 -10 -14   2    0.17    0.04
 -10 -14   2    0.19    0.05
  10  14   2    0.15    0.05
 -14  10   2    0.17    0.05
 -10 -14   2    0.24    0.04
 -12 -14  -2    1.43    0.13
 -12 -14  -2    1.70    0.11
 -14  12  -2    1.49    0.14
 -14  12  -2    1.59    0.12
  14 -12  -2    1.67    0.12
  14 -12   2    1.67    0.10
 -14  12   2    1.59    0.10
 -14  12   2    1.75    0.14
  14 -12   2    1.42    0.10
 -14  12   2    1.41    0.13
 -12 -14   2    1.63    0.13
 -12 -14   2    1.47    0.11
 -12 -14   2    1.77    0.10
 -14  12   2    1.48    0.13
 -12 -14   2    1.63    0.11
  14 -14  -2    0.05    0.03
 -14 -14  -2    0.05    0.04
 -14  14  -2    0.05    0.04
 -14  14  -2    0.03    0.04
 -14 -14  -2    0.07    0.04
 -14 -14   2    0.07    0.03
 -14 -14   2    0.05    0.04
 -14  14   2    0.01    0.03
 -14  14   2    0.02    0.07
 -14  14   2   -0.03    0.03
 -15 -13  -2    1.47    0.13
 -13  15  -2    1.33    0.11
 -15 -13  -2    1.31    0.10
 -13  15  -2    1.46    0.14
  13 -15  -2    1.51    0.12
 -13  15   2    1.30    0.09
 -15 -13   2    1.56    0.10
 -15 -13   2    1.21    0.12
 -13  15   2    1.51    0.13
 -11  15  -2    1.25    0.13
 -11  15  -2    1.13    0.10
 -15 -11  -2    1.04    0.11
  11 -15  -2    1.34    0.11
 -15 -11  -2    1.27    0.10
 -15 -11   2    1.07    0.11
 -11  15   2    1.22    0.11
  15  11   2    1.17    0.10
 -15 -11   2    1.10    0.10
 -15 -11   2    1.21    0.09
 -11  15   2    1.42    0.12
 -15 -11   2    1.16    0.09
 -11  15   2    1.33    0.08
  -9  15  -2    2.28    0.16
   9 -15  -2    2.29    0.14
  -9  15  -2    2.23    0.12
   9 -15  -2    2.05    0.14
 -15  -9  -2    2.21    0.15
 -15  -9  -2    2.34    0.14
 -15  -9   2    2.22    0.14
 -15  -9   2    2.30    0.14
  -9  15   2    2.43    0.11
 -15  -9   2    2.29    0.13
 -15  -9   2    2.18    0.12
  -9  15   2    1.99    0.14
  -9  15   2    2.26    0.14
   9 -15   2    2.23    0.10
  15   9   2    2.53    0.14
  -7  15  -2    0.11    0.05
 -15  -7  -2    0.06    0.02
 -15  -7  -2    0.02    0.03
  -7  15  -2    0.07    0.03
   7 -15  -2    0.02    0.03
 -15  -7  -2    0.04    0.03
   7 -15  -2    0.05    0.03
 -15  -7  -2    0.09    0.04
  -7  15   2    0.07    0.02
 -15  -7   2    0.09    0.04
 -15  -7   2    0.09    0.04
 -15  -7   2    0.05    0.03
   7 -15   2    0.07    0.02
 -15  -7   2   -0.01    0.03
 -15  -7   2    0.06    0.03
  -7  15   2    0.03    0.03
  -7  15   2    0.03    0.03
  15   7   2    0.09    0.04
  15   7   2    0.01    0.03
 -15  -7   2    0.07    0.04
  15   7   2    0.07    0.03
  -7  15   2    0.05    0.03
 -15  -5  -2    0.06    0.03
 -15  -5  -2    0.13    0.04
  15   5  -2    0.09    0.03
  -5  15  -2    0.13    0.04
 -15  -5  -2    0.11    0.04
   5 -15  -2    0.11    0.04
   5 -15  -2    0.16    0.04
  -5  15  -2    0.06    0.02
 -15  -5  -2    0.10    0.03
  -5  15  -2    0.09    0.03
 -15  -5   2    0.06    0.03
 -15  -5   2    0.08    0.03
 -15  -5   2    0.06    0.03
   5 -15   2    0.10    0.04
  -5  15   2    0.08    0.02
  -5  15   2    0.13    0.04
  15   5   2    0.07    0.03
 -15  -5   2    0.12    0.04
  15   5   2    0.05    0.03
   5 -15   2    0.06    0.02
  -5  15   2    0.09    0.02
 -15  -5   2    0.03    0.03
   5 -15   2    0.09    0.02
 -15  -5   2    0.12    0.04
  -5  15   2    0.09    0.03
   3 -15  -2    0.04    0.03
   3 -15  -2    0.00    0.02
  -3  15  -2    0.04    0.01
  -3  15  -2    0.05    0.04
 -15  -3  -2    0.05    0.03
 -15  -3  -2    0.04    0.02
  15   3  -2    0.03    0.03
  15   3  -2    0.03    0.04
 -15  -3  -2    0.04    0.03
 -15  -3  -2    0.04    0.03
  -3  15  -2    0.03    0.02
  -3  15   2    0.01    0.03
  -3  15   2    0.04    0.01
  -3  15   2    0.03    0.01
   3 -15   2    0.04    0.02
  15   3   2    0.03    0.02
  15   3   2    0.02    0.03
 -15  -3   2    0.02    0.02
 -15  -3   2    0.02    0.03
 -15  -3   2    0.04    0.03
   3 -15   2    0.03    0.01
  -3  15   2   -0.02    0.02
 -15  -3   2    0.02    0.02
   3 -15   2    0.01    0.02
 -15  -3   2    0.06    0.03
  -1  15  -2    0.32    0.07
  15   1  -2    0.22    0.05
 -15  -1  -2    0.31    0.05
   1 -15  -2    0.26    0.04
 -15  -1  -2    0.28    0.05
  15   1  -2    0.22    0.06
  15   1  -2    0.34    0.06
 -15  -1  -2    0.18    0.05
   1 -15  -2    0.33    0.06
 -15  -1  -2    0.27    0.05
  -1  15  -2    0.34    0.04
 -15  -1   2    0.23    0.04
 -15  -1   2    0.19    0.04
 -15  -1   2    0.26    0.05
 -15  -1   2    0.17    0.05
  15   1   2    0.26    0.05
   1 -15   2    0.24    0.04
  -1  15   2    0.23    0.05
  15   1   2    0.25    0.05
  -1  15   2    0.26    0.05
   1 -15   2    0.32    0.05
 -15  -1   2    0.25    0.05
 -15   1  -2    0.01    0.02
 -15   1  -2    0.02    0.02
 -15   1  -2   -0.01    0.02
  -1 -15  -2    0.00    0.01
  -1 -15  -2    0.03    0.03
   1  15  -2    0.00    0.02
  15  -1  -2   -0.01    0.02
  15  -1  -2   -0.02    0.03
  15  -1  -2    0.03    0.02
   1  15  -2    0.00    0.01
 -15   1  -2    0.01    0.02
   1  15   2    0.02    0.02
 -15   1   2   -0.04    0.02
  15  -1   2   -0.04    0.02
 -15   1   2    0.02    0.03
 -15   1   2   -0.02    0.02
 -15   1   2    0.02    0.02
  15  -1   2   -0.03    0.02
   1  15   2   -0.01    0.02
  -1 -15   2   -0.03    0.01
  -1 -15   2    0.02    0.02
  15  -3  -2    0.03    0.03
 -15   3  -2    0.05    0.03
  -3 -15  -2    0.05    0.02
   3  15  -2    0.04    0.03
 -15   3  -2    0.06    0.03
  15  -3  -2    0.04    0.03
 -15   3  -2    0.06    0.03
   3  15  -2    0.08    0.02
  15  -3  -2    0.06    0.03
 -15   3  -2    0.08    0.04
  -3 -15  -2    0.03    0.03
 -15   3   2    0.08    0.03
 -15   3   2    0.04    0.03
 -15   3   2    0.05    0.03
 -15   3   2    0.08    0.03
  15  -3   2    0.06    0.03
   3  15   2    0.07    0.02
   3  15   2    0.02    0.03
  -3 -15   2    0.04    0.02
  -3 -15   2    0.06    0.02
  15  -3   2    0.02    0.03
  -5 -15  -2    3.66    0.12
  15  -5  -2    3.58    0.18
  15  -5  -2    3.68    0.20
 -15   5  -2    3.82    0.19
 -15   5  -2    3.41    0.17
  -5 -15  -2    3.42    0.11
   5  15  -2    3.51    0.15
  -5 -15  -2    3.76    0.19
 -15   5  -2    3.59    0.16
   5  15  -2    3.77    0.19
 -15   5  -2    3.73    0.18
  -5 -15   2    3.49    0.15
 -15   5   2    3.80    0.18
  -5 -15   2    3.56    0.16
 -15   5   2    3.61    0.17
 -15   5   2    3.77    0.19
   5  15   2    3.62    0.13
   5  15   2    3.68    0.11
 -15   5   2    3.71    0.19
   5  15   2    3.67    0.17
  -5 -15   2    3.77    0.11
  15  -5   2    3.49    0.17
  -5 -15   2    3.40    0.12
  15  -5   2    3.44    0.18
 -15   7  -2    0.03    0.03
 -15   7  -2    0.05    0.02
  -7 -15  -2    0.04    0.02
  15  -7  -2    0.01    0.03
 -15   7  -2    0.08    0.04
 -15   7  -2    0.01    0.03
   7  15  -2   -0.04    0.02
  -7 -15  -2    0.01    0.03
   7  15  -2   -0.02    0.03
  -7 -15   2   -0.02    0.02
   7  15   2    0.00    0.03
   7  15   2   -0.04    0.02
 -15   7   2    0.01    0.03
  -7 -15   2   -0.03    0.02
 -15   7   2    0.00    0.02
  15  -7   2   -0.02    0.02
 -15   7   2   -0.03    0.02
 -15   7   2    0.06    0.03
  15  -7   2   -0.01    0.03
  -7 -15   2   -0.02    0.02
  -7 -15   2    0.00    0.01
  -9 -15  -2    0.32    0.05
   9  15  -2    0.23    0.05
  15  -9  -2    0.28    0.06
  -9 -15  -2    0.23    0.06
 -15   9  -2    0.27    0.06
 -15   9  -2    0.26    0.05
 -15   9  -2    0.29    0.06
 -15   9  -2    0.37    0.07
  15  -9   2    0.32    0.06
 -15   9   2    0.19    0.05
   9  15   2    0.29    0.06
 -15   9   2    0.22    0.06
  -9 -15   2    0.31    0.04
 -15   9   2    0.23    0.05
 -15   9   2    0.32    0.06
  -9 -15   2    0.23    0.05
  -9 -15   2    0.33    0.06
 -11 -15  -2    1.28    0.09
 -15  11  -2    1.26    0.09
 -15  11  -2    1.28    0.11
 -15  11  -2    1.28    0.13
  15 -11  -2    1.13    0.11
 -11 -15  -2    1.54    0.14
 -11 -15   2    1.35    0.10
 -15  11   2    0.94    0.11
 -11 -15   2    1.04    0.10
 -11 -15   2    1.20    0.11
 -15  11   2    1.13    0.11
 -15  11   2    1.14    0.09
 -11 -15   2    1.28    0.08
  15 -11   2    1.11    0.09
 -15  11   2    1.19    0.11
 -15  13  -2    1.08    0.09
 -13 -15  -2    1.21    0.10
  15 -13  -2    1.10    0.10
 -15  13  -2    1.17    0.11
 -15  13  -2    1.10    0.13
 -13 -15  -2    1.22    0.13
 -15  13   2    1.31    0.13
  15 -13   2    1.12    0.09
 -13 -15   2    0.96    0.07
 -13 -15   2    1.20    0.11
 -15  13   2    0.94    0.11
 -15  13   2    1.08    0.09
 -15  15  -2    0.28    0.06
  15 -15  -2    0.21    0.05
 -15  15  -2    0.17    0.06
 -15 -15  -2    0.27    0.07
 -15 -15  -2    0.38    0.07
 -15 -15   2    0.43    0.08
 -15  15   2    0.43    0.09
 -15  15   2    0.30    0.06
 -15 -15   2    0.30    0.05
 -14  16  -2   -0.05    0.03
 -16 -14  -2    0.03    0.04
 -14  16  -2    0.00    0.04
 -16 -14  -2    0.00    0.03
  14 -16  -2    0.02    0.03
 -14  16   2   -0.01    0.03
 -14  16   2   -0.02    0.03
 -16 -14   2   -0.02    0.02
 -16 -14   2   -0.03    0.03
 -16 -12  -2    0.09    0.04
 -12  16  -2    0.04    0.04
 -12  16  -2    0.05    0.04
  12 -16  -2    0.04    0.03
 -16 -12  -2    0.07    0.04
 -16 -12   2    0.07    0.04
 -12  16   2    0.05    0.04
 -16 -12   2    0.07    0.04
 -12  16   2    0.09    0.03
 -16 -10  -2    0.32    0.06
 -10  16  -2    0.23    0.06
 -16 -10  -2    0.32    0.07
  10 -16  -2    0.28    0.06
 -10  16  -2    0.34    0.06
 -16 -10   2    0.19    0.05
 -10  16   2    0.22    0.06
 -16 -10   2    0.36    0.06
  16  10   2    0.32    0.06
 -10  16   2    0.24    0.06
 -10  16   2    0.23    0.04
 -16 -10   2    0.26    0.05
 -16 -10   2    0.24    0.06
 -16  -8  -2    0.09    0.04
   8 -16  -2    0.09    0.04
  -8  16  -2    0.03    0.04
  -8  16  -2    0.09    0.03
 -16  -8  -2   -0.01    0.03
   8 -16  -2    0.06    0.04
 -16  -8   2    0.03    0.03
 -16  -8   2   -0.03    0.03
  -8  16   2    0.05    0.04
  -8  16   2   -0.01    0.03
  -8  16   2    0.05    0.02
 -16  -8   2    0.02    0.03
 -16  -8   2    0.05    0.03
  16   8   2    0.06    0.04
   6 -16  -2    0.04    0.02
  -6  16  -2   -0.02    0.04
  -6  16  -2    0.02    0.02
   6 -16  -2   -0.02    0.03
 -16  -6  -2   -0.01    0.02
 -16  -6  -2   -0.01    0.01
 -16  -6  -2    0.03    0.03
  -6  16   2   -0.02    0.03
   6 -16   2    0.01    0.01
  -6  16   2   -0.03    0.02
 -16  -6   2   -0.01    0.02
 -16  -6   2    0.01    0.03
 -16  -6   2    0.03    0.03
  -6  16   2    0.01    0.02
 -16  -6   2   -0.03    0.02
  16   6   2   -0.02    0.03
 -16  -6   2    0.00    0.03
  -4  16  -2    0.35    0.07
 -16  -4  -2    0.41    0.05
  -4  16  -2    0.43    0.04
 -16  -4  -2    0.31    0.06
   4 -16  -2    0.41    0.06
  -4  16  -2    0.32    0.04
 -16  -4  -2    0.42    0.06
   4 -16  -2    0.36    0.06
 -16  -4  -2    0.33    0.06
  16   4  -2    0.30    0.07
 -16  -4   2    0.42    0.07
  16   4   2    0.31    0.05
  -4  16   2    0.43    0.03
 -16  -4   2    0.40    0.06
  -4  16   2    0.37    0.06
  16   4   2    0.33    0.06
  -4  16   2    0.40    0.06
   4 -16   2    0.43    0.04
   4 -16   2    0.35    0.06
 -16  -4   2    0.39    0.06
 -16  -4   2    0.24    0.05
 -16  -4   2    0.44    0.06
  -2  16  -2    1.26    0.07
   2 -16  -2    1.12    0.09
 -16  -2  -2    1.30    0.09
 -16  -2  -2    1.15    0.10
  -2  16  -2    1.39    0.12
  16   2  -2    1.13    0.10
   2 -16  -2    1.17    0.10
 -16  -2  -2    1.26    0.10
  16   2  -2    1.21    0.11
 -16  -2  -2    1.40    0.11
  16   2   2    1.23    0.09
   2 -16   2    1.26    0.07
 -16  -2   2    1.32    0.10
 -16  -2   2    1.24    0.10
 -16  -2   2    1.16    0.10
   2 -16   2    1.24    0.09
  -2  16   2    1.25    0.10
  16   2   2    1.18    0.10
  -2  16   2    1.28    0.10
 -16  -2   2    1.25    0.11
 -16  -2   2    1.15    0.10
   0 -16  -2    0.49    0.07
   0 -16  -2    0.47    0.05
 -16   0  -2    0.33    0.06
  16   0  -2    0.38    0.07
  16   0  -2    0.42    0.07
 -16   0  -2    0.44    0.07
   0  16  -2    0.44    0.05
   0  16  -2    0.50    0.08
 -16   0  -2    0.38    0.06
 -16   0  -2    0.34    0.06
  16   0  -2    0.38    0.07
 -16   0   2    0.37    0.06
   0  16   2    0.42    0.06
 -16   0   2    0.42    0.06
 -16   0   2    0.38    0.07
   0  16   2    0.40    0.06
 -16   0   2    0.51    0.06
 -16   0   2    0.43    0.07
  16   0   2    0.43    0.06
   0 -16   2    0.35    0.05
  16   0   2    0.38    0.06
   0 -16   2    0.46    0.05
   2  16  -2    0.49    0.05
  16  -2  -2    0.39    0.07
 -16   2  -2    0.37    0.06
  16  -2  -2    0.43    0.07
  -2 -16  -2    0.41    0.07
  16  -2  -2    0.38    0.06
 -16   2  -2    0.44    0.07
  -2 -16  -2    0.46    0.05
 -16   2  -2    0.62    0.07
 -16   2  -2    0.43    0.07
   2  16  -2    0.49    0.08
 -16   2   2    0.34    0.07
 -16   2   2    0.29    0.06
  -2 -16   2    0.46    0.06
   2  16   2    0.43    0.06
  16  -2   2    0.36    0.06
  -2 -16   2    0.50    0.06
 -16   2   2    0.41    0.06
 -16   2   2    0.38    0.06
   2  16   2    0.50    0.06
  16  -2   2    0.42    0.07
 -16   4  -2    2.08    0.12
   4  16  -2    1.98    0.14
  16  -4  -2    1.88    0.14
 -16   4  -2    1.93    0.13
   4  16  -2    1.80    0.10
  16  -4  -2    1.84    0.13
  16  -4  -2    1.91    0.13
 -16   4  -2    1.90    0.13
  -4 -16  -2    1.91    0.14
 -16   4  -2    1.81    0.13
 -16   4   2    1.94    0.13
 -16   4   2    2.00    0.12
   4  16   2    1.97    0.10
  16  -4   2    1.88    0.12
  16  -4   2    1.83    0.13
  -4 -16   2    2.00    0.11
  -4 -16   2    2.00    0.12
 -16   4   2    1.66    0.13
   4  16   2    1.91    0.12
 -16   4   2    1.91    0.14
   6  16  -2    0.30    0.06
   6  16  -2    0.30    0.05
 -16   6  -2    0.38    0.07
  -6 -16  -2    0.30    0.06
 -16   6  -2    0.30    0.05
 -16   6  -2    0.26    0.06
  16  -6  -2    0.31    0.06
 -16   6  -2    0.16    0.04
 -16   6   2    0.25    0.06
 -16   6   2    0.29    0.06
  -6 -16   2    0.28    0.05
   6  16   2    0.31    0.06
  16  -6   2    0.24    0.05
  -6 -16   2    0.21    0.05
  16  -6   2    0.26    0.06
 -16   6   2    0.26    0.05
 -16   6   2    0.33    0.06
 -16   8  -2    0.14    0.05
 -16   8  -2    0.11    0.04
  16  -8  -2    0.16    0.05
 -16   8  -2    0.13    0.04
   8  16  -2    0.04    0.04
  -8 -16  -2    0.07    0.04
 -16   8  -2    0.07    0.03
   8  16  -2    0.15    0.04
 -16   8   2    0.10    0.04
   8  16   2    0.13    0.05
  -8 -16   2    0.18    0.05
  -8 -16   2    0.11    0.04
  -8 -16   2    0.08    0.03
  16  -8   2    0.11    0.03
 -16   8   2    0.08    0.05
 -16   8   2    0.14    0.05
 -16   8   2    0.19    0.05
 -16  10  -2    0.66    0.08
 -16  10  -2    0.52    0.09
 -16  10  -2    0.49    0.06
  16 -10  -2    0.52    0.07
 -10 -16  -2    0.59    0.09
 -16  10   2    0.46    0.08
 -16  10   2    0.41    0.06
 -16  10   2    0.32    0.08
 -16  10   2    0.52    0.08
 -10 -16   2    0.37    0.06
 -16  12  -2    0.30    0.08
 -16  12  -2    0.44    0.08
  16 -12  -2    0.40    0.07
 -12 -16  -2    0.53    0.09
 -16  12  -2    0.34    0.05
 -16  12   2    0.31    0.06
 -12 -16   2    0.35    0.07
 -16  12   2    0.44    0.08
 -16  14  -2   -0.02    0.03
  16 -14  -2    0.05    0.04
 -16  14  -2    0.02    0.05
 -14 -16  -2   -0.03    0.04
 -16  14   2    0.03    0.03
 -14 -16   2    0.05    0.04
 -16  14   2    0.01    0.04
 -16 -16  -2    0.30    0.08
 -16  16  -2    0.22    0.06
  16 -16  -2    0.20    0.05
 -16  16  -2    0.29    0.06
 -16  16   2    0.30    0.06
 -16 -16   2    0.23    0.06
 -16  16   2    0.17    0.06
 -15  17  -2    0.05    0.05
 -17 -15  -2    0.12    0.06
 -15  17   2   -0.03    0.04
 -17 -15   2   -0.04    0.03
 -17 -13  -2    0.00    0.03
  13 -17  -2   -0.02    0.03
 -17 -13  -2    0.14    0.05
 -13  17  -2    0.00    0.04
 -13  17   2   -0.01    0.03
 -17 -13   2    0.05    0.04
 -17 -13   2    0.04    0.03
  11 -17  -2    0.32    0.06
 -17 -11  -2    0.31    0.06
 -11  17  -2    0.30    0.07
 -17 -11  -2    0.18    0.06
 -17 -11   2    0.31    0.06
 -11  17   2    0.35    0.07
 -17 -11   2    0.36    0.06
 -17  -9  -2    0.18    0.05
  -9  17  -2    0.12    0.06
 -17  -9  -2    0.20    0.05
   9 -17  -2    0.19    0.05
  -9  17   2    0.28    0.06
 -17  -9   2    0.38    0.07
 -17  -9   2    0.22    0.05
 -17  -9   2    0.26    0.05
   7 -17  -2    0.07    0.04
 -17  -7  -2    0.09    0.04
   7 -17  -2    0.04    0.04
 -17  -7  -2    0.05    0.02
  -7  17  -2    0.15    0.05
 -17  -7  -2    0.10    0.04
 -17  -7   2    0.09    0.03
 -17  -7   2    0.10    0.04
 -17  -7   2    0.08    0.04
  -7  17   2    0.10    0.05
  -7  17   2    0.05    0.04
  -5  17  -2    1.43    0.14
  17   5  -2    1.31    0.13
 -17  -5  -2    1.46    0.11
 -17  -5  -2    1.39    0.12
   5 -17  -2    1.55    0.11
   5 -17  -2    1.30    0.11
 -17  -5  -2    1.30    0.09
 -17  -5   2    1.27    0.10
 -17  -5   2    1.35    0.11
 -17  -5   2    1.35    0.10
  -5  17   2    1.34    0.11
  -5  17   2    1.44    0.11
   5 -17   2    1.19    0.10
 -17  -3  -2    0.43    0.07
  -3  17  -2    0.63    0.10
 -17  -3  -2    0.70    0.08
  17   3  -2    0.40    0.08
   3 -17  -2    0.66    0.08
 -17  -3  -2    0.74    0.07
   3 -17  -2    0.60    0.07
 -17  -3   2    0.67    0.08
   3 -17   2    0.54    0.05
  17   3   2    0.46    0.07
   3 -17   2    0.59    0.07
  -3  17   2    0.66    0.08
  -3  17   2    0.50    0.07
 -17  -3   2    0.72    0.08
 -17  -3   2    0.52    0.07
   1 -17  -2    0.26    0.04
 -17  -1  -2    0.27    0.05
  17   1  -2    0.24    0.06
  -1  17  -2    0.35    0.07
 -17  -1  -2    0.24    0.05
 -17  -1  -2    0.33    0.06
   1 -17  -2    0.30    0.06
 -17  -1  -2    0.21    0.05
 -17  -1   2    0.22    0.05
 -17  -1   2    0.29    0.06
   1 -17   2    0.21    0.04
   1 -17   2    0.26    0.04
  17   1   2    0.22    0.05
  -1  17   2    0.28    0.05
  -1  17   2    0.30    0.05
 -17  -1   2    0.33    0.06
  17  -1  -2   -0.02    0.03
 -17   1  -2    0.00    0.03
  17  -1  -2   -0.01    0.02
   1  17  -2   -0.01    0.03
  -1 -17  -2   -0.02    0.03
 -17   1  -2    0.00    0.01
 -17   1  -2   -0.01    0.03
 -17   1  -2   -0.02    0.02
  -1 -17   2    0.00    0.02
   1  17   2   -0.01    0.02
  17  -1   2   -0.04    0.03
 -17   1   2   -0.02    0.01
 -17   1   2    0.00    0.02
  -1 -17   2   -0.02    0.02
 -17   1   2    0.01    0.03
   1  17   2   -0.01    0.03
 -17   3  -2    0.65    0.08
 -17   3  -2    0.77    0.08
 -17   3  -2    0.89    0.09
   3  17  -2    0.70    0.07
 -17   3  -2    0.70    0.08
  17  -3  -2    0.71    0.08
   3  17  -2    0.68    0.10
  17  -3  -2    0.63    0.10
  -3 -17  -2    0.69    0.09
 -17   3   2    0.71    0.08
 -17   3   2    0.58    0.07
  17  -3   2    0.63    0.09
  -3 -17   2    0.66    0.07
   3  17   2    0.64    0.07
  -3 -17   2    0.77    0.08
   3  17   2    0.69    0.08
   5  17  -2    0.25    0.06
 -17   5  -2    0.25    0.06
 -17   5  -2    0.19    0.05
  17  -5  -2    0.27    0.05
   5  17  -2    0.29    0.05
 -17   5  -2    0.29    0.06
  -5 -17  -2    0.30    0.06
 -17   5  -2    0.20    0.05
   5  17   2    0.26    0.06
  17  -5   2    0.26    0.06
 -17   5   2    0.31    0.06
  -5 -17   2    0.33    0.05
 -17   5   2    0.39    0.07
   7  17  -2    4.39    0.19
  17  -7  -2    4.65    0.22
  -7 -17  -2    4.69    0.24
 -17   7  -2    4.91    0.22
   7  17  -2    4.98    0.23
 -17   7  -2    4.21    0.22
 -17   7  -2    4.61    0.20
 -17   7  -2    4.60    0.21
   7  17   2    4.48    0.21
 -17   7   2    5.02    0.23
  -7 -17   2    4.90    0.21
 -17   7   2    4.79    0.21
 -17   9  -2    0.49    0.08
  -9 -17  -2    0.61    0.10
 -17   9  -2    0.35    0.07
 -17   9  -2    0.41    0.06
  17  -9  -2    0.48    0.07
   9  17  -2    0.44    0.08
  -9 -17   2    0.46    0.07
 -17   9   2    0.47    0.08
 -17   9   2    0.46    0.07
  17 -11  -2    1.13    0.11
 -17  11  -2    1.04    0.11
 -17  11  -2    1.08    0.09
 -11 -17  -2    1.08    0.13
 -17  11  -2    1.18    0.12
 -11 -17   2    1.21    0.11
 -17  11   2    1.12    0.10
 -17  11   2    1.40    0.13
  17 -13  -2    0.10    0.04
 -13 -17  -2    0.20    0.06
 -17  13  -2    0.21    0.06
 -17  13  -2    0.21    0.06
 -17  13   2    0.09    0.06
 -13 -17   2    0.12    0.05
 -17  13   2    0.15    0.05
 -17  15  -2    1.04    0.12
 -15 -17  -2    1.10    0.14
  17 -15  -2    1.16    0.11
 -17  15  -2    0.79    0.12
 -17  15   2    0.99    0.12
 -15 -17   2    1.29    0.13
 -17  15   2    1.00    0.10
 -17  17  -2    0.56    0.11
 -17 -17  -2    0.69    0.12
 -17  17   2    0.67    0.11
 -17 -17   2    0.94    0.11
 -18 -16  -2    0.04    0.05
 -16  18  -2    0.03    0.05
 -16  18   2    0.03    0.05
 -18 -16   2   -0.05    0.04
 -18 -14  -2   -0.01    0.04
 -14  18  -2    0.00    0.04
 -18 -14  -2    0.04    0.05
 -18 -14   2    0.01    0.04
 -18 -14   2   -0.02    0.03
 -14  18   2    0.03    0.05
 -12  18  -2    0.03    0.04
  12 -18  -2   -0.02    0.03
 -18 -12  -2    0.00    0.03
 -18 -12  -2   -0.04    0.02
 -18 -12   2   -0.05    0.02
 -12  18   2   -0.03    0.02
 -18 -12   2   -0.05    0.03
 -18 -10  -2   -0.04    0.03
 -18 -10  -2    0.02    0.04
  10 -18  -2    0.00    0.03
 -10  18  -2    0.00    0.04
 -10  18   2    0.03    0.04
 -18 -10   2    0.02    0.03
 -18 -10   2   -0.02    0.03
   8 -18  -2   -0.06    0.02
  -8  18  -2    0.05    0.05
 -18  -8  -2    0.07    0.04
 -18  -8  -2    0.08    0.04
 -18  -8   2    0.05    0.04
  -8  18   2    0.00    0.03
 -18  -8   2    0.00    0.03
 -18  -8   2    0.02    0.04
   6 -18  -2    1.42    0.12
 -18  -6  -2    1.62    0.13
   6 -18  -2    1.62    0.12
 -18  -6  -2    1.53    0.09
  -6  18  -2    1.68    0.15
 -18  -6  -2    1.34    0.12
 -18  -6   2    1.70    0.11
  -6  18   2    1.69    0.13
 -18  -6   2    1.40    0.11
 -18  -6   2    1.50    0.13
   4 -18  -2   -0.01    0.03
  -4  18  -2    0.11    0.06
  18   4  -2    0.03    0.05
 -18  -4  -2    0.09    0.04
 -18  -4  -2    0.06    0.04
 -18  -4  -2    0.10    0.04
   4 -18  -2    0.09    0.04
  -4  18   2    0.05    0.05
  -4  18   2    0.08    0.05
   4 -18   2    0.06    0.04
 -18  -4   2    0.07    0.03
 -18  -4   2    0.02    0.03
 -18  -4   2    0.07    0.04
 -18  -2  -2    0.00    0.02
 -18  -2  -2   -0.04    0.03
  18   2  -2   -0.06    0.03
   2 -18  -2    0.02    0.03
 -18  -2  -2    0.04    0.04
 -18  -2   2   -0.04    0.02
  -2  18   2   -0.02    0.02
  18   2   2   -0.08    0.04
 -18  -2   2    0.02    0.03
 -18  -2   2    0.00    0.03
  -2  18   2   -0.02    0.04
   0  18  -2    0.58    0.09
  18   0  -2    0.38    0.09
 -18   0  -2    0.44    0.07
 -18   0  -2    0.50    0.07
 -18   0  -2    0.60    0.07
   0 -18  -2    0.43    0.07
   0  18   2    0.45    0.07
   0 -18   2    0.63    0.06
 -18   0   2    0.63    0.08
   0 -18   2    0.53    0.07
  18   0   2    0.47    0.07
 -18   0   2    0.61    0.08
 -18   0   2    0.43    0.07
   0  18   2    0.60    0.07
  18  -2  -2   -0.01    0.03
 -18   2  -2    0.02    0.03
 -18   2  -2   -0.02    0.03
 -18   2  -2   -0.06    0.02
   2  18  -2    0.01    0.03
  -2 -18  -2   -0.03    0.03
 -18   2  -2   -0.04    0.02
  -2 -18   2   -0.01    0.02
   2  18   2   -0.06    0.03
 -18   2   2    0.02    0.03
  -2 -18   2   -0.01    0.03
 -18   2   2    0.02    0.03
   2  18   2   -0.02    0.03
 -18   4  -2    0.75    0.08
  -4 -18  -2    0.81    0.10
 -18   4  -2    0.92    0.09
 -18   4  -2    0.82    0.09
   4  18  -2    0.56    0.09
  18  -4  -2    0.81    0.09
  -4 -18   2    0.93    0.08
 -18   4   2    0.62    0.08
 -18   4   2    0.71    0.08
   4  18   2    0.65    0.08
 -18   6  -2    0.27    0.06
 -18   6  -2    0.15    0.05
   6  18  -2    0.09    0.05
  18  -6  -2    0.27    0.06
  -6 -18  -2    0.22    0.06
 -18   6  -2    0.17    0.04
 -18   6  -2    0.20    0.05
  -6 -18   2    0.18    0.05
 -18   6   2    0.25    0.06
 -18   6   2    0.19    0.05
   6  18   2    0.14    0.04
 -18   8  -2    0.01    0.04
  18  -8  -2    0.01    0.03
 -18   8  -2    0.04    0.04
  -8 -18  -2    0.01    0.04
 -18   8  -2    0.02    0.03
  -8 -18   2    0.02    0.03
 -18   8   2   -0.02    0.02
 -18   8   2    0.07    0.04
 -18  10  -2   -0.02    0.02
  18 -10  -2    0.02    0.03
 -18  10  -2    0.03    0.03
 -10 -18  -2    0.01    0.04
 -18  10  -2    0.05    0.04
 -18  10   2    0.07    0.04
 -10 -18   2    0.04    0.04
 -18  10   2    0.01    0.03
 -18  12  -2    0.00    0.04
  18 -12  -2   -0.04    0.03
 -12 -18  -2   -0.05    0.02
 -18  12  -2    0.06    0.04
 -18  12  -2    0.01    0.03
 -12 -18   2    0.03    0.03
 -18  12   2   -0.01    0.03
 -18  12   2   -0.01    0.04
 -18  14  -2    0.05    0.06
  18 -14  -2    0.04    0.04
 -14 -18  -2   -0.05    0.04
 -14 -18   2    0.08    0.05
 -18  16  -2    0.64    0.12
 -16 -18  -2    0.73    0.12
  18 -16  -2    0.61    0.11
 -18  16   2    0.78    0.12
 -16 -18   2    0.65    0.10
 -18 -18  -2    0.09    0.07
 -18  18  -2    0.08    0.06
 -18 -18   2    0.17    0.06
 -18  18   2    0.28    0.09
 -19 -17  -2   -0.02    0.05
 -17  19  -2    0.07    0.04
 -19 -17   2   -0.02    0.04
 -17  19   2    0.02    0.06
 -15  19  -2    0.19    0.07
 -19 -15  -2    0.28    0.08
 -15  19   2    0.26    0.08
 -19 -15   2    0.27    0.07
 -19 -13  -2   -0.04    0.03
 -19 -13  -2    0.01    0.03
 -13  19  -2   -0.01    0.06
 -19 -13   2    0.02    0.04
 -13  19   2    0.01    0.05
 -19 -13   2   -0.04    0.02
  11 -19  -2    0.13    0.05
 -11  19  -2    0.01    0.04
 -19 -11  -2    0.09    0.06
 -19 -11  -2    0.12    0.05
 -19 -11   2    0.05    0.04
 -11  19   2    0.06    0.04
 -19 -11   2    0.24    0.06
 -19  -9  -2    0.31    0.07
   9 -19  -2    0.38    0.06
  -9  19  -2    0.34    0.08
 -19  -9  -2    0.34    0.07
  -9  19   2    0.41    0.08
 -19  -9   2    0.32    0.06
 -19  -9   2    0.36    0.07
 -19  -7  -2    0.02    0.04
  -7  19  -2   -0.06    0.03
   7 -19  -2   -0.02    0.03
 -19  -7  -2   -0.01    0.03
 -19  -7   2   -0.03    0.02
 -19  -7   2    0.01    0.03
  -7  19   2   -0.02    0.04
 -19  -7   2   -0.04    0.03
  -5  19  -2    0.05    0.04
   5 -19  -2   -0.01    0.03
 -19  -5  -2    0.02    0.03
 -19  -5  -2    0.01    0.03
 -19  -5  -2   -0.01    0.02
 -19  -5   2    0.04    0.04
 -19  -5   2    0.00    0.03
 -19  -5   2    0.03    0.03
  -5  19   2   -0.07    0.03
   3 -19  -2    0.87    0.09
  19   3  -2    0.71    0.12
 -19  -3  -2    0.91    0.08
 -19  -3  -2    0.76    0.09
  -3  19  -2    0.71    0.11
 -19  -3  -2    0.93    0.10
 -19  -3   2    0.91    0.09
 -19  -3   2    0.84    0.10
 -19  -3   2    0.92    0.09
   3 -19   2    0.67    0.08
  -3  19   2    0.84    0.09
  -1  19  -2    0.04    0.04
 -19  -1  -2    0.03    0.03
   1 -19  -2    0.07    0.03
 -19  -1  -2   -0.02    0.02
  19   1  -2   -0.10    0.04
 -19  -1  -2    0.06    0.04
  19   1   2    0.00    0.04
 -19  -1   2   -0.01    0.03
 -19  -1   2    0.02    0.04
  -1  19   2   -0.04    0.04
  -1  19   2    0.01    0.03
 -19  -1   2    0.02    0.03
 -19   1  -2    1.32    0.11
 -19   1  -2    1.45    0.12
   1  19  -2    1.52    0.13
 -19   1  -2    1.45    0.12
  -1 -19  -2    1.53    0.13
 -19   1   2    1.62    0.12
 -19   1   2    1.36    0.12
   1  19   2    1.42    0.11
   1  19   2    1.27    0.11
  19  -1   2    1.05    0.12
 -19   1   2    1.52    0.12
  -3 -19  -2    0.43    0.08
 -19   3  -2    0.26    0.06
 -19   3  -2    0.21    0.06
  19  -3  -2    0.29    0.06
   3  19  -2    0.25    0.08
 -19   3  -2    0.29    0.06
 -19   3   2    0.28    0.06
   3  19   2    0.33    0.06
 -19   3   2    0.35    0.07
  -3 -19   2    0.23    0.05
 -19   5  -2    0.44    0.08
  -5 -19  -2    0.47    0.08
 -19   5  -2    0.44    0.08
 -19   5  -2    0.45    0.07
  19  -5  -2    0.43    0.07
   5  19  -2    0.58    0.10
   5  19   2    0.36    0.07
 -19   5   2    0.49    0.08
  -5 -19   2    0.64    0.07
 -19   5   2    0.49    0.08
 -19   7  -2    0.01    0.04
  -7 -19  -2   -0.04    0.03
 -19   7  -2   -0.06    0.02
 -19   7  -2    0.00    0.03
  19  -7  -2   -0.01    0.03
 -19   7   2   -0.05    0.03
 -19   7   2    0.00    0.03
  -7 -19   2   -0.03    0.02
 -19   9  -2    0.20    0.06
 -19   9  -2    0.27    0.05
  -9 -19  -2    0.20    0.06
 -19   9  -2    0.27    0.07
  19  -9  -2    0.17    0.05
 -19   9   2    0.12    0.05
 -19   9   2    0.18    0.06
  -9 -19   2    0.24    0.05
  19 -11  -2    0.08    0.04
 -11 -19  -2    0.15    0.06
 -19  11  -2    0.04    0.05
 -19  11  -2    0.08    0.04
 -19  11  -2    0.07    0.05
 -11 -19   2    0.05    0.05
 -19  11   2    0.09    0.05
 -19  11   2    0.03    0.05
 -19  13  -2   -0.05    0.03
  19 -13  -2   -0.03    0.04
 -19  13  -2   -0.04    0.04
 -13 -19  -2   -0.05    0.03
 -13 -19   2   -0.04    0.03
 -19  13   2   -0.02    0.04
 -19  13   2   -0.08    0.03
 -19  15  -2    0.15    0.06
 -19  15  -2    0.36    0.08
  19 -15  -2    0.36    0.07
 -15 -19  -2    0.31    0.07
 -19  15   2    0.20    0.06
 -19  15   2    0.20    0.07
 -15 -19   2    0.08    0.04
 -19  17  -2    0.03    0.03
 -17 -19  -2   -0.04    0.04
 -19  17   2   -0.02    0.04
 -17 -19   2    0.08    0.05
 -19 -19  -2    0.02    0.04
 -19  19   2   -0.04    0.05
 -19 -19   2   -0.01    0.04
 -18  20  -2   -0.09    0.05
 -20 -18  -2    0.01    0.06
 -20 -18   2   -0.07    0.04
 -18  20   2   -0.09    0.06
 -20 -16  -2   -0.02    0.04
 -20 -16   2   -0.10    0.04
 -16  20   2   -0.03    0.04
 -14  20  -2   -0.04    0.06
 -20 -14  -2   -0.05    0.02
 -20 -14  -2   -0.06    0.04
 -20 -14   2   -0.02    0.04
 -20 -14   2   -0.03    0.03
 -14  20   2   -0.08    0.06
 -20 -12  -2    0.02    0.04
 -12  20  -2   -0.01    0.04
 -20 -12   2   -0.05    0.03
 -12  20   2   -0.04    0.04
 -20 -12   2    0.01    0.04
 -20 -10  -2    0.00    0.04
 -10  20  -2    0.04    0.06
 -20 -10  -2   -0.04    0.03
 -20 -10   2    0.03    0.04
 -10  20   2    0.03    0.03
 -20  -8  -2    0.08    0.04
   8 -20  -2    0.05    0.04
  -8  20  -2    0.01    0.05
 -20  -8  -2    0.24    0.07
  -8  20   2    0.18    0.06
 -20  -8   2    0.22    0.06
 -20  -8   2    0.12    0.05
   6 -20  -2    0.10    0.04
 -20  -6  -2    0.10    0.05
  -6  20  -2    0.15    0.07
 -20  -6  -2    0.05    0.04
  -6  20   2    0.14    0.05
 -20  -6   2    0.17    0.05
 -20  -6   2    0.12    0.05
 -20  -6   2    0.17    0.04
  -4  20  -2   -0.04    0.04
   4 -20  -2   -0.02    0.03
 -20  -4  -2    0.00    0.03
 -20  -4  -2    0.02    0.03
  -4  20   2    0.00    0.04
 -20  -4   2    0.00    0.04
 -20  -4   2    0.03    0.03
 -20  -4   2    0.00    0.04
 -20  -2  -2   -0.03    0.03
 -20  -2  -2    0.02    0.03
  -2  20  -2    0.04    0.05
 -20  -2  -2    0.01    0.04
   2 -20  -2   -0.01    0.03
 -20  -2   2    0.02    0.03
 -20  -2   2   -0.03    0.03
  -2  20   2   -0.01    0.03
 -20  -2   2    0.05    0.04
   0  20  -2    1.80    0.16
 -20   0  -2    1.56    0.13
 -20   0  -2    1.55    0.13
 -20   0  -2    1.54    0.12
 -20   0   2    1.50    0.12
 -20   0   2    1.71    0.14
   0  20   2    1.57    0.13
 -20   0   2    1.56    0.12
   2  20  -2    0.43    0.09
  -2 -20  -2    0.62    0.09
 -20   2  -2    0.44    0.07
 -20   2  -2    0.40    0.07
 -20   2  -2    0.47    0.08
 -20   2   2    0.54    0.08
 -20   2   2    0.46    0.07
 -20   2   2    0.51    0.08
  -4 -20  -2    0.53    0.09
 -20   4  -2    0.46    0.07
 -20   4  -2    0.50    0.08
 -20   4  -2    0.49    0.08
  20  -4  -2    0.71    0.10
   4  20  -2    0.50    0.10
 -20   4   2    0.69    0.09
 -20   4   2    0.53    0.09
 -20   4   2    0.40    0.08
 -20   6  -2    0.38    0.08
  20  -6  -2    0.30    0.07
  -6 -20  -2    0.44    0.08
 -20   6  -2    0.43    0.09
 -20   6  -2    0.37    0.06
 -20   6   2    0.39    0.07
 -20   6   2    0.37    0.07
  -6 -20   2    0.35    0.08
  20  -8  -2   -0.03    0.03
 -20   8  -2    0.03    0.05
  -8 -20  -2    0.00    0.04
 -20   8  -2    0.03    0.04
 -20   8  -2    0.01    0.03
 -20   8   2    0.06    0.04
 -20   8   2    0.03    0.04
  -8 -20   2   -0.01    0.04
  20 -10  -2    0.02    0.04
 -20  10  -2   -0.01    0.03
 -10 -20  -2   -0.01    0.04
 -20  10  -2   -0.07    0.03
 -20  10  -2    0.00    0.05
 -10 -20   2   -0.03    0.03
 -20  10   2   -0.04    0.03
 -20  10   2   -0.05    0.03
  20 -12  -2   -0.03    0.03
 -20  12  -2    0.01    0.04
 -12 -20  -2   -0.06    0.03
 -20  12  -2   -0.06    0.03
 -12 -20   2   -0.05    0.03
 -20  12   2    0.00    0.04
 -20  12   2    0.02    0.04
 -20  14  -2    0.04    0.05
  20 -14  -2    0.06    0.04
 -20  14  -2    0.02    0.05
 -14 -20  -2    0.07    0.05
 -14 -20   2    0.06    0.05
 -20  14   2    0.07    0.06
 -16 -20  -2    0.13    0.06
 -20  16  -2    0.22    0.08
 -20  16   2    0.06    0.05
 -16 -20   2    0.12    0.06
 -18 -20  -2    0.05    0.06
 -20  18  -2   -0.07    0.06
 -20  18   2    0.02    0.05
 -18 -20   2   -0.06    0.04
 -21 -17  -2    0.26    0.08
 -17  21  -2    0.20    0.10
 -21 -17   2    0.19    0.07
 -17  21   2    0.11    0.08
 -21 -15  -2    0.02    0.05
 -15  21  -2    0.08    0.04
 -21 -15   2    0.01    0.05
 -15  21   2    0.00    0.06
 -21 -13  -2   -0.06    0.04
 -13  21  -2   -0.01    0.06
 -21 -13  -2   -0.07    0.04
 -13  21   2    0.02    0.05
 -21 -13   2    0.01    0.05
 -21 -11  -2    0.11    0.04
 -11  21  -2   -0.01    0.05
 -21 -11  -2    0.01    0.05
 -21 -11   2   -0.01    0.04
 -21 -11   2   -0.02    0.02
 -11  21   2    0.04    0.06
 -21  -9  -2    0.36    0.07
  -9  21  -2    0.18    0.08
 -21  -9  -2    0.25    0.07
 -21  -9   2    0.19    0.05
  -9  21   2    0.35    0.07
 -21  -9   2    0.27    0.07
 -21  -7  -2    0.09    0.05
 -21  -7  -2    0.08    0.05
  -7  21  -2    0.21    0.08
 -21  -7   2    0.15    0.06
  -7  21   2    0.05    0.04
 -21  -7   2    0.13    0.05
   5 -21  -2    0.42    0.07
 -21  -5  -2    0.52    0.08
 -21  -5  -2    0.47    0.08
  -5  21  -2    0.40    0.09
  -5  21   2    0.46    0.08
 -21  -5   2    0.42    0.07
 -21  -5   2    0.41    0.07
 -21  -5   2    0.25    0.06
 -21  -3  -2    0.53    0.09
 -21  -3  -2    0.48    0.08
  -3  21  -2    0.51    0.10
 -21  -3  -2    0.47    0.07
 -21  -3   2    0.37    0.07
 -21  -3   2    0.43    0.07
  -3  21   2    0.40    0.08
 -21  -3   2    0.39    0.08
   1 -21  -2    0.14    0.04
 -21  -1  -2    0.29    0.08
  -1  21  -2    0.19    0.05
 -21  -1  -2    0.17    0.05
 -21  -1  -2    0.23    0.06
  -1  21   2    0.16    0.07
 -21  -1   2    0.21    0.06
 -21  -1   2    0.16    0.05
 -21  -1   2    0.21    0.06
  -1 -21  -2    0.05    0.03
 -21   1  -2    0.10    0.04
 -21   1  -2    0.03    0.05
 -21   1  -2   -0.01    0.04
   1  21  -2    0.15    0.06
 -21   1   2    0.04    0.04
 -21   1   2    0.06    0.04
 -21   1   2    0.00    0.04
   3  21  -2    1.38    0.14
  -3 -21  -2    1.71    0.15
 -21   3  -2    1.82    0.14
 -21   3  -2    1.48    0.13
 -21   3  -2    1.40    0.12
 -21   3   2    1.13    0.12
 -21   3   2    1.39    0.12
 -21   3   2    1.70    0.14
  -5 -21  -2    0.57    0.09
 -21   5  -2    0.39    0.07
 -21   5  -2    0.42    0.08
  21  -5  -2    0.38    0.08
 -21   5  -2    0.64    0.10
 -21   5   2    0.33    0.06
 -21   7  -2    0.04    0.03
 -21   7  -2   -0.02    0.03
 -21   7  -2    0.03    0.03
  21  -7  -2   -0.01    0.04
  -7 -21  -2    0.03    0.05
 -21   7   2    0.07    0.04
 -21   7   2    0.05    0.04
 -21   9  -2   -0.02    0.04
  -9 -21  -2    0.13    0.06
  21  -9  -2    0.06    0.04
 -21   9  -2    0.10    0.05
 -21   9  -2    0.13    0.04
 -21   9   2    0.09    0.04
 -21   9   2    0.00    0.04
 -11 -21  -2    0.02    0.04
 -21  11  -2   -0.05    0.05
 -21  11  -2   -0.01    0.04
 -21  11   2    0.01    0.03
 -21  11   2    0.03    0.04
 -21  13  -2    0.02    0.05
  21 -13  -2   -0.01    0.04
 -13 -21  -2    0.03    0.05
 -21  13  -2    0.13    0.05
 -21  13   2    0.10    0.05
 -21  13   2    0.03    0.05
 -15 -21  -2    0.01    0.05
 -21  15  -2    0.04    0.05
 -21  15  -2    0.02    0.07
 -15 -21   2    0.10    0.06
 -21  15   2   -0.03    0.06
 -21  15   2    0.03    0.06
 -17 -21  -2    0.06    0.05
 -21  17  -2   -0.03    0.06
 -21  17   2    0.05    0.07
 -17 -21   2    0.07    0.05
 -22 -16  -2   -0.02    0.05
 -16  22  -2   -0.04    0.05
 -22 -16   2   -0.11    0.04
 -16  22   2    0.04    0.07
 -22 -14  -2   -0.03    0.05
 -14  22  -2    0.09    0.08
 -14  22   2    0.03    0.07
 -22 -14   2   -0.01    0.05
 -12  22  -2    0.00    0.06
 -22 -12  -2   -0.03    0.04
 -22 -12  -2    0.02    0.04
 -22 -12   2   -0.01    0.04
 -22 -12   2    0.01    0.03
 -12  22   2    0.04    0.05
 -10  22  -2    0.00    0.06
 -22 -10  -2   -0.06    0.03
 -22 -10   2   -0.04    0.03
 -10  22   2    0.04    0.04
 -22 -10   2   -0.05    0.03
 -22  -8  -2    0.04    0.05
 -22  -8  -2    0.20    0.06
  -8  22  -2    0.10    0.04
 -22  -8   2    0.05    0.05
 -22  -8   2   -0.02    0.03
  -8  22   2    0.18    0.06
  -6  22  -2    0.03    0.06
 -22  -6  -2   -0.08    0.03
 -22  -6  -2   -0.01    0.05
  -6  22   2   -0.01    0.06
 -22  -6   2   -0.09    0.03
 -22  -6   2   -0.08    0.03
 -22  -4  -2    0.00    0.04
 -22  -4  -2    0.05    0.05
  -4  22  -2   -0.09    0.04
  -4  22   2   -0.08    0.05
 -22  -4   2   -0.01    0.04
 -22  -4   2   -0.04    0.02
 -22  -4   2    0.00    0.04
 -22  -2  -2   -0.01    0.04
 -22  -2  -2   -0.05    0.04
  -2  22  -2   -0.01    0.06
   2 -22  -2    0.00    0.05
 -22  -2  -2   -0.01    0.02
 -22  -2   2    0.04    0.04
 -22  -2   2   -0.03    0.04
 -22  -2   2    0.02    0.04
 -22   0  -2    0.26    0.07
   0 -22  -2    0.21    0.06
   0  22  -2    0.29    0.10
 -22   0  -2    0.19    0.06
 -22   0  -2    0.13    0.05
 -22   0   2    0.15    0.06
 -22   0   2    0.24    0.06
 -22   0   2    0.20    0.06
  -2 -22  -2    0.37    0.07
 -22   2  -2    0.32    0.07
 -22   2  -2    0.31    0.07
 -22   2  -2    0.35    0.07
 -22   2   2    0.40    0.07
 -22   2   2    0.44    0.08
 -22   2   2    0.22    0.06
  -4 -22  -2    0.04    0.04
 -22   4  -2    0.02    0.03
 -22   4  -2   -0.02    0.03
 -22   4  -2    0.02    0.04
 -22   4   2    0.02    0.03
 -22   4   2    0.00    0.05
 -22   4   2   -0.04    0.03
  22  -6  -2    0.04    0.05
 -22   6  -2    0.02    0.04
 -22   6  -2    0.06    0.05
  -6 -22  -2    0.01    0.04
 -22   6  -2    0.05    0.05
 -22   6   2   -0.01    0.04
 -22   6   2    0.05    0.05
 -22   6   2   -0.02    0.04
  -8 -22  -2    0.08    0.06
  22  -8  -2    0.02    0.04
 -22   8  -2    0.01    0.05
 -22   8  -2   -0.05    0.04
 -22   8  -2   -0.02    0.04
 -22   8   2    0.00    0.04
 -22   8   2    0.02    0.04
 -22  10  -2    0.00    0.04
 -10 -22  -2    0.04    0.04
 -22  10  -2    0.05    0.06
 -22  10  -2    0.04    0.05
  22 -10  -2    0.05    0.05
 -22  10   2   -0.06    0.04
 -22  10   2    0.03    0.04
 -22  12  -2    0.13    0.06
 -22  12  -2    0.22    0.08
  22 -12  -2    0.22    0.07
 -12 -22  -2    0.22    0.08
 -22  12   2    0.05    0.06
 -22  12   2    0.14    0.06
 -14 -22  -2    0.04    0.06
 -22  14  -2    0.05    0.06
 -22  14  -2    0.19    0.08
 -22  14   2    0.05    0.06
 -22  14   2    0.11    0.07
 -22  16  -2    0.01    0.06
 -16 -22  -2    0.01    0.05
 -22  16   2   -0.12    0.05
 -13  23  -2    0.02    0.07
 -23 -13  -2   -0.07    0.04
 -23 -13  -2   -0.01    0.04
 -23 -13   2   -0.05    0.04
 -23 -13   2   -0.08    0.04
 -13  23   2   -0.08    0.06
 -11  23  -2   -0.07    0.05
 -23 -11  -2   -0.06    0.04
 -23 -11  -2    0.01    0.04
 -11  23   2   -0.14    0.05
 -23 -11   2   -0.05    0.03
  -9  23  -2    0.04    0.07
 -23  -9  -2   -0.05    0.03
 -23  -9  -2    0.04    0.04
 -23  -9   2    0.04    0.04
  -9  23   2    0.01    0.06
 -23  -9   2    0.04    0.05
  -7  23  -2    0.12    0.07
 -23  -7  -2    0.24    0.07
  -7  23   2    0.24    0.08
 -23  -7   2    0.23    0.06
 -23  -7   2    0.15    0.06
 -23  -5  -2   -0.01    0.04
 -23  -5  -2    0.00    0.04
 -23  -5   2   -0.01    0.04
 -23  -5   2    0.01    0.04
  -5  23   2    0.04    0.04
 -23  -3  -2    0.48    0.09
  -3  23  -2    0.52    0.11
 -23  -3   2    0.53    0.08
 -23  -3   2    0.63    0.10
 -23  -3   2    0.48    0.09
 -23  -1  -2    0.13    0.06
 -23  -1  -2    0.07    0.05
  -1  23  -2    0.08    0.07
 -23  -1  -2    0.03    0.03
 -23  -1   2    0.16    0.05
 -23  -1   2    0.02    0.04
 -23  -1   2    0.06    0.05
 -23   1  -2    1.08    0.12
 -23   1  -2    0.96    0.11
 -23   1  -2    0.98    0.11
 -23   1   2    0.84    0.10
 -23   1   2    1.03    0.11
 -23   1   2    1.00    0.12
 -23   3  -2    0.05    0.04
  -3 -23  -2    0.10    0.05
 -23   3  -2    0.23    0.07
 -23   3  -2    0.08    0.04
 -23   3   2    0.09    0.05
 -23   3   2    0.19    0.06
 -23   3   2   -0.02    0.04
 -23   5  -2    0.08    0.05
 -23   5  -2    0.03    0.04
 -23   5  -2    0.02    0.04
  -5 -23  -2    0.12    0.05
 -23   5   2    0.11    0.05
 -23   5   2    0.05    0.04
 -23   5   2    0.09    0.05
  -7 -23  -2    0.01    0.03
 -23   7  -2    0.02    0.02
 -23   7  -2   -0.02    0.04
  23  -7  -2   -0.04    0.04
 -23   7  -2    0.02    0.04
 -23   7   2    0.00    0.04
 -23   7   2   -0.03    0.04
 -23   7   2   -0.03    0.04
 -23   9  -2    0.03    0.04
  -9 -23  -2    0.00    0.05
 -23   9  -2   -0.05    0.05
  23  -9  -2   -0.02    0.05
 -23   9  -2    0.10    0.05
 -23   9   2    0.01    0.04
 -23   9   2    0.16    0.06
 -23   9   2    0.02    0.04
 -23  11  -2    0.06    0.06
 -11 -23  -2    0.09    0.05
  23 -11  -2    0.11    0.06
 -23  11  -2    0.13    0.07
 -23  11   2    0.08    0.05
 -23  11   2    0.10    0.06
 -23  13  -2   -0.13    0.05
  23 -13  -2   -0.05    0.05
 -23  13  -2   -0.15    0.05
 -13 -23  -2   -0.11    0.04
 -23  13   2   -0.05    0.04
 -12  24  -2   -0.13    0.07
 -24 -12   2   -0.03    0.05
 -12  24   2   -0.10    0.05
 -24 -10  -2    0.23    0.07
 -10  24  -2    0.21    0.09
 -24 -10  -2    0.23    0.08
 -24 -10   2    0.25    0.06
 -10  24   2    0.15    0.08
 -24 -10   2    0.24    0.08
 -24  -8  -2   -0.01    0.04
 -24  -8  -2   -0.06    0.04
  -8  24  -2    0.15    0.09
  -8  24   2   -0.04    0.05
 -24  -8   2   -0.02    0.04
  -6  24  -2   -0.11    0.06
 -24  -6  -2    0.06    0.05
 -24  -6  -2    0.03    0.05
 -24  -6   2    0.03    0.04
 -24  -6   2    0.06    0.05
 -24  -4  -2    1.28    0.13
 -24  -4  -2    1.78    0.16
 -24  -4   2    1.52    0.15
 -24  -4   2    1.39    0.13
 -24  -2  -2    0.27    0.07
 -24  -2  -2    0.08    0.05
 -24  -2   2    0.16    0.06
 -24  -2   2    0.11    0.06
 -24  -2   2    0.14    0.06
 -24   0  -2    0.07    0.06
 -24   0  -2    0.00    0.05
 -24   0  -2    0.00    0.05
 -24   0   2    0.04    0.05
 -24   0   2   -0.01    0.04
 -24   0   2    0.04    0.04
 -24   2  -2    0.04    0.05
 -24   2  -2   -0.04    0.04
 -24   2  -2    0.08    0.05
 -24   2   2   -0.09    0.04
 -24   2   2   -0.08    0.03
 -24   2   2   -0.01    0.05
 -24   4  -2   -0.04    0.04
 -24   4  -2   -0.06    0.04
 -24   4   2   -0.06    0.04
 -24   4   2   -0.06    0.04
 -24   4   2    0.00    0.05
 -24   6  -2   -0.01    0.04
 -24   6  -2    0.08    0.06
 -24   6  -2    0.01    0.05
 -24   6   2    0.04    0.05
 -24   6   2   -0.01    0.04
 -24   6   2    0.02    0.03
 -24   8  -2   -0.02    0.04
  -8 -24  -2   -0.03    0.06
 -24   8  -2   -0.03    0.05
 -24   8  -2    0.06    0.04
 -24   8   2   -0.06    0.04
 -24   8   2   -0.08    0.04
 -24   8   2    0.00    0.03
 -24  10  -2   -0.02    0.06
 -24  10  -2   -0.07    0.04
  24 -10  -2   -0.09    0.04
 -10 -24  -2    0.04    0.05
 -24  10   2   -0.01    0.04
 -24  10   2   -0.09    0.04
  24 -12  -2    0.07    0.05
 -12 -24  -2    0.28    0.07
 -24  12  -2    0.12    0.07
 -24  12  -2    0.09    0.06
 -24  12   2   -0.01    0.04
 -24  12   2   -0.01    0.06
 -25 -11  -2   -0.01    0.05
 -11  25  -2   -0.09    0.08
 -25 -11   2   -0.01    0.05
 -11  25   2   -0.05    0.09
 -25 -11   2   -0.05    0.04
 -25  -9  -2    0.00    0.04
 -25  -9  -2   -0.05    0.05
  -9  25  -2    0.01    0.08
 -25  -9   2   -0.07    0.04
 -25  -9   2   -0.01    0.04
  -7  25  -2   -0.02    0.09
 -25  -7  -2    0.14    0.06
 -25  -7  -2    0.01    0.05
 -25  -7   2    0.14    0.06
 -25  -7   2    0.15    0.07
  -5  25  -2    0.27    0.09
 -25  -5  -2    0.09    0.06
 -25  -5  -2    0.30    0.08
 -25  -5   2    0.22    0.08
 -25  -5   2    0.25    0.06
 -25  -3  -2    0.04    0.05
 -25  -3  -2    0.00    0.03
 -25  -3   2   -0.07    0.03
 -25  -3   2    0.01    0.04
 -25  -1  -2    0.14    0.06
 -25  -1  -2    0.03    0.04
 -25  -1   2    0.09    0.05
 -25  -1   2    0.07    0.05
 -25  -1   2    0.11    0.06
 -25   1  -2    0.07    0.04
 -25   1  -2   -0.01    0.05
 -25   1  -2    0.10    0.05
 -25   1   2   -0.06    0.03
 -25   1   2   -0.01    0.05
 -25   1   2    0.01    0.05
 -25   3  -2   -0.02    0.04
 -25   3  -2   -0.03    0.05
 -25   3  -2   -0.07    0.05
 -25   3   2   -0.09    0.04
 -25   3   2   -0.09    0.04
 -25   5  -2   -0.11    0.04
 -25   5  -2   -0.05    0.04
 -25   5  -2   -0.06    0.05
 -25   5   2   -0.07    0.04
 -25   5   2   -0.10    0.03
 -25   5   2   -0.03    0.05
 -25   7  -2   -0.13    0.05
 -25   7  -2    0.00    0.05
 -25   7  -2   -0.08    0.05
 -25   7   2   -0.08    0.04
 -25   7   2   -0.09    0.04
 -25   7   2   -0.08    0.04
 -25   9  -2    0.14    0.07
 -25   9  -2    0.13    0.07
 -25   9   2    0.08    0.04
 -25   9   2    0.25    0.07
 -25   9   2    0.02    0.06
 -25  11  -2    0.07    0.06
 -25  11  -2    0.08    0.07
 -25  11   2    0.00    0.06
 -25  11   2    0.02    0.06
 -25  11   2    0.05    0.07
 -26  -8  -2    0.11    0.06
  -8  26  -2   -0.04    0.11
 -26  -8  -2   -0.02    0.05
 -26  -8   2    0.04    0.05
 -26  -8   2   -0.04    0.04
 -26  -6  -2    0.07    0.06
 -26  -6  -2    0.13    0.07
 -26  -6   2    0.07    0.06
 -26  -6   2    0.24    0.07
 -26  -4  -2   -0.02    0.05
 -26  -4  -2    0.18    0.07
 -26  -4   2    0.19    0.07
 -26  -4   2    0.09    0.07
 -26  -2  -2    0.16    0.08
 -26  -2  -2    0.12    0.06
 -26  -2   2    0.20    0.07
 -26  -2   2    0.12    0.07
 -26   0  -2    0.02    0.05
 -26   0  -2    0.08    0.05
 -26   0   2   -0.04    0.04
 -26   0   2    0.03    0.04
 -26   2  -2   -0.03    0.05
 -26   2  -2   -0.08    0.05
 -26   2   2   -0.10    0.04
 -26   2   2   -0.11    0.04
 -26   2   2   -0.03    0.04
 -26   4  -2    0.02    0.05
 -26   4  -2   -0.04    0.05
 -26   4   2   -0.06    0.04
 -26   4   2   -0.05    0.04
 -26   4   2    0.02    0.05
 -26   6  -2   -0.03    0.04
 -26   6  -2   -0.06    0.05
 -26   6  -2   -0.07    0.04
 -26   6   2   -0.06    0.04
 -26   6   2   -0.07    0.04
 -26   6   2   -0.04    0.05
 -26   8  -2   -0.01    0.06
 -26   8  -2   -0.02    0.05
 -26   8   2   -0.02    0.05
 -26   8   2   -0.09    0.04
 -26   8   2   -0.11    0.05
 -27  -3  -2    0.07    0.06
 -27  -3  -2   -0.02    0.04
 -27  -3   2   -0.02    0.04
 -27  -3   2   -0.16    0.05
 -27  -1  -2   -0.05    0.06
 -27  -1  -2    0.00    0.05
 -27  -1   2    0.06    0.06
 -27  -1   2   -0.08    0.04
 -27   1  -2   -0.07    0.04
 -27   1  -2   -0.08    0.04
 -27   1   2    0.00    0.05
 -27   1   2   -0.03    0.04
 -27   3  -2   -0.05    0.05
 -27   3  -2   -0.06    0.05
 -27   3   2    0.00    0.05
 -27   3   2   -0.07    0.05
   1   0  -3   12.81    0.35
   0   1  -3   12.87    0.35
  -1   0  -3   12.80    0.34
   0  -1  -3   13.01    0.34
  -1   0  -3   12.87    0.35
   0   1  -3   12.07    0.32
   1   0  -3   12.34    0.34
   0   1  -3   12.83    0.34
   1   0  -3   12.53    0.32
  -1   0  -3   12.25    0.32
   0  -1  -3   12.71    0.34
   0  -1  -3   12.27    0.33
   0  -1   3   12.45    0.35
  -1   0   3   12.41    0.32
   0   1   3   12.82    0.34
   1   0   3   12.23    0.32
   0   1   3   11.86    0.33
   0  -1   3   12.21    0.32
  -1   0   3   12.29    0.35
  -1   0   3   12.16    0.34
   0  -1   3   12.70    0.34
   1   0   3   12.10    0.34
   1   0   3   12.73    0.34
   0   1   3   12.21    0.34
  -1   2  -3    5.63    0.16
   2   1  -3    5.71    0.17
   1  -2  -3    5.68    0.18
   2   1  -3    6.12    0.20
  -1   2  -3    6.24    0.20
   2   1  -3    5.83    0.19
  -2  -1  -3    5.85    0.18
  -2  -1  -3    6.29    0.19
  -1   2  -3    5.77    0.19
   1  -2  -3    6.01    0.19
  -2  -1  -3    5.82    0.18
  -2  -1   3    5.66    0.17
  -2  -1   3    5.69    0.20
  -1   2   3    5.91    0.19
   2   1   3    5.47    0.18
  -1   2   3    5.85    0.19
   2   1   3    5.93    0.19
  -1   2   3    5.73    0.18
  -1   2   3    5.91    0.18
  -2  -1   3    5.90    0.19
   1  -2   3    5.71    0.19
   1  -2   3    5.62    0.18
   1  -2   3    5.73    0.16
   2   1   3    5.75    0.18
  -1  -2  -3    5.11    0.17
  -2   1  -3    5.41    0.18
   1   2  -3    5.87    0.20
   1   2  -3    5.30    0.15
  -1  -2  -3    5.42    0.18
  -2   1  -3    5.31    0.16
   2  -1  -3    5.40    0.17
   2  -1  -3    5.55    0.18
   1   2  -3    5.41    0.18
  -2   1  -3    5.45    0.18
  -1  -2  -3    5.31    0.17
  -1  -2   3    5.50    0.19
   1   2   3    5.19    0.17
  -2   1   3    5.54    0.19
  -2   1   3    5.39    0.18
   2  -1   3    5.23    0.15
   2  -1   3    5.24    0.17
  -1  -2   3    5.23    0.15
   1   2   3    5.22    0.17
  -1  -2   3    5.26    0.18
  -2   1   3    5.18    0.17
  -2   1   3    5.49    0.18
   1   2   3    5.20    0.17
   2  -1   3    5.23    0.18
  -2   3  -3    0.98    0.07
  -3  -2  -3    0.97    0.06
  -3  -2  -3    0.91    0.05
   3   2  -3    0.92    0.06
  -2   3  -3    0.82    0.06
  -3  -2  -3    0.91    0.06
   2  -3  -3    0.82    0.06
   2  -3  -3    0.93    0.06
   3   2  -3    0.91    0.07
   2  -3  -3    0.92    0.06
  -2   3  -3    0.78    0.04
   3   2  -3    0.81    0.05
   3   2   3    0.92    0.06
   2  -3   3    0.90    0.06
   2  -3   3    0.86    0.04
   3   2   3    0.83    0.05
  -3  -2   3    0.86    0.07
  -3  -2   3    0.91    0.05
   2  -3   3    0.88    0.06
  -2   3   3    0.87    0.06
  -2   3   3    0.92    0.06
  -3  -2   3    0.77    0.06
  -2   3   3    0.88    0.06
   3   2   3    0.82    0.05
  -3   0  -3    5.42    0.16
   3   0  -3    5.43    0.17
   0  -3  -3    5.59    0.18
   0  -3  -3    5.34    0.18
  -3   0  -3    5.60    0.18
   0   3  -3    5.38    0.14
   0   3  -3    5.38    0.18
   0   3  -3    5.85    0.20
   3   0  -3    5.61    0.18
   0  -3   3    5.32    0.19
  -3   0   3    5.44    0.17
  -3   0   3    5.25    0.18
   0   3   3    5.63    0.17
   0   3   3    5.34    0.18
  -3   0   3    5.40    0.19
   0  -3   3    5.33    0.18
   0   3   3    5.45    0.18
   3   0   3    5.21    0.17
   3   0   3    5.47    0.16
   0  -3   3    5.32    0.15
   3   0   3    5.36    0.17
   0   3   3    5.30    0.18
  -3   0   3    5.25    0.18
  -2  -3  -3   46.48    4.64
   3  -2  -3   42.57    1.52
  -2  -3  -3   46.16    1.82
   2   3  -3   45.55    1.36
  -3   2  -3   42.38    1.55
  -3   2  -3   43.29    4.38
   2   3  -3   42.37    1.25
   3  -2   3   41.65    4.29
  -2  -3   3   43.40    2.89
   2   3   3   45.89    1.83
  -3   2   3   43.04    1.60
  -3   2   3   42.56    3.49
   3  -2   3   46.62    1.69
   2   3   3   45.71    4.58
  -2  -3   3   43.38    2.92
   4   3  -3    1.42    0.07
   3  -4  -3    1.44    0.08
  -4  -3  -3    1.44    0.08
   3  -4  -3    1.53    0.08
  -4  -3  -3    1.43    0.08
   4   3  -3    1.35    0.09
  -3   4  -3    1.51    0.08
  -4  -3  -3    1.42    0.06
   3  -4  -3    1.44    0.08
  -3   4  -3    1.51    0.09
  -3   4  -3    1.41    0.05
   4   3  -3    1.51    0.08
   4   3   3    1.50    0.06
   4   3   3    1.32    0.07
  -4  -3   3    1.49    0.07
   3  -4   3    1.37    0.05
  -4  -3   3    1.51    0.08
  -3   4   3    1.49    0.08
   3  -4   3    1.41    0.08
  -4  -3   3    1.50    0.09
  -3   4   3    1.43    0.08
   4   3   3    1.42    0.08
  -3   4   3    1.50    0.08
   3  -4   3    1.32    0.07
  -1   4  -3    3.11    0.08
   1  -4  -3    3.34    0.13
   1  -4  -3    3.37    0.12
   4   1  -3    3.28    0.12
  -4  -1  -3    3.12    0.12
  -1   4  -3    3.05    0.14
  -4  -1  -3    3.11    0.12
  -1   4  -3    3.10    0.12
   1  -4  -3    3.23    0.12
   4   1  -3    3.47    0.13
  -4  -1   3    3.13    0.13
  -4  -1   3    3.14    0.14
   1  -4   3    3.11    0.13
   4   1   3    3.09    0.11
   1  -4   3    3.16    0.09
   4   1   3    3.19    0.11
  -4  -1   3    3.22    0.13
   4   1   3    3.19    0.12
  -1   4   3    3.24    0.12
   1  -4   3    3.11    0.12
  -1   4   3    3.36    0.13
  -4  -1   3    3.13    0.12
  -1   4   3    3.04    0.12
   1   4  -3    0.81    0.04
  -1  -4  -3    0.77    0.05
   4  -1  -3    0.73    0.06
  -4   1  -3    0.86    0.06
   4  -1  -3    0.77    0.05
  -1  -4  -3    0.82    0.06
  -4   1  -3    0.77    0.06
   4  -1  -3    0.83    0.06
  -4   1  -3    0.81    0.05
   1   4  -3    0.78    0.05
   1   4  -3    0.87    0.07
   1   4   3    0.82    0.06
   1   4   3    0.83    0.05
  -1  -4   3    0.87    0.06
   1   4   3    0.70    0.05
  -4   1   3    0.90    0.06
  -1  -4   3    0.83    0.06
   1   4   3    0.82    0.05
   4  -1   3    0.80    0.05
  -4   1   3    0.81    0.06
   4  -1   3    0.80    0.05
  -1  -4   3    0.83    0.04
   4  -1   3    0.79    0.04
  -4   1   3    0.92    0.06
   4  -3  -3    3.13    0.13
  -4   3  -3    3.06    0.13
  -3  -4  -3    3.06    0.12
   4  -3  -3    3.17    0.13
   3   4  -3    3.11    0.10
  -3  -4  -3    3.11    0.10
   3   4  -3    3.12    0.14
   4  -3  -3    3.08    0.12
   3   4  -3    2.93    0.12
  -4   3  -3    3.04    0.12
  -3  -4  -3    2.99    0.13
  -4   3  -3    2.92    0.09
  -3  -4   3    3.04    0.10
  -3  -4   3    3.01    0.14
   4  -3   3    2.84    0.09
   4  -3   3    2.91    0.12
  -4   3   3    3.12    0.13
   3   4   3    3.03    0.10
   3   4   3    3.08    0.12
  -3  -4   3    2.88    0.12
   4  -3   3    2.96    0.12
  -4   3   3    3.00    0.12
   3   4   3    2.91    0.11
  -4   3   3    2.94    0.12
  -4   5  -3   13.18    0.38
  -4   5  -3   12.57    0.30
  -5  -4  -3   12.26    0.32
   5   4  -3   12.68    0.34
  -4   5  -3   12.28    0.30
   4  -5  -3   12.41    0.36
  -5  -4  -3   12.78    0.36
   5   4  -3   12.53    0.34
   5   4  -3   12.19    0.38
   4  -5  -3   12.49    0.36
  -5  -4  -3   12.77    0.35
  -4   5  -3   13.01    0.35
   4  -5  -3   12.70    0.34
  -5  -4   3   12.38    0.34
   5   4   3   12.56    0.31
  -5  -4   3   12.20    0.38
  -4   5   3   11.83    0.35
   5   4   3   13.06    0.34
  -5  -4   3   12.46    0.35
   4  -5   3   12.05    0.33
  -4   5   3   12.15    0.35
   5   4   3   12.73    0.35
   4  -5   3   12.25    0.36
  -4   5   3   12.90    0.36
   2  -5  -3    5.10    0.18
  -2   5  -3    5.03    0.19
  -5  -2  -3    4.81    0.16
   2  -5  -3    4.80    0.16
  -2   5  -3    4.62    0.16
  -5  -2  -3    4.80    0.17
  -5  -2  -3    4.93    0.15
   2  -5  -3    4.97    0.16
   5   2  -3    4.84    0.17
   5   2  -3    4.64    0.16
  -2   5   3    4.46    0.16
   2  -5   3    4.78    0.16
  -2   5   3    4.77    0.17
   5   2   3    4.80    0.14
  -5  -2   3    4.60    0.16
   2  -5   3    5.25    0.18
   5   2   3    4.67    0.16
  -5  -2   3    4.67    0.19
  -5  -2   3    4.62    0.17
  -2   5   3    4.59    0.16
  -5  -2   3    4.62    0.18
   5   2   3    5.02    0.16
  -5   0  -3    1.85    0.09
   0  -5  -3    1.68    0.08
   0  -5  -3    1.75    0.08
  -5   0  -3    1.56    0.07
   0   5  -3    1.63    0.08
   0   5  -3    1.60    0.10
  -5   0  -3    1.67    0.09
   5   0  -3    1.74    0.08
   5   0  -3    1.72    0.08
   0  -5  -3    1.69    0.09
   0   5  -3    1.75    0.05
   5   0  -3    1.71    0.10
   0  -5   3    1.55    0.08
   0   5   3    1.82    0.09
  -5   0   3    1.76    0.09
  -5   0   3    1.70    0.08
   5   0   3    1.65    0.08
   0   5   3    1.55    0.08
   5   0   3    1.73    0.08
   0  -5   3    1.73    0.10
   5   0   3    1.60    0.07
  -5   0   3    1.72    0.09
   0   5   3    1.69    0.07
   0  -5   3    1.69    0.05
   2   5  -3    3.92    0.12
   5  -2  -3    4.02    0.15
  -5   2  -3    3.87    0.13
   2   5  -3    3.95    0.17
   5  -2  -3    4.36    0.16
  -5   2  -3    4.31    0.16
  -2  -5  -3    3.98    0.15
  -2  -5  -3    4.04    0.15
   5  -2  -3    3.95    0.15
   2   5  -3    4.03    0.14
  -5   2  -3    4.11    0.15
   2   5   3    3.80    0.15
  -5   2   3    4.09    0.15
   5  -2   3    3.84    0.14
  -2  -5   3    4.08    0.12
   2   5   3    4.02    0.13
   5  -2   3    4.27    0.15
   5  -2   3    3.92    0.12
   2   5   3    3.99    0.12
  -2  -5   3    3.74    0.16
   2   5   3    3.72    0.14
  -5   2   3    4.06    0.15
  -2  -5   3    3.76    0.14
  -5   2   3    4.16    0.16
   4   5  -3   19.14    0.48
  -4  -5  -3   18.86    0.49
  -5   4  -3   18.47    0.51
  -5   4  -3   18.66    0.45
   4   5  -3   18.13    0.52
  -4  -5  -3   18.69    0.50
   5  -4  -3   18.59    0.48
   5  -4  -3   18.90    0.49
   4   5  -3   18.86    0.46
  -5   4  -3   17.61    0.44
  -5   4  -3   18.33    0.49
   5  -4  -3   18.72    0.50
   4   5   3   18.17    0.44
  -5   4   3   18.91    0.49
   4   5   3   18.53    0.49
   5  -4   3   18.18    0.49
   4   5   3   18.34    0.47
  -4  -5   3   17.97    0.49
   4   5   3   18.11    0.44
  -5   4   3   18.35    0.49
  -5   4   3   18.73    0.50
  -4  -5   3   19.17    0.52
   5  -4   3   18.58    0.47
  -4  -5   3   18.49    0.46
  -6  -5  -3    0.16    0.03
   5  -6  -3    0.11    0.03
  -5   6  -3    0.16    0.02
   5  -6  -3    0.10    0.03
  -5   6  -3    0.08    0.03
   6   5  -3    0.12    0.03
   6   5  -3    0.13    0.03
   6   5  -3    0.14    0.03
  -6  -5  -3    0.10    0.02
   5  -6  -3    0.13    0.03
  -5   6  -3    0.10    0.03
  -5   6  -3    0.13    0.02
  -6  -5  -3    0.10    0.03
  -6  -5   3    0.12    0.03
   5  -6   3    0.09    0.03
  -6  -5   3    0.16    0.03
   6   5   3    0.12    0.01
  -5   6   3    0.09    0.03
  -5   6   3    0.13    0.03
   6   5   3    0.08    0.02
  -6  -5   3    0.15    0.03
  -5   6   3    0.10    0.03
   6   5   3    0.12    0.03
  -6  -5   3    0.10    0.03
   5  -6   3    0.11    0.02
   6   3  -3    1.17    0.07
   3  -6  -3    1.26    0.07
   6   3  -3    1.02    0.06
  -3   6  -3    1.15    0.08
   3  -6  -3    1.16    0.07
  -6  -3  -3    1.17    0.06
  -3   6  -3    1.26    0.07
  -6  -3  -3    1.10    0.07
  -6  -3  -3    1.19    0.07
   3  -6  -3    1.12    0.08
   3  -6   3    1.08    0.07
   6   3   3    1.33    0.07
  -6  -3   3    1.10    0.07
  -3   6   3    1.21    0.07
   3  -6   3    1.31    0.07
  -3   6   3    1.05    0.07
  -6  -3   3    1.15    0.07
  -3   6   3    1.24    0.08
   6   3   3    1.16    0.07
  -6  -3   3    1.19    0.09
  -6  -3   3    1.12    0.08
   6   3   3    1.19    0.05
  -6  -1  -3    7.36    0.22
   6   1  -3    7.01    0.22
   1  -6  -3    7.39    0.22
   6   1  -3    7.38    0.25
  -1   6  -3    7.50    0.25
   1  -6  -3    7.47    0.22
  -6  -1  -3    7.29    0.23
  -1   6  -3    6.86    0.22
   6   1  -3    7.39    0.23
   1  -6  -3    7.18    0.24
  -6  -1  -3    6.99    0.22
  -6  -1   3    7.34    0.23
   6   1   3    7.14    0.21
  -6  -1   3    7.16    0.23
   1  -6   3    7.08    0.22
   6   1   3    7.12    0.21
  -1   6   3    7.13    0.24
  -6  -1   3    7.36    0.24
  -1   6   3    6.90    0.22
  -1   6   3    7.35    0.21
   6   1   3    7.15    0.22
  -6  -1   3    7.46    0.26
   1  -6   3    7.07    0.24
  -6   1  -3    0.03    0.01
  -6   1  -3    0.02    0.01
   6  -1  -3    0.07    0.02
   1   6  -3    0.03    0.01
  -6   1  -3    0.04    0.02
  -1  -6  -3    0.03    0.01
   1   6  -3    0.04    0.02
  -1  -6  -3    0.04    0.01
   6  -1  -3    0.06    0.02
  -1  -6  -3    0.01    0.02
   6  -1  -3    0.01    0.01
   1   6   3    0.02    0.02
  -1  -6   3    0.02    0.01
   6  -1   3    0.03    0.02
  -1  -6   3    0.03    0.01
  -6   1   3    0.04    0.02
   6  -1   3    0.04    0.01
   6  -1   3    0.03    0.01
  -6   1   3    0.04    0.02
  -6   1   3    0.06    0.02
   1   6   3    0.02    0.01
  -1  -6   3    0.02    0.01
   1   6   3    0.03    0.01
  -1  -6   3    0.05    0.02
   6  -3  -3    4.78    0.18
   3   6  -3    4.55    0.15
   6  -3  -3    4.63    0.16
  -3  -6  -3    4.88    0.18
   6  -3  -3    4.69    0.17
  -3  -6  -3    4.56    0.16
  -6   3  -3    4.40    0.14
  -6   3  -3    4.61    0.18
   3   6  -3    4.46    0.19
  -6   3  -3    4.43    0.17
  -3  -6   3    4.42    0.16
   3   6   3    4.69    0.15
  -6   3   3    4.45    0.17
   3   6   3    4.58    0.13
   6  -3   3    4.60    0.14
  -6   3   3    4.68    0.17
   3   6   3    4.63    0.12
   6  -3   3    4.65    0.16
   3   6   3    4.78    0.17
  -3  -6   3    4.43    0.18
  -3  -6   3    4.69    0.14
   6  -3   3    4.58    0.16
  -3  -6   3    4.55    0.14
  -6   3   3    4.80    0.17
  -6   5  -3    3.93    0.17
   5   6  -3    3.95    0.14
  -6   5  -3    3.98    0.12
  -5  -6  -3    3.81    0.15
  -6   5  -3    3.96    0.12
   5   6  -3    3.63    0.17
   6  -5  -3    3.66    0.16
  -5  -6  -3    3.85    0.16
  -6   5  -3    3.83    0.15
   6  -5  -3    4.27    0.16
   6  -5  -3    3.99    0.15
  -5  -6   3    3.67    0.14
   5   6   3    3.46    0.09
   5   6   3    3.83    0.14
   6  -5   3    3.77    0.15
  -6   5   3    3.79    0.15
  -5  -6   3    3.92    0.13
  -6   5   3    4.27    0.17
  -6   5   3    4.23    0.16
   5   6   3    3.83    0.15
  -6   5   3    3.82    0.14
   6  -5   3    3.83    0.14
  -5  -6   3    4.08    0.15
  -5  -6   3    4.01    0.17
   6  -7  -3    3.64    0.16
  -6   7  -3    3.64    0.11
  -7  -6  -3    3.63    0.10
  -6   7  -3    3.54    0.15
  -7  -6  -3    3.60    0.16
   6  -7  -3    4.08    0.16
  -6   7  -3    3.53    0.11
  -7  -6  -3    3.80    0.15
  -6   7  -3    3.99    0.18
  -7  -6   3    3.55    0.14
  -7  -6   3    3.52    0.17
  -7  -6   3    3.65    0.15
   7   6   3    3.64    0.14
  -7  -6   3    3.69    0.14
   7   6   3    3.78    0.15
  -6   7   3    3.71    0.15
   6  -7   3    3.55    0.13
  -6   7   3    3.69    0.15
  -7  -6   3    3.72    0.16
  -7  -6   3    3.68    0.14
  -6   7   3    3.83    0.14
   7   6   3    3.79    0.10
   6  -7   3    3.69    0.16
  -6   7   3    3.37    0.16
   4  -7  -3    0.00    0.01
   4  -7  -3   -0.01    0.01
   7   4  -3    0.01    0.01
  -4   7  -3    0.00    0.00
  -7  -4  -3    0.00    0.01
  -4   7  -3   -0.01    0.01
  -4   7  -3    0.01    0.00
  -7  -4  -3    0.00    0.01
   4  -7  -3   -0.02    0.01
  -4   7  -3    0.00    0.01
  -7  -4  -3    0.00    0.02
  -4   7   3    0.01    0.02
  -7  -4   3    0.02    0.01
   4  -7   3   -0.01    0.01
  -7  -4   3   -0.02    0.01
   4  -7   3   -0.01    0.01
  -4   7   3    0.01    0.02
   7   4   3    0.00    0.01
  -7  -4   3   -0.01    0.01
  -7  -4   3    0.00    0.01
   7   4   3    0.00    0.01
   7   4   3    0.02    0.01
  -4   7   3   -0.02    0.01
  -7  -4   3    0.02    0.02
   7   2  -3    2.47    0.11
  -2   7  -3    2.37    0.11
   7   2  -3    2.38    0.11
  -7  -2  -3    2.38    0.11
  -2   7  -3    2.42    0.13
   2  -7  -3    2.41    0.10
  -7  -2  -3    2.60    0.10
   2  -7  -3    2.61    0.11
   7   2  -3    2.26    0.12
  -7  -2  -3    2.57    0.12
   2  -7  -3    2.45    0.12
  -7  -2   3    2.45    0.13
  -7  -2   3    2.58    0.11
  -7  -2   3    2.47    0.12
  -2   7   3    2.66    0.12
   2  -7   3    2.54    0.12
   7   2   3    2.49    0.09
   7   2   3    2.37    0.10
  -7  -2   3    2.33    0.12
  -2   7   3    2.39    0.10
   2  -7   3    2.24    0.10
  -2   7   3    2.54    0.10
  -7  -2   3    2.56    0.11
   7   2   3    2.43    0.11
  -7   0  -3    0.00    0.01
   7   0  -3    0.00    0.02
   7   0  -3   -0.02    0.01
   0   7  -3    0.04    0.02
  -7   0  -3    0.02    0.01
   0  -7  -3    0.00    0.01
   0   7  -3    0.00    0.01
   7   0  -3    0.01    0.01
   0  -7  -3   -0.01    0.01
   0  -7  -3   -0.01    0.01
  -7   0  -3    0.00    0.01
  -7   0   3    0.02    0.01
   0  -7   3    0.01    0.00
   0  -7   3    0.01    0.01
   7   0   3    0.01    0.01
   0  -7   3    0.00    0.01
   7   0   3    0.01    0.01
   0  -7   3    0.00    0.01
   0   7   3    0.01    0.01
   0   7   3    0.01    0.01
  -7   0   3    0.04    0.02
   7   0   3    0.02    0.01
  -7   0   3    0.01    0.01
   0   7   3    0.00    0.01
  -7   0   3    0.01    0.01
   2   7  -3    0.85    0.05
   7  -2  -3    0.88    0.06
  -7   2  -3    0.73    0.05
  -7   2  -3    0.78    0.06
  -2  -7  -3    0.86    0.07
  -2  -7  -3    0.79    0.04
   7  -2  -3    0.72    0.07
  -7   2  -3    0.80    0.06
  -2  -7  -3    0.83    0.06
   2   7  -3    0.74    0.07
   7  -2  -3    0.80    0.06
  -2  -7   3    0.74    0.06
  -7   2   3    0.67    0.06
  -2  -7   3    0.82    0.04
  -7   2   3    0.80    0.06
  -2  -7   3    0.88    0.04
   7  -2   3    0.86    0.06
  -2  -7   3    0.94    0.06
   2   7   3    0.81    0.05
  -7   2   3    0.67    0.06
  -7   2   3    0.80    0.06
   7  -2   3    0.90    0.06
   2   7   3    0.78    0.06
   2   7   3    0.81    0.04
   7  -2   3    0.75    0.05
   7  -4  -3   11.18    0.33
  -7   4  -3   11.27    0.34
   4   7  -3   11.31    0.31
  -4  -7  -3   11.30    0.34
  -4  -7  -3   11.21    0.32
  -7   4  -3   11.01    0.29
   4   7  -3   11.21    0.36
   7  -4  -3   11.14    0.35
  -7   4  -3   10.53    0.33
  -7   4  -3   10.88    0.29
  -7   4   3   11.02    0.32
   4   7   3   11.04    0.33
  -4  -7   3   10.66    0.34
  -7   4   3   10.57    0.33
  -4  -7   3   11.28    0.30
   7  -4   3   11.01    0.31
   4   7   3   11.01    0.26
   4   7   3   11.56    0.30
  -4  -7   3   11.36    0.30
   4   7   3   10.93    0.26
  -7   4   3   11.44    0.33
  -7   4   3   11.97    0.34
  -4  -7   3   10.97    0.32
   7  -4   3   10.51    0.32
  -6  -7  -3   14.49    0.41
  -7   6  -3   15.27    0.42
   6   7  -3   15.31    0.45
  -7   6  -3   15.85    0.45
  -7   6  -3   15.00    0.37
  -7   6  -3   14.91    0.38
  -6  -7  -3   15.42    0.44
   7  -6  -3   15.17    0.43
   7  -6  -3   14.19    0.44
   6   7  -3   15.72    0.41
   7  -6   3   13.27    0.39
   6   7   3   15.97    0.43
  -6  -7   3   15.32    0.40
  -7   6   3   15.01    0.41
  -6  -7   3   14.89    0.40
  -6  -7   3   14.96    0.45
   7  -6   3   14.77    0.42
  -6  -7   3   14.94    0.42
  -7   6   3   14.30    0.42
   6   7   3   15.56    0.40
  -7   6   3   15.16    0.44
  -6  -7   3   15.35    0.41
  -7   6   3   15.34    0.43
  -8  -7  -3   18.65    0.53
  -7   8  -3   18.71    0.46
   7  -8  -3   19.11    0.52
  -7   8  -3   18.38    0.50
  -7   8  -3   18.16    0.45
  -8  -7  -3   18.19    0.50
  -7   8  -3   18.78    0.54
   7  -8  -3   18.51    0.53
   8   7   3   18.65    0.48
  -8  -7   3   17.50    0.53
  -8  -7   3   18.34    0.48
  -8  -7   3   18.46    0.52
   7  -8   3   19.02    0.48
   8   7   3   19.38    0.51
  -7   8   3   18.03    0.48
  -7   8   3   19.64    0.53
   7  -8   3   18.68    0.51
  -7   8   3   19.11    0.51
  -7   8   3   16.46    0.49
  -8  -7   3   17.84    0.50
  -8  -7   3   18.51    0.50
  -8  -7   3   17.63    0.49
   5  -8  -3    7.46    0.22
  -8  -5  -3    7.21    0.20
  -5   8  -3    7.39    0.19
  -8  -5  -3    7.43    0.25
  -5   8  -3    7.14    0.18
  -5   8  -3    7.18    0.24
  -5   8  -3    7.25    0.27
  -8  -5  -3    7.63    0.25
   5  -8  -3    7.82    0.26
   5  -8  -3    7.48    0.25
  -5   8   3    7.25    0.22
   5  -8   3    7.38    0.22
  -8  -5   3    7.49    0.23
   8   5   3    7.59    0.25
  -8  -5   3    7.35    0.27
  -5   8   3    7.12    0.26
   8   5   3    7.56    0.19
  -8  -5   3    7.15    0.24
   8   5   3    7.38    0.23
  -5   8   3    6.88    0.23
  -5   8   3    7.44    0.24
  -8  -5   3    7.43    0.26
   5  -8   3    7.27    0.25
  -8  -5   3    7.50    0.24
   3  -8  -3    1.13    0.07
  -8  -3  -3    1.06    0.06
  -3   8  -3    1.04    0.07
   3  -8  -3    1.16    0.08
  -8  -3  -3    0.90    0.07
  -8  -3  -3    1.12    0.08
   8   3  -3    1.11    0.07
   3  -8  -3    1.14    0.06
   8   3   3    1.12    0.07
  -3   8   3    1.07    0.08
  -8  -3   3    1.03    0.08
  -8  -3   3    1.14    0.07
  -8  -3   3    1.01    0.07
   3  -8   3    0.96    0.07
  -8  -3   3    1.11    0.09
   3  -8   3    1.06    0.06
  -3   8   3    1.09    0.07
   8   3   3    1.07    0.07
  -8  -3   3    1.07    0.07
   8   3   3    1.09    0.05
  -3   8   3    1.06    0.07
  -1   8  -3    5.05    0.20
   1  -8  -3    4.60    0.18
  -1   8  -3    4.73    0.16
   8   1  -3    4.38    0.17
   1  -8  -3    4.68    0.15
   1  -8  -3    4.54    0.16
  -8  -1  -3    4.73    0.17
  -8  -1  -3    4.77    0.18
   8   1  -3    4.27    0.19
  -8  -1  -3    4.55    0.16
   1  -8   3    4.38    0.18
  -1   8   3    4.15    0.18
  -1   8   3    4.75    0.15
   1  -8   3    4.75    0.15
  -1   8   3    4.58    0.16
   1  -8   3    4.44    0.11
  -8  -1   3    4.70    0.18
  -8  -1   3    4.62    0.18
  -8  -1   3    4.50    0.17
   8   1   3    5.04    0.15
   8   1   3    4.79    0.16
   8   1   3    4.42    0.16
   1  -8   3    4.68    0.11
  -8  -1   3    4.68    0.17
  -1  -8  -3    3.47    0.12
  -8   1  -3    3.51    0.13
  -1  -8  -3    3.44    0.15
   8  -1  -3    3.56    0.16
   1   8  -3    3.50    0.17
  -8   1  -3    3.88    0.15
   8  -1  -3    4.14    0.15
   1   8  -3    3.53    0.13
  -1  -8  -3    3.52    0.13
  -8   1  -3    3.63    0.14
  -1  -8   3    3.51    0.11
   8  -1   3    3.55    0.13
  -8   1   3    3.93    0.15
  -1  -8   3    3.32    0.15
  -8   1   3    3.62    0.15
  -1  -8   3    3.38    0.13
   1   8   3    3.74    0.13
  -8   1   3    3.34    0.15
  -8   1   3    3.28    0.15
  -1  -8   3    3.55    0.11
   8  -1   3    3.59    0.14
   1   8   3    3.56    0.11
   8  -1   3    3.61    0.13
   1   8   3    3.73    0.16
  -3  -8  -3    0.01    0.02
  -8   3  -3    0.01    0.01
  -3  -8  -3    0.04    0.02
  -8   3  -3    0.02    0.02
  -8   3  -3    0.01    0.02
   3   8  -3    0.01    0.01
   3   8  -3    0.04    0.02
   8  -3  -3    0.03    0.02
   8  -3  -3    0.04    0.02
  -8   3  -3    0.02    0.01
   3   8   3    0.02    0.01
  -3  -8   3    0.02    0.02
  -3  -8   3    0.03    0.01
  -3  -8   3    0.02    0.01
  -8   3   3    0.03    0.02
  -8   3   3    0.05    0.02
  -3  -8   3    0.02    0.01
   3   8   3    0.02    0.02
   8  -3   3    0.02    0.02
   8  -3   3    0.03    0.02
  -8   3   3    0.02    0.02
   3   8   3    0.01    0.01
  -8   3   3    0.04    0.02
  -5  -8  -3    0.60    0.06
  -8   5  -3    0.66    0.07
  -8   5  -3    0.49    0.05
   8  -5  -3    0.65    0.06
   8  -5  -3    0.61    0.07
  -5  -8  -3    0.73    0.07
   5   8  -3    0.61    0.05
  -8   5  -3    0.69    0.05
   5   8  -3    0.62    0.07
  -8   5  -3    0.65    0.04
  -5  -8   3    0.55    0.06
   5   8   3    0.59    0.05
  -8   5   3    0.66    0.06
  -8   5   3    0.50    0.05
   8  -5   3    0.64    0.06
  -5  -8   3    0.66    0.05
  -8   5   3    0.58    0.06
  -5  -8   3    0.63    0.06
  -8   5   3    0.56    0.06
   5   8   3    0.59    0.06
   8  -5   3    0.61    0.05
  -5  -8   3    0.64    0.05
  -8   7  -3    0.01    0.03
  -8   7  -3    0.02    0.01
   7   8  -3    0.04    0.03
  -8   7  -3    0.00    0.02
  -8   7  -3    0.01    0.01
  -7  -8  -3    0.00    0.02
  -7  -8  -3    0.02    0.02
   8  -7  -3    0.05    0.02
   8  -7  -3    0.01    0.02
   8  -7   3    0.01    0.02
  -7  -8   3    0.03    0.02
  -8   7   3   -0.01    0.02
  -7  -8   3    0.01    0.02
  -7  -8   3    0.03    0.02
   7   8   3    0.01    0.02
   8  -7   3    0.01    0.01
  -8   7   3    0.08    0.03
  -8   7   3    0.03    0.02
   7   8   3    0.00    0.02
  -8   7   3    0.01    0.01
  -7  -8   3    0.01    0.02
  -7  -8   3    0.02    0.01
  -8   9  -3    3.62    0.16
  -8   9  -3    3.66    0.12
  -8   9  -3    3.94    0.19
  -9  -8  -3    3.77    0.16
  -8   9  -3    3.75    0.13
   8  -9  -3    3.88    0.18
   8  -9  -3    3.84    0.17
  -9  -8  -3    3.81    0.18
  -9  -8   3    3.75    0.16
  -9  -8   3    3.81    0.18
  -9  -8   3    3.70    0.15
  -8   9   3    3.81    0.18
  -9  -8   3    3.55    0.16
   9   8   3    3.97    0.17
  -8   9   3    3.72    0.16
   9   8   3    3.91    0.15
  -9  -8   3    4.19    0.18
  -8   9   3    3.85    0.17
  -9  -8   3    3.64    0.14
  -8   9   3    4.05    0.15
   8  -9   3    3.65    0.14
   8  -9   3    3.87    0.17
  -6   9  -3    2.32    0.14
  -6   9  -3    2.39    0.07
  -6   9  -3    2.30    0.12
   6  -9  -3    2.32    0.13
  -6   9  -3    2.42    0.08
   6  -9  -3    2.52    0.13
  -9  -6  -3    2.31    0.08
  -9  -6  -3    2.35    0.12
  -9  -6  -3    2.51    0.13
  -6   9   3    2.26    0.11
   9   6   3    2.40    0.08
  -9  -6   3    2.38    0.11
  -9  -6   3    2.14    0.12
   6  -9   3    2.15    0.10
  -9  -6   3    2.32    0.14
   9   6   3    2.15    0.10
  -9  -6   3    2.26    0.12
   9   6   3    2.61    0.13
  -9  -6   3    2.33    0.12
  -6   9   3    2.51    0.14
   6  -9   3    2.37    0.12
  -6   9   3    2.29    0.10
  -9  -6   3    2.26    0.11
  -6   9   3    2.36    0.12
  -4   9  -3   -0.01    0.01
  -9  -4  -3   -0.01    0.01
  -4   9  -3    0.01    0.02
   9   4  -3    0.03    0.02
   4  -9  -3   -0.02    0.01
   4  -9  -3   -0.01    0.01
  -9  -4  -3    0.01    0.02
  -9  -4  -3    0.00    0.02
  -4   9   3    0.01    0.02
   9   4   3   -0.01    0.01
   9   4   3    0.00    0.01
  -9  -4   3    0.00    0.01
   9   4   3   -0.02    0.01
  -9  -4   3    0.01    0.02
   4  -9   3    0.00    0.01
  -4   9   3   -0.01    0.01
  -9  -4   3   -0.02    0.01
   4  -9   3    0.04    0.02
  -4   9   3    0.00    0.01
  -2   9  -3    0.39    0.06
  -2   9  -3    0.37    0.04
  -9  -2  -3    0.51    0.04
   2  -9  -3    0.54    0.05
  -9  -2  -3    0.48    0.05
   9   2  -3    0.35    0.06
   9   2  -3    0.51    0.05
  -9  -2  -3    0.54    0.05
   2  -9  -3    0.44    0.04
   2  -9  -3    0.44    0.05
  -9  -2   3    0.39    0.05
   9   2   3    0.50    0.04
  -9  -2   3    0.40    0.05
   9   2   3    0.41    0.05
  -2   9   3    0.52    0.04
  -2   9   3    0.55    0.05
   9   2   3    0.51    0.05
   2  -9   3    0.46    0.05
  -9  -2   3    0.54    0.06
   2  -9   3    0.47    0.04
  -2   9   3    0.52    0.06
  -9  -2   3    0.44    0.05
   0   9  -3    1.41    0.10
  -9   0  -3    1.43    0.08
  -9   0  -3    1.41    0.09
   9   0  -3    1.51    0.10
   0  -9  -3    1.44    0.07
  -9   0  -3    1.53    0.09
   9   0  -3    1.47    0.09
   0  -9  -3    1.45    0.07
   0  -9  -3    1.53    0.10
   0   9  -3    1.49    0.07
   9   0   3    1.41    0.08
  -9   0   3    1.48    0.09
  -9   0   3    1.52    0.09
   9   0   3    1.42    0.08
   0   9   3    1.49    0.07
  -9   0   3    1.17    0.08
   0   9   3    1.48    0.07
   0  -9   3    1.48    0.06
   9   0   3    1.50    0.08
  -9   0   3    1.46    0.09
   0  -9   3    1.35    0.07
   0  -9   3    1.33    0.09
   0   9   3    1.37    0.09
   0  -9   3    1.41    0.05
  -2  -9  -3    0.17    0.03
   2   9  -3    0.15    0.04
  -9   2  -3    0.20    0.04
   9  -2  -3    0.13    0.03
  -9   2  -3    0.16    0.03
  -2  -9  -3    0.15    0.02
   9  -2  -3    0.08    0.03
   2   9  -3    0.17    0.03
  -9   2  -3    0.14    0.03
  -9   2  -3    0.09    0.02
  -2  -9  -3    0.10    0.03
   2   9   3    0.12    0.03
   9  -2   3    0.13    0.03
  -9   2   3    0.10    0.03
  -2  -9   3    0.17    0.02
  -9   2   3    0.14    0.03
  -9   2   3    0.10    0.03
  -2  -9   3    0.07    0.03
  -9   2   3    0.11    0.03
   9  -2   3    0.16    0.03
   2   9   3    0.17    0.03
  -2  -9   3    0.17    0.03
   2   9   3    0.21    0.02
  -2  -9   3    0.12    0.02
  -4  -9  -3    9.06    0.27
  -9   4  -3    9.06    0.26
   9  -4  -3    9.17    0.29
  -9   4  -3    9.37    0.30
   4   9  -3    8.99    0.32
   9  -4  -3    9.25    0.32
   4   9  -3    9.18    0.26
  -9   4  -3    8.94    0.29
  -4  -9  -3    9.19    0.31
  -9   4  -3    8.90    0.26
   9  -4   3    9.27    0.27
  -4  -9   3    8.82    0.25
   4   9   3    9.28    0.30
   4   9   3    8.84    0.22
  -9   4   3    8.90    0.30
  -4  -9   3    9.38    0.26
  -9   4   3    9.06    0.28
  -4  -9   3    8.92    0.30
   4   9   3    9.10    0.22
  -9   4   3    8.87    0.29
   9  -4   3    8.88    0.28
  -4  -9   3    8.68    0.27
   4   9   3    8.97    0.25
  -9   4   3    8.89    0.29
  -9   6  -3   10.79    0.30
   6   9  -3   11.03    0.36
  -9   6  -3   10.43    0.33
  -6  -9  -3   11.01    0.32
  -9   6  -3   10.53    0.29
  -9   6  -3   10.93    0.35
   9  -6  -3   10.86    0.34
   9  -6  -3   10.60    0.36
  -6  -9  -3   10.88    0.35
  -6  -9   3   10.55    0.31
  -9   6   3   10.33    0.33
  -6  -9   3   11.47    0.31
   6   9   3   10.88    0.34
   9  -6   3   10.86    0.31
  -9   6   3   10.94    0.32
  -6  -9   3    9.94    0.34
  -9   6   3   10.91    0.35
  -9   6   3   11.01    0.34
  -6  -9   3   11.08    0.32
   6   9   3   10.87    0.30
  -6  -9   3   10.96    0.30
   9  -6   3   10.82    0.33
  -8  -9  -3    2.38    0.12
  -9   8  -3    2.12    0.09
   9  -8  -3    2.16    0.12
  -9   8  -3    2.11    0.14
   9  -8  -3    2.22    0.14
  -9   8  -3    2.09    0.12
  -9   8  -3    2.31    0.10
   8   9  -3    2.18    0.13
  -8  -9  -3    2.36    0.14
  -9   8   3    2.13    0.11
   9  -8   3    2.13    0.10
  -9   8   3    2.13    0.12
  -8  -9   3    2.45    0.14
  -8  -9   3    2.14    0.12
  -8  -9   3    2.22    0.10
  -9   8   3    2.19    0.12
   9  -8   3    1.90    0.12
   8   9   3    2.33    0.13
  -8  -9   3    2.10    0.11
  -8  -9   3    2.40    0.12
   8   9   3    2.25    0.10
  -8  -9   3    2.22    0.11
  -9   8   3    2.05    0.13
 -10  -9  -3    0.05    0.03
  -9  10  -3    0.02    0.02
  -9  10  -3   -0.02    0.01
   9 -10  -3    0.00    0.02
  -9  10  -3   -0.02    0.02
   9 -10  -3   -0.03    0.02
 -10  -9  -3    0.00    0.02
  -9  10  -3    0.01    0.01
  -9  10   3    0.01    0.02
  10   9   3    0.00    0.02
 -10  -9   3    0.02    0.02
   9 -10   3   -0.02    0.02
 -10  -9   3   -0.04    0.02
  -9  10   3    0.02    0.02
   9 -10   3   -0.02    0.02
 -10  -9   3   -0.02    0.03
  -9  10   3    0.01    0.02
  -9  10   3    0.00    0.02
  10   9   3   -0.01    0.02
 -10  -9   3    0.01    0.02
 -10  -9   3    0.01    0.02
 -10  -9   3   -0.01    0.02
 -10  -7  -3    1.96    0.12
   7 -10  -3    1.85    0.11
  -7  10  -3    1.88    0.07
  -7  10  -3    1.90    0.13
   7 -10  -3    1.82    0.12
  -7  10  -3    1.93    0.11
  -7  10  -3    1.96    0.08
 -10  -7  -3    2.03    0.11
 -10  -7  -3    1.90    0.07
 -10  -7   3    1.92    0.13
  -7  10   3    1.66    0.12
   7 -10   3    1.99    0.09
  -7  10   3    1.78    0.10
  -7  10   3    1.82    0.11
  10   7   3    2.00    0.10
 -10  -7   3    1.89    0.12
 -10  -7   3    1.98    0.11
 -10  -7   3    1.88    0.11
   7 -10   3    1.76    0.11
  10   7   3    1.89    0.07
  10   7   3    1.81    0.11
  -7  10   3    1.98    0.09
 -10  -7   3    1.66    0.09
 -10  -7   3    1.89    0.10
 -10  -5  -3    0.93    0.07
  -5  10  -3    0.82    0.04
 -10  -5  -3    1.01    0.08
  -5  10  -3    0.66    0.08
  -5  10  -3    0.91    0.07
   5 -10  -3    0.86    0.07
  10   5  -3    0.83    0.07
   5 -10  -3    0.91    0.08
 -10  -5  -3    0.89    0.05
   5 -10   3    0.88    0.05
  -5  10   3    0.84    0.08
  -5  10   3    0.93    0.07
  10   5   3    0.90    0.07
  10   5   3    0.98    0.07
 -10  -5   3    0.91    0.09
  -5  10   3    0.79    0.07
 -10  -5   3    0.91    0.07
 -10  -5   3    0.92    0.07
 -10  -5   3    0.89    0.08
  -5  10   3    0.84    0.05
 -10  -5   3    0.91    0.07
  10   5   3    0.90    0.05
 -10  -5   3    0.75    0.06
   5 -10   3    0.89    0.08
  10   3  -3    0.34    0.06
 -10  -3  -3    0.48    0.05
  10   3  -3    0.47    0.05
 -10  -3  -3    0.45    0.05
  -3  10  -3    0.42    0.04
 -10  -3  -3    0.39    0.04
   3 -10  -3    0.34    0.05
   3 -10  -3    0.34    0.05
  -3  10  -3    0.39    0.06
   3 -10  -3    0.45    0.04
  -3  10   3    0.43    0.05
  -3  10   3    0.46    0.04
 -10  -3   3    0.49    0.05
 -10  -3   3    0.40    0.05
  10   3   3    0.46    0.05
 -10  -3   3    0.38    0.05
  10   3   3    0.34    0.04
  10   3   3    0.39    0.04
   3 -10   3    0.44    0.04
 -10  -3   3    0.29    0.05
   3 -10   3    0.46    0.05
 -10  -3   3    0.38    0.06
  -1  10  -3    1.27    0.10
 -10  -1  -3    1.21    0.07
 -10  -1  -3    1.28    0.09
 -10  -1  -3    1.35    0.08
  10   1  -3    1.28    0.09
  10   1  -3    1.16    0.09
  -1  10  -3    1.27    0.07
   1 -10  -3    1.33    0.09
   1 -10  -3    1.33    0.06
   1 -10  -3    1.22    0.07
  -1  10   3    1.33    0.07
   1 -10   3    1.22    0.04
   1 -10   3    1.04    0.08
 -10  -1   3    1.35    0.08
   1 -10   3    1.21    0.06
 -10  -1   3    1.28    0.09
  -1  10   3    1.17    0.07
  10   1   3    1.14    0.08
 -10  -1   3    1.38    0.09
  10   1   3    1.25    0.08
 -10  -1   3    1.37    0.09
  -1  10   3    1.19    0.09
  10   1   3    1.28    0.07
   1 -10   3    1.30    0.05
 -10   1  -3    4.51    0.18
 -10   1  -3    5.01    0.19
 -10   1  -3    4.55    0.17
  10  -1  -3    4.46    0.20
  -1 -10  -3    4.69    0.16
   1  10  -3    5.23    0.22
   1  10  -3    4.88    0.16
  10  -1  -3    4.81    0.19
  -1 -10  -3    5.11    0.20
  -1 -10  -3    4.67    0.16
 -10   1  -3    4.99    0.18
  10  -1   3    4.64    0.17
  -1 -10   3    4.53    0.19
  -1 -10   3    4.72    0.16
 -10   1   3    4.74    0.19
 -10   1   3    4.61    0.19
  10  -1   3    4.87    0.18
  -1 -10   3    4.89    0.15
   1  10   3    5.06    0.15
 -10   1   3    4.67    0.18
  -1 -10   3    5.01    0.14
 -10   1   3    4.69    0.19
   1  10   3    4.71    0.15
   1  10   3    4.71    0.19
  10  -1   3    4.88    0.17
 -10   3  -3    7.32    0.24
 -10   3  -3    7.51    0.23
   3  10  -3    8.22    0.30
  -3 -10  -3    7.52    0.23
  10  -3  -3    7.36    0.26
   3  10  -3    7.86    0.22
  10  -3  -3    7.18    0.28
 -10   3  -3    7.27    0.26
  -3 -10  -3    7.85    0.21
 -10   3  -3    7.64    0.26
  -3 -10  -3    7.87    0.28
 -10   3   3    7.42    0.26
   3  10   3    7.80    0.20
   3  10   3    7.86    0.27
   3  10   3    7.41    0.22
 -10   3   3    7.91    0.27
  -3 -10   3    7.65    0.22
  -3 -10   3    7.62    0.22
  -3 -10   3    7.73    0.24
 -10   3   3    7.84    0.27
  10  -3   3    7.62    0.24
 -10   3   3    7.44    0.25
  -3 -10   3    7.40    0.26
  10  -3   3    8.05    0.25
 -10   5  -3    0.54    0.06
  -5 -10  -3    0.55    0.05
  10  -5  -3    0.65    0.06
 -10   5  -3    0.44    0.05
 -10   5  -3    0.58    0.05
  -5 -10  -3    0.55    0.06
 -10   5  -3    0.64    0.07
  10  -5  -3    0.46    0.07
   5  10  -3    0.41    0.07
   5  10   3    0.59    0.04
 -10   5   3    0.64    0.06
   5  10   3    0.52    0.06
 -10   5   3    0.57    0.07
  -5 -10   3    0.54    0.05
 -10   5   3    0.53    0.06
  10  -5   3    0.61    0.06
  10  -5   3    0.61    0.05
  -5 -10   3    0.61    0.05
 -10   5   3    0.51    0.06
  -5 -10   3    0.50    0.06
  -5 -10   3    0.58    0.05
  -5 -10   3    0.62    0.05
  -7 -10  -3   12.68    0.37
 -10   7  -3   12.39    0.34
 -10   7  -3   12.31    0.41
  10  -7  -3   13.36    0.39
 -10   7  -3   12.64    0.35
  10  -7  -3   12.45    0.41
 -10   7  -3   12.26    0.38
  -7 -10  -3   12.63    0.41
   7  10  -3   12.50    0.41
   7  10   3   12.65    0.34
  -7 -10   3   12.80    0.36
   7  10   3   13.14    0.39
  10  -7   3   12.24    0.38
  -7 -10   3   12.72    0.37
 -10   7   3   12.39    0.39
  -7 -10   3   12.57    0.40
  -7 -10   3   12.17    0.34
 -10   7   3   13.13    0.41
  -7 -10   3   12.53    0.36
 -10   7   3   12.64    0.39
  10  -7   3   12.98    0.36
 -10   7   3   12.26    0.36
  10  -9  -3    4.42    0.19
 -10   9  -3    4.56    0.16
 -10   9  -3    4.43    0.15
  10  -9  -3    4.39    0.21
 -10   9  -3    4.46    0.19
  -9 -10  -3    4.48    0.21
 -10   9  -3    4.73    0.22
  -9 -10  -3    5.15    0.19
  -9 -10   3    4.39    0.18
  10  -9   3    4.59    0.17
 -10   9   3    4.55    0.19
 -10   9   3    4.40    0.21
   9  10   3    4.47    0.16
  -9 -10   3    4.64    0.16
  10  -9   3    4.44    0.19
   9  10   3    4.63    0.20
 -10   9   3    4.45    0.17
 -10   9   3    4.46    0.20
  -9 -10   3    4.50    0.18
  -9 -10   3    4.78    0.19
  -9 -10   3    4.55    0.20
  -9 -10   3    4.67    0.21
 -10  11  -3    0.65    0.05
 -10  11  -3    0.62    0.06
  10 -11  -3    0.83    0.09
 -10  11  -3    0.81    0.08
  10 -11  -3    0.62    0.08
 -10  11  -3    0.84    0.10
 -11 -10  -3    0.83    0.09
 -11 -10  -3    0.59    0.07
 -10  11   3    0.74    0.06
 -11 -10   3    0.70    0.07
 -10  11   3    0.83    0.09
  10 -11   3    0.74    0.06
 -11 -10   3    0.61    0.07
  11  10   3    0.65    0.06
 -11 -10   3    0.67    0.07
 -11 -10   3    0.69    0.06
 -11 -10   3    0.68    0.08
 -11 -10   3    0.84    0.08
 -10  11   3    0.87    0.08
 -10  11   3    0.63    0.07
  11  10   3    0.69    0.08
  -8  11  -3    0.08    0.02
  -8  11  -3    0.12    0.02
 -11  -8  -3    0.11    0.04
  -8  11  -3    0.08    0.04
   8 -11  -3    0.10    0.03
 -11  -8  -3    0.13    0.02
  -8  11  -3    0.11    0.03
 -11  -8  -3    0.12    0.01
   8 -11  -3    0.06    0.03
 -11  -8  -3    0.10    0.03
 -11  -8   3    0.09    0.03
 -11  -8   3    0.12    0.04
  -8  11   3    0.12    0.03
  11   8   3    0.08    0.03
 -11  -8   3    0.05    0.03
  11   8   3    0.11    0.03
 -11  -8   3    0.08    0.03
  -8  11   3    0.10    0.03
 -11  -8   3    0.15    0.03
  -8  11   3    0.14    0.04
   8 -11   3    0.06    0.03
   8 -11   3    0.12    0.03
 -11  -8   3    0.09    0.03
  -8  11   3    0.07    0.03
 -11  -6  -3    2.44    0.13
  -6  11  -3    2.61    0.09
 -11  -6  -3    2.68    0.10
 -11  -6  -3    2.73    0.15
  -6  11  -3    2.57    0.12
   6 -11  -3    2.68    0.14
   6 -11  -3    2.45    0.14
  -6  11  -3    2.91    0.17
   6 -11   3    2.36    0.13
  11   6   3    2.66    0.14
 -11  -6   3    2.81    0.13
  -6  11   3    2.47    0.10
  -6  11   3    2.56    0.13
  -6  11   3    2.49    0.14
  -6  11   3    2.67    0.13
 -11  -6   3    2.81    0.14
 -11  -6   3    2.89    0.14
 -11  -6   3    2.72    0.14
 -11  -6   3    2.49    0.15
   6 -11   3    2.59    0.10
 -11  -6   3    2.51    0.12
  11   6   3    2.63    0.10
   6 -11   3    2.55    0.08
  11   6   3    2.67    0.12
  -4  11  -3    0.08    0.01
   4 -11  -3    0.12    0.03
  -4  11  -3    0.06    0.02
 -11  -4  -3    0.06    0.03
   4 -11  -3    0.08    0.03
 -11  -4  -3    0.06    0.02
 -11  -4  -3    0.09    0.03
  -4  11  -3    0.07    0.04
  11   4  -3    0.10    0.03
 -11  -4   3    0.13    0.03
  -4  11   3    0.11    0.03
 -11  -4   3    0.10    0.03
 -11  -4   3    0.11    0.04
   4 -11   3    0.10    0.01
  -4  11   3    0.10    0.03
  -4  11   3    0.06    0.02
  11   4   3    0.10    0.03
 -11  -4   3    0.11    0.03
  11   4   3    0.07    0.02
  -4  11   3    0.08    0.02
 -11  -4   3    0.09    0.03
   4 -11   3    0.07    0.02
   4 -11   3    0.12    0.02
  11   4   3    0.05    0.02
   2 -11  -3    0.64    0.04
  11   2  -3    0.64    0.08
 -11  -2  -3    0.69    0.06
 -11  -2  -3    0.76    0.06
   2 -11  -3    0.61    0.06
  11   2  -3    0.70    0.07
  -2  11  -3    0.74    0.05
 -11  -2  -3    0.66    0.07
  -2  11  -3    0.63    0.03
   2 -11  -3    0.69    0.07
  -2  11  -3    0.69    0.08
  11   2   3    0.68    0.06
 -11  -2   3    0.68    0.06
  11   2   3    0.67    0.06
  11   2   3    0.73    0.05
   2 -11   3    0.71    0.04
 -11  -2   3    0.73    0.07
 -11  -2   3    0.70    0.07
  -2  11   3    0.56    0.06
 -11  -2   3    0.62    0.06
  -2  11   3    0.66    0.05
   2 -11   3    0.62    0.06
  -2  11   3    0.61    0.05
   2 -11   3    0.66    0.03
   0  11  -3    2.03    0.14
   0  11  -3    2.19    0.09
   0 -11  -3    2.22    0.10
   0 -11  -3    2.03    0.12
  11   0  -3    2.12    0.12
  11   0  -3    2.22    0.13
   0 -11  -3    2.20    0.09
 -11   0  -3    2.25    0.11
 -11   0  -3    2.24    0.11
 -11   0  -3    2.44    0.13
 -11   0  -3    2.21    0.11
  11   0   3    2.07    0.11
 -11   0   3    2.12    0.11
 -11   0   3    2.27    0.13
  11   0   3    2.11    0.10
   0 -11   3    2.22    0.09
   0  11   3    2.12    0.09
   0 -11   3    2.34    0.08
   0 -11   3    2.22    0.08
   0  11   3    2.21    0.13
 -11   0   3    2.29    0.13
   0 -11   3    2.08    0.12
   0  11   3    2.11    0.09
  11   0   3    2.33    0.11
 -11   0   3    2.16    0.12
 -11   2  -3    1.25    0.08
   2  11  -3    1.32    0.11
  -2 -11  -3    1.37    0.07
 -11   2  -3    1.26    0.09
 -11   2  -3    1.27    0.09
   2  11  -3    1.44    0.07
  -2 -11  -3    1.23    0.10
  11  -2  -3    1.23    0.10
 -11   2  -3    1.34    0.08
  11  -2  -3    1.41    0.09
  -2 -11  -3    1.45    0.07
 -11   2   3    1.25    0.09
   2  11   3    1.35    0.06
  11  -2   3    1.30    0.08
  -2 -11   3    1.40    0.07
  -2 -11   3    1.40    0.07
 -11   2   3    1.41    0.10
 -11   2   3    1.50    0.09
   2  11   3    1.34    0.06
  -2 -11   3    1.28    0.09
 -11   2   3    1.20    0.09
  11  -2   3    1.40    0.08
  -2 -11   3    1.35    0.06
   2  11   3    1.46    0.10
 -11   4  -3    4.16    0.16
  11  -4  -3    4.26    0.18
   4  11  -3    4.27    0.14
 -11   4  -3    4.26    0.18
 -11   4  -3    4.31    0.19
  -4 -11  -3    4.19    0.12
 -11   4  -3    4.22    0.16
  11  -4  -3    4.30    0.20
   4  11  -3    3.65    0.19
  -4 -11  -3    4.08    0.15
  -4 -11  -3    4.23    0.19
 -11   4   3    4.28    0.17
  -4 -11   3    4.41    0.15
  -4 -11   3    4.53    0.14
 -11   4   3    4.20    0.18
   4  11   3    4.34    0.14
   4  11   3    4.19    0.12
 -11   4   3    4.18    0.18
  -4 -11   3    4.34    0.16
  -4 -11   3    4.11    0.15
  11  -4   3    4.43    0.17
 -11   4   3    3.90    0.18
  11  -4   3    4.51    0.18
   4  11   3    4.74    0.19
  -4 -11   3    4.21    0.18
 -11   6  -3    6.58    0.25
  -6 -11  -3    6.78    0.23
  11  -6  -3    6.53    0.25
   6  11  -3    6.36    0.26
  -6 -11  -3    6.96    0.27
 -11   6  -3    6.61    0.21
 -11   6  -3    7.09    0.27
  11  -6  -3    6.84    0.27
 -11   6  -3    6.62    0.22
 -11   6   3    6.85    0.25
  11  -6   3    7.07    0.23
  -6 -11   3    6.69    0.25
  -6 -11   3    6.83    0.23
   6  11   3    6.70    0.25
 -11   6   3    6.27    0.23
  11  -6   3    7.00    0.25
  -6 -11   3    6.88    0.22
  -6 -11   3    6.94    0.20
   6  11   3    6.86    0.20
 -11   6   3    6.86    0.26
 -11   6   3    6.76    0.25
  -6 -11   3    6.74    0.22
   8  11  -3    0.36    0.06
 -11   8  -3    0.27    0.04
  -8 -11  -3    0.27    0.05
 -11   8  -3    0.34    0.06
 -11   8  -3    0.36    0.06
  -8 -11  -3    0.31    0.06
  11  -8  -3    0.31    0.06
  11  -8  -3    0.29    0.05
 -11   8  -3    0.23    0.04
  -8 -11   3    0.30    0.05
  11  -8   3    0.29    0.05
  -8 -11   3    0.24    0.05
   8  11   3    0.32    0.05
   8  11   3    0.34    0.04
 -11   8   3    0.34    0.06
  -8 -11   3    0.32    0.05
 -11   8   3    0.33    0.05
  -8 -11   3    0.36    0.04
  11  -8   3    0.31    0.05
 -11   8   3    0.33    0.06
  -8 -11   3    0.31    0.05
 -11   8   3    0.29    0.05
  11 -10  -3    5.24    0.24
 -11  10  -3    5.27    0.22
  11 -10  -3    5.70    0.23
 -11  10  -3    5.39    0.19
 -10 -11  -3    5.27    0.21
 -10 -11  -3    5.51    0.25
 -11  10  -3    5.38    0.25
 -11  10  -3    5.46    0.18
 -11  10   3    5.45    0.20
 -11  10   3    5.28    0.22
 -10 -11   3    5.69    0.22
 -10 -11   3    5.37    0.19
  11 -10   3    5.86    0.20
  10  11   3    5.57    0.23
 -11  10   3    5.57    0.24
  11 -10   3    5.22    0.22
 -10 -11   3    5.21    0.22
 -10 -11   3    5.78    0.22
  10  11   3    5.47    0.19
 -11  10   3    5.61    0.23
 -10 -11   3    5.62    0.22
 -10 -11   3    5.70    0.24
  11 -12  -3    0.21    0.05
 -12 -11  -3    0.26    0.05
 -11  12  -3    0.19    0.03
 -11  12  -3    0.30    0.07
 -11  12  -3    0.23    0.04
  11 -12  -3    0.17    0.06
 -11  12  -3    0.24    0.05
 -12 -11  -3    0.30    0.06
 -11  12   3    0.21    0.05
 -11  12   3    0.17    0.04
 -11  12   3    0.25    0.05
  11 -12   3    0.23    0.04
 -12 -11   3    0.19    0.05
 -12 -11   3    0.20    0.05
 -12 -11   3    0.16    0.04
 -12 -11   3    0.19    0.05
  12  11   3    0.09    0.04
  12  11   3    0.19    0.04
 -11  12   3    0.25    0.05
 -12 -11   3    0.23    0.05
 -12 -11   3    0.23    0.04
  11 -12   3    0.07    0.05
 -12  -9  -3   12.09    0.40
   9 -12  -3   10.60    0.39
   9 -12  -3   11.48    0.38
  -9  12  -3   11.46    0.36
  -9  12  -3   11.29    0.42
  -9  12  -3   11.46    0.32
 -12  -9  -3   11.79    0.37
  -9  12   3   12.00    0.34
   9 -12   3   11.86    0.33
  -9  12   3   11.35    0.36
 -12  -9   3   11.53    0.38
  12   9   3   11.71    0.38
  12   9   3   11.81    0.35
  -9  12   3   11.75    0.40
 -12  -9   3   11.66    0.37
 -12  -9   3   11.62    0.38
  -9  12   3   11.86    0.38
 -12  -9   3   11.86    0.40
 -12  -9   3   11.50    0.35
 -12  -9   3   11.91    0.38
   9 -12   3   11.32    0.38
 -12  -7  -3    0.01    0.02
  -7  12  -3    0.04    0.02
  -7  12  -3    0.03    0.03
 -12  -7  -3    0.01    0.01
   7 -12  -3    0.01    0.02
  -7  12  -3    0.01    0.01
   7 -12  -3    0.01    0.02
 -12  -7  -3   -0.01    0.02
  12   7   3   -0.01    0.01
  -7  12   3    0.01    0.02
  12   7   3   -0.02    0.01
 -12  -7   3    0.01    0.03
  12   7   3    0.03    0.02
  -7  12   3   -0.01    0.02
 -12  -7   3    0.00    0.02
   7 -12   3    0.00    0.01
   7 -12   3    0.02    0.03
 -12  -7   3   -0.01    0.02
 -12  -7   3    0.01    0.02
   7 -12   3    0.01    0.01
  -7  12   3   -0.01    0.02
 -12  -7   3   -0.01    0.02
 -12  -7   3    0.02    0.02
  -7  12   3    0.02    0.02
 -12  -5  -3    0.59    0.06
   5 -12  -3    0.51    0.06
  -5  12  -3    0.57    0.03
  -5  12  -3    0.58    0.06
  -5  12  -3    0.49    0.08
   5 -12  -3    0.62    0.07
 -12  -5  -3    0.61    0.05
 -12  -5  -3    0.55    0.07
   5 -12   3    0.59    0.03
  12   5   3    0.57    0.06
   5 -12   3    0.39    0.06
  -5  12   3    0.53    0.04
  12   5   3    0.56    0.06
 -12  -5   3    0.57    0.06
 -12  -5   3    0.50    0.08
 -12  -5   3    0.54    0.07
  -5  12   3    0.57    0.06
 -12  -5   3    0.57    0.07
  -5  12   3    0.56    0.05
 -12  -5   3    0.53    0.06
  -5  12   3    0.53    0.06
 -12  -5   3    0.64    0.06
   5 -12   3    0.54    0.04
  12   5   3    0.59    0.05
  12   3  -3    1.28    0.11
 -12  -3  -3    1.46    0.10
   3 -12  -3    1.46    0.09
  -3  12  -3    1.42    0.12
  -3  12  -3    1.41    0.08
   3 -12  -3    1.54    0.10
 -12  -3  -3    1.31    0.08
  -3  12  -3    1.34    0.05
  12   3  -3    1.28    0.10
 -12  -3  -3    1.26    0.09
 -12  -3   3    1.37    0.09
   3 -12   3    1.38    0.06
  -3  12   3    1.33    0.10
 -12  -3   3    1.34    0.10
   3 -12   3    1.49    0.10
 -12  -3   3    1.38    0.10
 -12  -3   3    1.27    0.10
  -3  12   3    1.45    0.09
   3 -12   3    1.49    0.05
  -3  12   3    1.25    0.06
  12   3   3    1.34    0.08
  -3  12   3    1.38    0.08
  12   3   3    1.42    0.09
  12   3   3    1.47    0.10
 -12  -1  -3    0.01    0.01
   1 -12  -3    0.01    0.02
  12   1  -3   -0.03    0.02
  -1  12  -3    0.00    0.01
 -12  -1  -3    0.00    0.01
  -1  12  -3   -0.01    0.03
   1 -12  -3    0.02    0.01
 -12  -1  -3    0.02    0.02
   1 -12  -3    0.01    0.02
 -12  -1  -3    0.01    0.02
  12   1  -3   -0.01    0.02
  -1  12  -3   -0.02    0.01
 -12  -1   3   -0.01    0.02
  -1  12   3   -0.01    0.01
  12   1   3   -0.02    0.02
   1 -12   3    0.01    0.02
   1 -12   3   -0.01    0.01
  -1  12   3   -0.01    0.01
 -12  -1   3    0.01    0.02
  12   1   3   -0.03    0.01
   1 -12   3    0.00    0.01
  -1  12   3   -0.01    0.02
 -12  -1   3   -0.01    0.01
 -12  -1   3    0.00    0.02
  12   1   3   -0.01    0.02
  12  -1  -3    2.48    0.13
  12  -1  -3    2.73    0.16
 -12   1  -3    2.43    0.12
   1  12  -3    2.61    0.09
  -1 -12  -3    2.36    0.14
 -12   1  -3    2.39    0.12
   1  12  -3    2.35    0.15
  -1 -12  -3    2.61    0.10
  -1 -12  -3    2.42    0.10
 -12   1  -3    2.73    0.13
 -12   1  -3    2.45    0.13
  -1 -12   3    2.57    0.13
 -12   1   3    2.51    0.14
 -12   1   3    2.39    0.14
  -1 -12   3    2.54    0.10
   1  12   3    2.24    0.13
 -12   1   3    2.33    0.13
  -1 -12   3    2.50    0.09
 -12   1   3    2.51    0.13
  12  -1   3    2.50    0.12
   1  12   3    2.43    0.09
   1  12   3    2.49    0.10
  12  -1   3    2.46    0.12
  -1 -12   3    2.63    0.10
   3  12  -3    0.12    0.02
 -12   3  -3    0.09    0.03
 -12   3  -3    0.06    0.03
  -3 -12  -3    0.08    0.04
 -12   3  -3    0.14    0.03
  -3 -12  -3    0.09    0.02
  12  -3  -3    0.09    0.03
 -12   3  -3    0.08    0.03
  -3 -12  -3    0.10    0.02
   3  12  -3    0.08    0.04
  12  -3  -3    0.06    0.03
 -12   3   3    0.07    0.03
  -3 -12   3    0.10    0.02
   3  12   3    0.09    0.02
 -12   3   3    0.06    0.03
 -12   3   3    0.07    0.03
   3  12   3    0.09    0.02
  12  -3   3    0.08    0.03
  -3 -12   3    0.09    0.02
 -12   3   3    0.05    0.02
   3  12   3    0.08    0.03
  -3 -12   3    0.10    0.02
  12  -3   3    0.12    0.03
  -3 -12   3    0.07    0.03
  -5 -12  -3    0.10    0.03
  -5 -12  -3    0.07    0.03
 -12   5  -3    0.08    0.03
   5  12  -3    0.12    0.04
  12  -5  -3    0.06    0.03
 -12   5  -3    0.09    0.03
 -12   5  -3    0.08    0.03
 -12   5  -3    0.07    0.03
  -5 -12   3    0.05    0.02
  -5 -12   3    0.07    0.03
  12  -5   3    0.10    0.03
   5  12   3    0.08    0.02
   5  12   3    0.04    0.03
  12  -5   3    0.11    0.03
 -12   5   3    0.04    0.02
  -5 -12   3    0.08    0.02
  -5 -12   3    0.06    0.02
 -12   5   3    0.04    0.03
 -12   5   3    0.03    0.03
  -5 -12   3    0.10    0.02
 -12   7  -3    0.02    0.02
 -12   7  -3    0.01    0.01
 -12   7  -3    0.00    0.01
  12  -7  -3   -0.06    0.03
  12  -7  -3    0.00    0.02
  -7 -12  -3    0.02    0.03
  -7 -12  -3   -0.01    0.02
   7  12  -3   -0.01    0.02
 -12   7  -3    0.00    0.02
 -12   7   3   -0.01    0.02
  -7 -12   3   -0.01    0.01
  -7 -12   3    0.02    0.02
  -7 -12   3   -0.01    0.02
   7  12   3    0.00    0.02
 -12   7   3    0.00    0.02
  -7 -12   3   -0.01    0.01
  12  -7   3    0.03    0.02
 -12   7   3    0.00    0.02
  12  -7   3    0.01    0.02
   7  12   3   -0.02    0.01
  -7 -12   3   -0.01    0.02
 -12   7   3   -0.02    0.02
 -12   9  -3   13.97    0.43
   9  12  -3   13.92    0.45
  12  -9  -3   13.85    0.43
  -9 -12  -3   13.73    0.45
  -9 -12  -3   13.89    0.41
 -12   9  -3   13.57    0.38
  12  -9  -3   12.98    0.46
 -12   9  -3   13.48    0.39
 -12   9  -3   13.81    0.46
   9  12   3   13.68    0.43
  -9 -12   3   13.78    0.41
  -9 -12   3   14.40    0.43
 -12   9   3   14.13    0.45
  -9 -12   3   14.11    0.41
  -9 -12   3   13.63    0.43
 -12   9   3   13.60    0.43
  -9 -12   3   14.37    0.41
 -12   9   3   13.59    0.40
 -12   9   3   13.71    0.44
  12  -9   3   14.01    0.40
   9  12   3   13.82    0.38
  12  -9   3   13.14    0.43
  -9 -12   3   13.71    0.38
  12 -11  -3    0.33    0.07
 -12  11  -3    0.39    0.05
 -12  11  -3    0.32    0.07
 -12  11  -3    0.31    0.06
 -11 -12  -3    0.29    0.05
  12 -11  -3    0.37    0.07
 -11 -12  -3    0.24    0.06
 -12  11  -3    0.27    0.05
  12 -11   3    0.26    0.05
 -11 -12   3    0.29    0.05
 -12  11   3    0.34    0.07
 -12  11   3    0.40    0.06
  11  12   3    0.30    0.05
 -11 -12   3    0.24    0.05
 -11 -12   3    0.24    0.05
  12 -11   3    0.17    0.06
 -11 -12   3    0.26    0.05
 -11 -12   3    0.26    0.04
 -12  11   3    0.31    0.06
 -11 -12   3    0.29    0.06
 -12  11   3    0.26    0.05
  11  12   3    0.28    0.05
 -12  13  -3    0.05    0.04
 -13 -12  -3    0.08    0.04
 -13 -12  -3    0.13    0.05
  12 -13  -3    0.11    0.04
 -12  13  -3    0.07    0.04
 -12  13  -3    0.02    0.02
 -12  13   3    0.13    0.05
 -12  13   3    0.08    0.05
 -13 -12   3   -0.01    0.03
 -13 -12   3    0.08    0.03
  12 -13   3    0.11    0.04
 -13 -12   3    0.06    0.04
 -12  13   3    0.07    0.04
 -13 -12   3    0.03    0.04
  13  12   3    0.03    0.04
 -12  13   3    0.10    0.03
 -13 -12   3    0.06    0.04
 -10  13  -3    1.44    0.14
 -10  13  -3    1.18    0.07
 -13 -10  -3    1.12    0.10
 -10  13  -3    1.33    0.10
  10 -13  -3    1.24    0.11
 -13 -10  -3    1.41    0.12
  10 -13  -3    1.17    0.10
 -13 -10   3    1.13    0.10
 -10  13   3    1.20    0.08
  10 -13   3    1.35    0.08
 -13 -10   3    1.41    0.12
 -13 -10   3    1.17    0.09
  13  10   3    1.22    0.09
 -10  13   3    1.39    0.12
 -10  13   3    1.12    0.10
 -10  13   3    1.22    0.10
 -13 -10   3    1.13    0.10
 -13 -10   3    1.48    0.11
  10 -13   3    1.11    0.13
 -13 -10   3    1.08    0.10
  -8  13  -3    5.86    0.22
 -13  -8  -3    5.70    0.25
 -13  -8  -3    5.48    0.16
  -8  13  -3    6.14    0.28
   8 -13  -3    6.06    0.24
  -8  13  -3    5.57    0.17
   8 -13  -3    5.51    0.24
 -13  -8  -3    5.83    0.23
  13   8   3    5.70    0.21
   8 -13   3    5.42    0.23
 -13  -8   3    5.73    0.23
 -13  -8   3    5.31    0.25
 -13  -8   3    5.83    0.21
   8 -13   3    5.46    0.18
  -8  13   3    5.23    0.21
 -13  -8   3    5.62    0.23
  13   8   3    5.12    0.22
  -8  13   3    5.12    0.24
 -13  -8   3    5.72    0.23
  13   8   3    5.46    0.17
  -8  13   3    5.59    0.23
   8 -13   3    5.77    0.16
 -13  -8   3    5.06    0.22
  -8  13   3    6.10    0.19
  -6  13  -3    7.81    0.21
   6 -13  -3    7.70    0.29
  -6  13  -3    8.14    0.33
   6 -13  -3    7.80    0.29
  -6  13  -3    7.98    0.26
 -13  -6  -3    7.92    0.28
 -13  -6  -3    8.05    0.23
 -13  -6  -3    7.66    0.29
  13   6   3    8.18    0.24
   6 -13   3    8.06    0.20
  -6  13   3    7.96    0.28
   6 -13   3    7.80    0.28
 -13  -6   3    8.13    0.27
 -13  -6   3    8.01    0.28
 -13  -6   3    7.92    0.29
  13   6   3    8.02    0.27
  -6  13   3    7.94    0.30
 -13  -6   3    8.03    0.29
 -13  -6   3    8.31    0.32
   6 -13   3    7.58    0.23
  13   6   3    7.91    0.29
  -6  13   3    7.62    0.23
 -13  -6   3    7.94    0.28
  -6  13   3    7.82    0.26
  13   4  -3    0.13    0.04
  13   4  -3    0.10    0.04
   4 -13  -3    0.12    0.04
 -13  -4  -3    0.06    0.03
 -13  -4  -3    0.13    0.03
  -4  13  -3    0.17    0.05
  -4  13  -3    0.15    0.02
   4 -13  -3    0.13    0.04
 -13  -4  -3    0.17    0.04
  -4  13  -3    0.12    0.03
   4 -13   3    0.13    0.02
 -13  -4   3    0.12    0.04
   4 -13   3    0.13    0.02
 -13  -4   3    0.18    0.04
  -4  13   3    0.14    0.02
  13   4   3    0.13    0.03
  -4  13   3    0.11    0.03
 -13  -4   3    0.09    0.03
  -4  13   3    0.11    0.04
  13   4   3    0.22    0.04
 -13  -4   3    0.11    0.04
 -13  -4   3    0.11    0.03
 -13  -4   3    0.14    0.04
   4 -13   3    0.17    0.04
  -4  13   3    0.14    0.03
  13   4   3    0.08    0.03
 -13  -2  -3    1.57    0.09
  -2  13  -3    1.56    0.06
 -13  -2  -3    1.63    0.11
   2 -13  -3    1.76    0.10
 -13  -2  -3    1.63    0.11
  13   2  -3    1.54    0.12
 -13  -2  -3    1.66    0.11
  -2  13  -3    1.53    0.12
  13   2  -3    1.61    0.11
  -2  13  -3    1.57    0.08
   2 -13  -3    1.49    0.11
  -2  13   3    1.54    0.08
  13   2   3    1.63    0.10
  -2  13   3    1.71    0.07
 -13  -2   3    1.61    0.11
 -13  -2   3    1.42    0.11
 -13  -2   3    1.57    0.10
   2 -13   3    1.68    0.06
  13   2   3    1.64    0.09
  13   2   3    1.76    0.11
   2 -13   3    1.42    0.10
 -13  -2   3    1.50    0.11
  -2  13   3    1.57    0.11
   2 -13   3    1.62    0.07
 -13   0  -3    3.69    0.17
   0 -13  -3    3.97    0.12
  13   0  -3    3.89    0.20
 -13   0  -3    4.13    0.17
   0  13  -3    4.03    0.13
   0  13  -3    4.03    0.21
 -13   0  -3    3.78    0.17
   0 -13  -3    3.89    0.19
 -13   0  -3    3.88    0.18
  13   0  -3    4.09    0.18
   0 -13  -3    4.09    0.15
   0  13  -3    4.21    0.12
   0 -13   3    4.14    0.13
   0 -13   3    4.00    0.12
   0  13   3    4.00    0.13
 -13   0   3    4.08    0.18
   0 -13   3    4.09    0.18
   0  13   3    4.18    0.15
 -13   0   3    3.90    0.19
  13   0   3    3.80    0.16
 -13   0   3    4.13    0.19
 -13   0   3    4.11    0.17
  13   0   3    4.16    0.17
   0  13   3    3.95    0.18
  -2 -13  -3    0.13    0.02
 -13   2  -3    0.10    0.03
 -13   2  -3    0.10    0.03
  -2 -13  -3    0.05    0.03
   2  13  -3    0.13    0.02
 -13   2  -3    0.10    0.03
   2  13  -3    0.06    0.04
  13  -2  -3    0.16    0.04
  13  -2  -3    0.16    0.05
 -13   2  -3    0.07    0.03
  13  -2   3    0.09    0.03
  -2 -13   3    0.11    0.03
  13  -2   3    0.09    0.03
  -2 -13   3    0.10    0.02
   2  13   3    0.12    0.02
 -13   2   3    0.07    0.03
 -13   2   3    0.10    0.03
  -2 -13   3    0.11    0.02
   2  13   3    0.05    0.03
 -13   2   3    0.09    0.03
 -13   2   3    0.10    0.03
  -2 -13   3    0.07    0.02
   2  13   3    0.11    0.02
 -13   4  -3    0.14    0.04
  -4 -13  -3    0.12    0.03
 -13   4  -3    0.10    0.03
 -13   4  -3    0.13    0.04
 -13   4  -3    0.09    0.03
  13  -4  -3    0.11    0.04
  -4 -13  -3    0.14    0.02
   4  13  -3    0.14    0.05
  13  -4  -3    0.09    0.03
  -4 -13  -3    0.20    0.05
  -4 -13   3    0.11    0.02
 -13   4   3    0.06    0.03
 -13   4   3    0.13    0.04
  -4 -13   3    0.13    0.03
   4  13   3    0.11    0.02
   4  13   3    0.09    0.02
   4  13   3    0.07    0.03
 -13   4   3    0.10    0.03
  13  -4   3    0.07    0.03
  13  -4   3    0.10    0.03
  -4 -13   3    0.14    0.03
 -13   4   3    0.10    0.04
  -4 -13   3    0.12    0.03
  -4 -13   3    0.15    0.04
  -6 -13  -3    0.99    0.07
 -13   6  -3    0.98    0.09
   6  13  -3    1.01    0.10
  -6 -13  -3    0.90    0.09
  13  -6  -3    0.98    0.09
  13  -6  -3    0.80    0.09
 -13   6  -3    0.92    0.07
 -13   6  -3    0.88    0.09
 -13   6  -3    0.94    0.07
 -13   6   3    0.91    0.09
  -6 -13   3    1.02    0.06
  -6 -13   3    0.96    0.07
   6  13   3    0.89    0.09
  -6 -13   3    0.90    0.07
 -13   6   3    0.88    0.08
 -13   6   3    1.00    0.09
  13  -6   3    0.92    0.08
  13  -6   3    0.83    0.07
   6  13   3    0.97    0.06
  -6 -13   3    0.96    0.08
  -6 -13   3    0.98    0.07
 -13   6   3    0.82    0.09
 -13   8  -3   12.38    0.40
  -8 -13  -3   12.33    0.37
  13  -8  -3   12.07    0.43
 -13   8  -3   12.53    0.37
 -13   8  -3   13.02    0.43
 -13   8  -3   11.93    0.35
  13  -8  -3   12.16    0.40
  -8 -13  -3   12.01    0.42
   8  13  -3   12.74    0.42
 -13   8   3   12.75    0.41
  -8 -13   3   11.52    0.37
  -8 -13   3   12.17    0.34
  13  -8   3   11.86    0.40
  -8 -13   3   12.61    0.40
 -13   8   3   12.31    0.38
   8  13   3   13.40    0.34
 -13   8   3   11.89    0.40
   8  13   3   12.70    0.40
  -8 -13   3   12.85    0.38
 -13   8   3   11.71    0.41
  13  -8   3   12.28    0.37
  -8 -13   3   13.06    0.38
 -13  10  -3    4.60    0.23
 -13  10  -3    4.19    0.17
 -13  10  -3    4.14    0.20
 -13  10  -3    4.15    0.16
 -10 -13  -3    4.40    0.19
  13 -10  -3    4.06    0.20
 -10 -13  -3    4.25    0.22
 -10 -13   3    4.57    0.20
  13 -10   3    4.23    0.18
 -10 -13   3    4.35    0.19
 -13  10   3    4.27    0.18
 -10 -13   3    3.99    0.18
  10  13   3    4.30    0.20
 -13  10   3    4.15    0.20
 -10 -13   3    4.12    0.18
  10  13   3    4.39    0.16
 -10 -13   3    4.14    0.16
 -13  10   3    4.53    0.21
 -13  10   3    4.17    0.22
 -10 -13   3    3.71    0.19
 -13  12  -3    2.50    0.15
 -13  12  -3    2.46    0.17
 -12 -13  -3    2.51    0.14
 -13  12  -3    2.45    0.12
 -12 -13  -3    2.46    0.17
  13 -12  -3    2.37    0.15
 -12 -13   3    2.50    0.15
 -13  12   3    2.36    0.15
 -13  12   3    2.46    0.13
  13 -12   3    2.36    0.13
 -13  12   3    2.68    0.17
 -13  12   3    2.38    0.17
 -12 -13   3    2.64    0.15
  12  13   3    2.36    0.12
 -12 -13   3    2.41    0.12
 -12 -13   3    2.41    0.14
 -13  14  -3   -0.03    0.03
 -13  14  -3    0.02    0.04
 -14 -13  -3    0.06    0.05
 -14 -13  -3    0.02    0.03
  13 -14  -3    0.00    0.03
 -14 -13   3    0.02    0.03
 -13  14   3   -0.04    0.05
 -14 -13   3    0.03    0.03
 -14 -13   3    0.06    0.04
 -13  14   3    0.05    0.04
 -13  14   3   -0.01    0.03
 -11  14  -3    1.33    0.11
 -11  14  -3    1.40    0.14
 -14 -11  -3    1.61    0.14
 -11  14  -3    1.49    0.08
  11 -14  -3    1.37    0.11
 -14 -11  -3    1.50    0.11
 -11  14   3    1.49    0.09
  14  11   3    1.51    0.11
 -14 -11   3    1.58    0.12
 -14 -11   3    1.46    0.10
 -14 -11   3    1.33    0.11
 -11  14   3    1.46    0.12
 -11  14   3    1.54    0.13
 -14 -11   3    1.50    0.11
  -9  14  -3    0.25    0.05
   9 -14  -3    0.17    0.06
 -14  -9  -3    0.26    0.06
   9 -14  -3    0.23    0.05
 -14  -9  -3    0.24    0.05
  -9  14  -3    0.23    0.07
 -14  -9   3    0.23    0.05
  -9  14   3    0.24    0.05
 -14  -9   3    0.24    0.06
 -14  -9   3    0.18    0.05
  -9  14   3    0.29    0.06
 -14  -9   3    0.26    0.05
  14   9   3    0.26    0.05
   9 -14   3    0.23    0.04
 -14  -9   3    0.26    0.06
  -9  14   3    0.29    0.04
  -9  14   3    0.27    0.06
 -14  -9   3    0.29    0.06
   9 -14   3    0.21    0.03
 -14  -7  -3    0.21    0.03
   7 -14  -3    0.15    0.05
 -14  -7  -3    0.27    0.06
  -7  14  -3    0.25    0.06
   7 -14  -3    0.18    0.04
  -7  14  -3    0.22    0.04
  -7  14  -3    0.25    0.03
 -14  -7  -3    0.17    0.05
  14   7   3    0.23    0.03
   7 -14   3    0.20    0.05
 -14  -7   3    0.16    0.04
   7 -14   3    0.18    0.03
 -14  -7   3    0.31    0.05
 -14  -7   3    0.29    0.06
  -7  14   3    0.23    0.03
  14   7   3    0.18    0.05
 -14  -7   3    0.18    0.05
  -7  14   3    0.18    0.05
 -14  -7   3    0.25    0.05
  14   7   3    0.22    0.05
  -7  14   3    0.24    0.05
  -7  14   3    0.29    0.06
 -14  -7   3    0.30    0.05
  -5  14  -3   -0.01    0.03
 -14  -5  -3    0.01    0.02
  -5  14  -3    0.00    0.01
   5 -14  -3   -0.03    0.02
 -14  -5  -3    0.01    0.03
   5 -14  -3    0.04    0.03
  -5  14  -3   -0.01    0.02
 -14  -5  -3    0.01    0.02
  -5  14   3   -0.01    0.01
 -14  -5   3   -0.02    0.02
   5 -14   3    0.01    0.01
  14   5   3    0.00    0.02
 -14  -5   3   -0.02    0.02
  -5  14   3   -0.01    0.02
  -5  14   3    0.00    0.02
 -14  -5   3    0.04    0.02
 -14  -5   3    0.00    0.02
   5 -14   3    0.00    0.01
  14   5   3    0.01    0.02
  14   5   3   -0.03    0.02
 -14  -5   3    0.00    0.02
 -14  -5   3    0.03    0.02
   5 -14   3    0.01    0.03
 -14  -3  -3    0.01    0.02
  14   3  -3   -0.03    0.03
  -3  14  -3    0.01    0.02
 -14  -3  -3    0.00    0.02
  -3  14  -3   -0.01    0.02
  14   3  -3   -0.01    0.02
 -14  -3  -3   -0.03    0.02
   3 -14  -3   -0.03    0.02
   3 -14  -3    0.02    0.02
 -14  -3  -3    0.00    0.02
  -3  14   3    0.00    0.02
  14   3   3   -0.02    0.02
  -3  14   3    0.01    0.01
  -3  14   3    0.01    0.02
  14   3   3   -0.03    0.02
   3 -14   3    0.00    0.01
 -14  -3   3   -0.02    0.02
 -14  -3   3    0.01    0.02
  -3  14   3    0.00    0.02
  14   3   3    0.00    0.02
 -14  -3   3    0.01    0.03
 -14  -3   3    0.01    0.02
   3 -14   3   -0.01    0.02
   3 -14   3    0.02    0.01
 -14  -3   3    0.00    0.02
 -14  -1  -3    0.36    0.06
 -14  -1  -3    0.50    0.06
   1 -14  -3    0.42    0.05
 -14  -1  -3    0.35    0.06
  14   1  -3    0.33    0.06
  -1  14  -3    0.42    0.03
  14   1  -3    0.36    0.07
  -1  14  -3    0.42    0.03
  -1  14  -3    0.34    0.07
   1 -14  -3    0.35    0.06
 -14  -1  -3    0.45    0.05
  14   1   3    0.33    0.05
 -14  -1   3    0.33    0.06
 -14  -1   3    0.51    0.06
  14   1   3    0.36    0.05
 -14  -1   3    0.31    0.05
   1 -14   3    0.51    0.06
 -14  -1   3    0.32    0.06
  -1  14   3    0.44    0.03
   1 -14   3    0.47    0.04
  -1  14   3    0.44    0.03
  -1  14   3    0.41    0.05
  -1  14   3    0.39    0.06
   1 -14   3    0.42    0.03
 -14   1  -3    0.00    0.02
  -1 -14  -3    0.00    0.01
 -14   1  -3    0.02    0.02
   1  14  -3   -0.01    0.01
 -14   1  -3    0.02    0.02
   1  14  -3   -0.03    0.02
 -14   1  -3    0.01    0.02
  -1 -14  -3   -0.01    0.02
  -1 -14  -3   -0.03    0.01
  14  -1  -3   -0.01    0.03
   1  14  -3   -0.01    0.01
  14  -1  -3   -0.02    0.02
 -14   1   3    0.02    0.02
  -1 -14   3   -0.02    0.01
  14  -1   3    0.01    0.02
  14  -1   3   -0.04    0.02
   1  14   3    0.00    0.01
   1  14   3   -0.03    0.02
 -14   1   3   -0.03    0.02
  -1 -14   3   -0.01    0.01
 -14   1   3   -0.02    0.02
 -14   1   3   -0.01    0.02
   1  14   3    0.01    0.02
 -14   3  -3   -0.03    0.02
 -14   3  -3    0.02    0.03
  14  -3  -3   -0.07    0.03
 -14   3  -3    0.00    0.02
   3  14  -3    0.00    0.03
  -3 -14  -3    0.00    0.01
  14  -3  -3    0.01    0.02
  -3 -14  -3   -0.02    0.01
 -14   3  -3    0.00    0.01
  -3 -14  -3   -0.01    0.02
  -3 -14   3   -0.02    0.01
 -14   3   3    0.01    0.03
  -3 -14   3    0.00    0.01
  -3 -14   3   -0.03    0.01
 -14   3   3   -0.04    0.02
 -14   3   3   -0.01    0.01
   3  14   3    0.01    0.01
  14  -3   3    0.02    0.02
   3  14   3   -0.03    0.01
 -14   3   3    0.03    0.03
   3  14   3   -0.03    0.02
  -3 -14   3    0.03    0.02
  -3 -14   3    0.01    0.01
  14  -5  -3    0.18    0.05
 -14   5  -3    0.19    0.04
  -5 -14  -3    0.26    0.02
  -5 -14  -3    0.12    0.05
 -14   5  -3    0.21    0.04
   5  14  -3    0.28    0.06
 -14   5  -3    0.24    0.05
  -5 -14  -3    0.24    0.04
  14  -5  -3    0.30    0.05
 -14   5  -3    0.33    0.06
 -14   5   3    0.28    0.05
  14  -5   3    0.15    0.04
  -5 -14   3    0.29    0.04
 -14   5   3    0.18    0.04
 -14   5   3    0.18    0.05
 -14   5   3    0.21    0.05
  14  -5   3    0.18    0.04
   5  14   3    0.21    0.05
  -5 -14   3    0.31    0.05
  -5 -14   3    0.22    0.04
   5  14   3    0.26    0.03
   5  14   3    0.23    0.03
  -5 -14   3    0.30    0.03
  -5 -14   3    0.27    0.04
 -14   7  -3    1.20    0.08
 -14   7  -3    1.23    0.09
  14  -7  -3    1.52    0.11
   7  14  -3    1.14    0.11
 -14   7  -3    1.23    0.10
  -7 -14  -3    1.34    0.12
 -14   7  -3    1.09    0.10
  -7 -14  -3    1.20    0.08
  14  -7  -3    1.08    0.11
 -14   7   3    1.29    0.11
 -14   7   3    1.26    0.10
   7  14   3    1.11    0.09
  -7 -14   3    1.25    0.09
  -7 -14   3    1.24    0.10
   7  14   3    1.25    0.07
  -7 -14   3    1.20    0.06
  -7 -14   3    1.16    0.08
 -14   7   3    1.28    0.09
  -7 -14   3    1.18    0.08
 -14   7   3    1.14    0.10
  14  -7   3    1.31    0.11
  14  -7   3    1.25    0.09
  14  -9  -3    0.44    0.07
 -14   9  -3    0.40    0.05
 -14   9  -3    0.39    0.06
  -9 -14  -3    0.52    0.08
  -9 -14  -3    0.37    0.05
 -14   9  -3    0.46    0.08
 -14   9  -3    0.65    0.08
   9  14  -3    0.43    0.07
 -14   9   3    0.46    0.08
  14  -9   3    0.48    0.07
 -14   9   3    0.40    0.06
 -14   9   3    0.46    0.08
   9  14   3    0.44    0.07
  -9 -14   3    0.46    0.06
 -14   9   3    0.44    0.07
  -9 -14   3    0.58    0.07
  -9 -14   3    0.45    0.06
   9  14   3    0.40    0.05
  -9 -14   3    0.56    0.05
 -11 -14  -3   14.35    0.49
 -14  11  -3   14.48    0.50
 -14  11  -3   14.01    0.45
  14 -11  -3   13.78    0.45
 -11 -14  -3   14.32    0.43
 -14  11  -3   13.74    0.40
  14 -11   3   12.76    0.41
 -11 -14   3   14.51    0.44
 -11 -14   3   14.08    0.39
 -14  11   3   13.64    0.42
 -14  11   3   14.03    0.46
 -14  11   3   14.56    0.47
 -11 -14   3   15.17    0.45
 -14  11   3   14.26    0.48
 -11 -14   3   13.48    0.43
 -13 -14  -3    2.05    0.16
 -14  13  -3    1.91    0.14
 -14  13  -3    2.28    0.18
 -14  13  -3    2.07    0.14
 -13 -14  -3    2.15    0.14
  14 -13  -3    2.16    0.15
 -14  13   3    1.92    0.12
 -13 -14   3    1.93    0.12
 -13 -14   3    1.88    0.13
 -13 -14   3    1.97    0.11
 -14  13   3    2.07    0.15
 -15 -14  -3    0.28    0.06
 -14  15  -3    0.37    0.08
 -15 -14  -3    0.42    0.07
 -14  15  -3    0.25    0.07
  14 -15  -3    0.21    0.05
 -15 -14   3    0.28    0.05
 -15 -14   3    0.28    0.06
 -14  15   3    0.29    0.06
 -14  15   3    0.19    0.06
 -15 -12  -3    0.99    0.12
 -12  15  -3    0.74    0.11
 -15 -12  -3    0.77    0.09
 -12  15  -3    0.90    0.09
  12 -15  -3    0.76    0.09
 -12  15   3    0.75    0.11
 -15 -12   3    0.76    0.08
 -15 -12   3    0.95    0.08
  15  12   3    0.66    0.09
 -12  15   3    0.92    0.10
 -12  15   3    0.94    0.08
 -15 -12   3    0.84    0.10
 -10  15  -3    4.06    0.19
  10 -15  -3    4.07    0.20
 -10  15  -3    3.73    0.23
 -15 -10  -3    3.94    0.19
 -15 -10  -3    3.86    0.21
 -15 -10   3    4.09    0.18
 -15 -10   3    3.77    0.20
 -10  15   3    4.21    0.21
  15  10   3    3.89    0.18
 -15 -10   3    4.10    0.19
 -10  15   3    4.22    0.21
 -10  15   3    3.85    0.15
 -15 -10   3    3.73    0.19
  -8  15  -3   -0.01    0.02
   8 -15  -3   -0.06    0.03
 -15  -8  -3    0.04    0.04
   8 -15  -3    0.02    0.03
 -15  -8  -3    0.05    0.04
  -8  15  -3   -0.01    0.03
  15   8   3   -0.02    0.02
  -8  15   3    0.00    0.02
 -15  -8   3   -0.02    0.02
  -8  15   3   -0.04    0.03
 -15  -8   3    0.01    0.03
 -15  -8   3   -0.01    0.03
 -15  -8   3    0.05    0.04
 -15  -8   3   -0.01    0.03
  -8  15   3    0.06    0.03
 -15  -6  -3    0.37    0.04
  -6  15  -3    0.38    0.05
  -6  15  -3    0.38    0.08
 -15  -6  -3    0.35    0.06
   6 -15  -3    0.29    0.06
 -15  -6  -3    0.25    0.05
   6 -15  -3    0.29    0.06
 -15  -6  -3    0.19    0.05
 -15  -6   3    0.34    0.06
  -6  15   3    0.26    0.05
 -15  -6   3    0.37    0.07
  -6  15   3    0.27    0.05
   6 -15   3    0.35    0.03
 -15  -6   3    0.32    0.06
  15   6   3    0.28    0.04
  15   6   3    0.29    0.05
   6 -15   3    0.43    0.07
 -15  -6   3    0.41    0.07
  -6  15   3    0.32    0.05
  15   6   3    0.24    0.05
  -6  15   3    0.35    0.04
 -15  -6   3    0.29    0.05
 -15  -6   3    0.31    0.06
  -4  15  -3    0.22    0.06
   4 -15  -3    0.17    0.04
 -15  -4  -3    0.22    0.05
  -4  15  -3    0.23    0.02
 -15  -4  -3    0.22    0.04
  15   4  -3    0.15    0.05
   4 -15  -3    0.24    0.05
 -15  -4  -3    0.18    0.05
 -15  -4  -3    0.22    0.05
  -4  15  -3    0.23    0.03
  -4  15   3    0.27    0.06
   4 -15   3    0.20    0.03
  15   4   3    0.20    0.05
 -15  -4   3    0.16    0.05
  -4  15   3    0.28    0.03
 -15  -4   3    0.16    0.05
 -15  -4   3    0.25    0.05
   4 -15   3    0.24    0.05
  -4  15   3    0.17    0.04
 -15  -4   3    0.27    0.05
 -15  -4   3    0.25    0.05
 -15  -4   3    0.18    0.05
   4 -15   3    0.28    0.02
  -4  15   3    0.20    0.04
  15   4   3    0.20    0.04
   2 -15  -3    2.13    0.12
   2 -15  -3    2.19    0.14
  -2  15  -3    2.17    0.16
  15   2  -3    2.14    0.14
  -2  15  -3    2.00    0.07
 -15  -2  -3    2.07    0.13
  -2  15  -3    1.99    0.08
 -15  -2  -3    2.43    0.14
  15   2  -3    1.96    0.15
 -15  -2  -3    2.07    0.12
 -15  -2  -3    1.82    0.12
  -2  15   3    2.02    0.08
  15   2   3    2.00    0.11
 -15  -2   3    2.14    0.14
  -2  15   3    2.04    0.07
   2 -15   3    2.01    0.07
 -15  -2   3    2.09    0.13
  -2  15   3    2.03    0.13
  15   2   3    1.89    0.12
   2 -15   3    2.04    0.12
   2 -15   3    2.09    0.08
 -15  -2   3    2.08    0.12
 -15  -2   3    1.94    0.13
  -2  15   3    2.13    0.12
 -15   0  -3    0.25    0.05
  15   0  -3    0.22    0.05
 -15   0  -3    0.32    0.06
   0 -15  -3    0.15    0.05
   0  15  -3    0.26    0.02
 -15   0  -3    0.27    0.05
   0  15  -3    0.28    0.07
 -15   0  -3    0.22    0.05
   0 -15  -3    0.25    0.04
  15   0  -3    0.14    0.05
   0  15  -3    0.29    0.03
   0 -15   3    0.21    0.04
 -15   0   3    0.28    0.06
   0  15   3    0.27    0.02
   0  15   3    0.29    0.02
 -15   0   3    0.23    0.05
 -15   0   3    0.31    0.05
   0 -15   3    0.32    0.04
   0  15   3    0.27    0.04
  15   0   3    0.26    0.05
 -15   0   3    0.18    0.05
  15   0   3    0.23    0.04
   0 -15   3    0.29    0.02
   0  15   3    0.22    0.05
  -2 -15  -3    0.45    0.03
   2  15  -3    0.48    0.08
  15  -2  -3    0.42    0.07
  -2 -15  -3    0.32    0.06
  -2 -15  -3    0.40    0.04
 -15   2  -3    0.35    0.06
   2  15  -3    0.39    0.04
 -15   2  -3    0.41    0.06
 -15   2  -3    0.40    0.06
 -15   2  -3    0.40    0.07
 -15   2   3    0.50    0.06
   2  15   3    0.33    0.06
   2  15   3    0.44    0.02
  -2 -15   3    0.46    0.03
 -15   2   3    0.38    0.07
 -15   2   3    0.37    0.07
   2  15   3    0.29    0.04
  -2 -15   3    0.42    0.06
  -2 -15   3    0.43    0.03
  -2 -15   3    0.47    0.05
  15  -2   3    0.33    0.06
  15  -2   3    0.44    0.06
 -15   2   3    0.40    0.06
  -4 -15  -3    0.04    0.01
 -15   4  -3    0.00    0.03
  -4 -15  -3    0.00    0.01
 -15   4  -3    0.00    0.02
 -15   4  -3    0.03    0.03
  -4 -15  -3    0.03    0.03
  15  -4  -3    0.06    0.05
 -15   4  -3    0.00    0.02
  15  -4  -3    0.10    0.04
   4  15  -3    0.00    0.02
   4  15   3    0.01    0.01
  -4 -15   3    0.02    0.01
 -15   4   3    0.02    0.04
 -15   4   3   -0.02    0.02
  15  -4   3   -0.02    0.03
   4  15   3    0.05    0.02
  -4 -15   3    0.06    0.03
   4  15   3   -0.05    0.02
 -15   4   3    0.04    0.03
  -4 -15   3   -0.03    0.02
  -4 -15   3    0.01    0.02
  -4 -15   3    0.01    0.01
  15  -4   3    0.02    0.03
 -15   4   3    0.03    0.03
 -15   6  -3    0.81    0.09
 -15   6  -3    0.73    0.07
   6  15  -3    0.61    0.09
  -6 -15  -3    0.72    0.06
  15  -6  -3    0.74    0.09
 -15   6  -3    0.81    0.09
 -15   6  -3    0.67    0.07
  -6 -15  -3    0.82    0.09
  15  -6  -3    0.72    0.09
   6  15   3    0.65    0.07
  -6 -15   3    0.85    0.07
  -6 -15   3    0.70    0.08
  -6 -15   3    0.68    0.06
 -15   6   3    0.61    0.08
   6  15   3    0.80    0.09
 -15   6   3    0.69    0.09
  15  -6   3    0.60    0.07
 -15   6   3    0.62    0.09
 -15   6   3    0.72    0.07
  -6 -15   3    0.76    0.05
   8  15  -3    1.55    0.12
  -8 -15  -3    1.61    0.10
 -15   8  -3    1.29    0.11
  -8 -15  -3    1.55    0.13
  15  -8  -3    1.62    0.12
 -15   8  -3    1.58    0.10
 -15   8  -3    1.58    0.13
 -15   8  -3    1.61    0.11
  15  -8   3    1.42    0.10
 -15   8   3    1.36    0.13
  -8 -15   3    1.64    0.08
 -15   8   3    1.55    0.11
  -8 -15   3    1.50    0.10
  -8 -15   3    1.75    0.11
  -8 -15   3    1.66    0.13
 -15   8   3    1.73    0.13
 -15   8   3    1.44    0.12
   8  15   3    1.46    0.12
 -15  10  -3    2.72    0.13
  10  15  -3    2.72    0.17
 -10 -15  -3    2.76    0.18
 -15  10  -3    2.70    0.18
 -10 -15  -3    2.99    0.15
 -15  10  -3    2.99    0.17
  15 -10  -3    3.05    0.17
 -10 -15   3    2.82    0.12
 -15  10   3    2.58    0.17
 -15  10   3    2.74    0.17
 -10 -15   3    2.98    0.17
 -10 -15   3    2.74    0.15
 -10 -15   3    2.74    0.15
 -15  10   3    2.93    0.15
 -15  10   3    2.68    0.18
  15 -10   3    2.76    0.15
 -15  12  -3    1.02    0.08
 -12 -15  -3    0.85    0.10
 -15  12  -3    1.05    0.11
 -12 -15  -3    1.20    0.10
 -15  12  -3    0.98    0.11
  15 -12  -3    1.01    0.10
 -12 -15   3    0.93    0.10
 -15  12   3    0.84    0.08
  15 -12   3    0.87    0.08
 -12 -15   3    0.68    0.08
 -15  12   3    0.77    0.10
 -12 -15   3    0.99    0.07
 -12 -15   3    1.00    0.10
 -15  12   3    0.85    0.10
 -14 -15  -3    0.00    0.03
 -15  14  -3    0.00    0.03
 -15  14  -3   -0.02    0.03
  15 -14  -3   -0.03    0.03
 -14 -15  -3   -0.01    0.03
 -14 -15   3   -0.04    0.03
 -15  14   3   -0.03    0.02
 -14 -15   3   -0.01    0.02
 -15  14   3   -0.01    0.03
 -16 -15  -3    0.05    0.06
 -15  16  -3   -0.02    0.04
 -16 -15  -3   -0.01    0.05
 -15  16  -3   -0.04    0.04
  15 -16  -3   -0.04    0.03
 -16 -15   3   -0.05    0.03
 -16 -15   3   -0.02    0.03
 -15  16   3   -0.05    0.03
 -15  16   3   -0.02    0.04
 -13  16  -3    0.05    0.05
 -16 -13  -3    0.04    0.04
 -16 -13  -3    0.02    0.04
  13 -16  -3    0.05    0.04
 -13  16  -3    0.07    0.04
 -16 -13   3    0.06    0.04
 -13  16   3    0.03    0.03
 -13  16   3    0.05    0.05
 -16 -13   3    0.02    0.04
 -16 -11  -3    0.36    0.07
  11 -16  -3    0.35    0.06
 -11  16  -3    0.34    0.08
 -11  16  -3    0.44    0.07
 -16 -11  -3    0.39    0.08
 -16 -11   3    0.28    0.05
 -11  16   3    0.39    0.05
  16  11   3    0.31    0.07
 -16 -11   3    0.30    0.06
 -16 -11   3    0.29    0.05
 -11  16   3    0.27    0.07
 -11  16   3    0.29    0.07
  -9  16  -3    2.37    0.18
  -9  16  -3    2.09    0.13
 -16  -9  -3    2.27    0.16
 -16  -9  -3    2.11    0.14
   9 -16  -3    2.22    0.15
  -9  16   3    2.07    0.10
 -16  -9   3    2.11    0.14
 -16  -9   3    2.15    0.13
  16   9   3    2.29    0.13
  -9  16   3    2.15    0.16
 -16  -9   3    1.86    0.15
 -16  -9   3    2.26    0.13
  -9  16   3    1.99    0.14
   7 -16  -3    0.00    0.04
 -16  -7  -3    0.04    0.02
  -7  16  -3    0.05    0.05
  -7  16  -3    0.08    0.04
 -16  -7  -3    0.05    0.03
   7 -16  -3    0.04    0.04
 -16  -7  -3    0.04    0.04
  -7  16   3    0.01    0.02
 -16  -7   3    0.03    0.04
 -16  -7   3    0.10    0.03
  -7  16   3    0.01    0.03
 -16  -7   3    0.01    0.03
 -16  -7   3    0.04    0.04
 -16  -7   3    0.03    0.03
  16   7   3   -0.03    0.03
   5 -16  -3    3.73    0.18
   5 -16  -3    4.20    0.20
 -16  -5  -3    3.30    0.15
 -16  -5  -3    3.85    0.20
 -16  -5  -3    4.02    0.20
  -5  16  -3    3.95    0.15
  -5  16  -3    3.92    0.23
  16   5   3    3.85    0.23
 -16  -5   3    3.79    0.18
  -5  16   3    3.77    0.18
  -5  16   3    3.77    0.12
   5 -16   3    3.73    0.18
 -16  -5   3    4.10    0.23
  -5  16   3    4.11    0.20
  16   5   3    3.89    0.18
 -16  -5   3    4.21    0.19
 -16  -5   3    3.79    0.19
 -16  -3  -3    0.35    0.05
  16   3  -3    0.20    0.06
   3 -16  -3    0.31    0.06
   3 -16  -3    0.29    0.05
 -16  -3  -3    0.26    0.05
  -3  16  -3    0.33    0.08
 -16  -3  -3    0.27    0.05
  -3  16  -3    0.32    0.04
 -16  -3  -3    0.39    0.07
   3 -16   3    0.35    0.03
 -16  -3   3    0.27    0.06
  -3  16   3    0.33    0.05
  16   3   3    0.32    0.05
 -16  -3   3    0.26    0.05
 -16  -3   3    0.30    0.06
  -3  16   3    0.28    0.05
  -3  16   3    0.34    0.03
 -16  -3   3    0.32    0.06
   3 -16   3    0.21    0.05
 -16  -3   3    0.25    0.06
  16   3   3    0.26    0.05
   1 -16  -3   -0.03    0.02
 -16  -1  -3    0.00    0.03
   1 -16  -3   -0.03    0.02
  16   1  -3   -0.04    0.04
  -1  16  -3    0.01    0.01
 -16  -1  -3   -0.03    0.03
 -16  -1  -3   -0.01    0.02
 -16  -1  -3   -0.05    0.02
  -1  16  -3   -0.03    0.04
  -1  16  -3    0.00    0.02
  16   1  -3    0.03    0.02
  -1  16   3   -0.01    0.02
  -1  16   3    0.00    0.02
  16   1   3   -0.05    0.03
  -1  16   3    0.00    0.00
 -16  -1   3   -0.02    0.03
 -16  -1   3    0.01    0.03
   1 -16   3    0.00    0.02
  16   1   3   -0.01    0.02
 -16  -1   3    0.02    0.03
   1 -16   3   -0.02    0.01
  -1  16   3    0.00    0.01
 -16  -1   3   -0.02    0.03
 -16   1  -3    0.40    0.06
  16  -1  -3    0.42    0.08
  -1 -16  -3    0.42    0.07
   1  16  -3    0.44    0.08
 -16   1  -3    0.50    0.07
   1  16  -3    0.52    0.04
 -16   1  -3    0.36    0.06
  16  -1  -3    0.37    0.06
  -1 -16  -3    0.30    0.04
 -16   1   3    0.37    0.06
  16  -1   3    0.48    0.07
  16  -1   3    0.39    0.06
 -16   1   3    0.28    0.06
 -16   1   3    0.43    0.07
 -16   1   3    0.35    0.06
   1  16   3    0.35    0.07
 -16   3  -3    0.11    0.04
  16  -3  -3    0.12    0.04
 -16   3  -3    0.11    0.04
 -16   3  -3    0.09    0.03
 -16   3  -3    0.10    0.04
   3  16  -3    0.13    0.05
  16  -3  -3    0.06    0.04
  -3 -16  -3    0.16    0.05
  -3 -16   3    0.13    0.03
 -16   3   3    0.07    0.04
   3  16   3    0.11    0.04
 -16   3   3    0.15    0.04
  -3 -16   3    0.14    0.04
  16  -3   3    0.11    0.04
 -16   3   3    0.07    0.03
 -16   3   3    0.04    0.04
  -3 -16   3    0.12    0.02
   3  16   3    0.09    0.03
  -3 -16   3    0.14    0.04
  16  -3   3    0.10    0.04
  -5 -16  -3    9.17    0.35
  16  -5  -3    8.63    0.32
 -16   5  -3    8.53    0.30
   5  16  -3    9.09    0.36
 -16   5  -3    8.87    0.33
 -16   5  -3    8.83    0.30
 -16   5  -3    8.91    0.34
  -5 -16   3    8.69    0.30
   5  16   3    9.53    0.33
 -16   5   3    8.94    0.33
  16  -5   3    8.09    0.31
  16  -5   3    8.71    0.32
  -5 -16   3    9.22    0.31
 -16   5   3    8.73    0.35
  -5 -16   3    9.62    0.30
  -5 -16   3    8.63    0.24
 -16   5   3    8.79    0.31
 -16   5   3    8.33    0.35
 -16   7  -3    0.48    0.08
 -16   7  -3    0.37    0.06
 -16   7  -3    0.40    0.06
 -16   7  -3    0.38    0.08
  -7 -16  -3    0.43    0.08
  16  -7  -3    0.38    0.07
   7  16  -3    0.39    0.08
 -16   7   3    0.44    0.07
  -7 -16   3    0.31    0.06
  -7 -16   3    0.47    0.06
  -7 -16   3    0.39    0.06
 -16   7   3    0.33    0.06
   7  16   3    0.31    0.06
   9  16  -3    0.65    0.09
 -16   9  -3    0.58    0.09
 -16   9  -3    0.82    0.09
 -16   9  -3    0.83    0.08
  16  -9  -3    0.81    0.09
  -9 -16  -3    0.88    0.11
 -16   9   3    0.82    0.08
  -9 -16   3    0.70    0.08
 -16   9   3    0.67    0.09
  16 -11  -3    0.51    0.08
 -16  11  -3    0.38    0.06
 -16  11  -3    0.51    0.09
 -16  11  -3    0.55    0.09
 -11 -16  -3    0.46    0.09
 -16  11   3    0.49    0.07
 -11 -16   3    0.45    0.07
 -16  11   3    0.48    0.09
  16 -13  -3    0.37    0.06
 -13 -16  -3    0.33    0.08
 -16  13  -3    0.41    0.08
 -16  13  -3    0.40    0.09
 -16  13   3    0.45    0.08
 -16  13   3    0.43    0.07
 -13 -16   3    0.36    0.07
  16 -15  -3    0.01    0.03
 -15 -16  -3    0.02    0.04
 -16  15  -3   -0.01    0.05
 -16  15  -3    0.03    0.04
 -15 -16   3    0.00    0.04
 -16  15   3    0.00    0.03
 -16  15   3   -0.02    0.03
 -17 -16  -3   -0.09    0.04
 -16  17  -3    0.01    0.04
  16 -17  -3   -0.06    0.03
 -17 -16   3   -0.06    0.03
 -16  17   3   -0.01    0.05
 -17 -14  -3    0.07    0.05
 -17 -14  -3    0.11    0.05
  14 -17  -3    0.07    0.04
 -14  17  -3    0.08    0.05
 -14  17   3    0.04    0.04
 -17 -14   3    0.18    0.06
 -17 -14   3    0.12    0.04
 -17 -12  -3    0.05    0.04
  12 -17  -3   -0.01    0.04
 -12  17  -3   -0.01    0.05
 -12  17   3    0.10    0.06
 -17 -12   3    0.09    0.04
 -17 -12   3    0.03    0.04
  10 -17  -3    2.22    0.15
 -17 -10  -3    2.48    0.17
 -17 -10  -3    2.48    0.16
 -10  17  -3    2.34    0.19
 -10  17   3    2.38    0.16
 -17 -10   3    2.23    0.15
 -17 -10   3    2.36    0.14
 -17 -10   3    2.36    0.14
   8 -17  -3    0.00    0.03
 -17  -8  -3    0.01    0.03
 -17  -8  -3    0.04    0.04
  -8  17  -3    0.09    0.06
  -8  17   3    0.02    0.04
 -17  -8   3    0.04    0.04
  -8  17   3    0.00    0.05
 -17  -8   3    0.02    0.03
 -17  -8   3   -0.02    0.03
 -17  -6  -3    0.01    0.03
 -17  -6  -3   -0.01    0.03
 -17  -6  -3   -0.02    0.02
   6 -17  -3   -0.03    0.03
  -6  17  -3    0.02    0.04
  -6  17   3   -0.03    0.03
 -17  -6   3    0.01    0.03
 -17  -6   3    0.03    0.03
  -6  17   3    0.03    0.04
 -17  -6   3   -0.02    0.03
 -17  -6   3   -0.02    0.03
  17   4  -3    0.03    0.05
   4 -17  -3    0.09    0.04
 -17  -4  -3    0.16    0.05
  -4  17  -3    0.10    0.06
   4 -17  -3    0.09    0.04
 -17  -4  -3    0.10    0.03
 -17  -4  -3    0.11    0.04
 -17  -4   3    0.08    0.04
   4 -17   3    0.07    0.04
 -17  -4   3    0.08    0.04
 -17  -4   3    0.09    0.04
  -4  17   3    0.05    0.04
  -4  17   3    0.11    0.04
 -17  -4   3    0.06    0.05
 -17  -2  -3    1.32    0.11
   2 -17  -3    0.97    0.09
  -2  17  -3    0.96    0.11
   2 -17  -3    1.15    0.11
 -17  -2  -3    1.16    0.09
  17   2  -3    1.15    0.12
 -17  -2  -3    1.05    0.10
  17   2  -3    1.11    0.11
  -2  17   3    1.06    0.10
  -2  17   3    1.06    0.09
 -17  -2   3    1.00    0.09
 -17  -2   3    0.98    0.10
  17   2   3    1.11    0.09
   2 -17   3    0.99    0.09
 -17  -2   3    1.16    0.10
   0 -17  -3    0.07    0.04
  17   0  -3    0.10    0.05
 -17   0  -3    0.10    0.04
  17   0  -3    0.06    0.04
   0  17  -3    0.08    0.04
 -17   0  -3    0.09    0.04
 -17   0  -3    0.02    0.03
 -17   0  -3    0.14    0.04
 -17   0   3    0.10    0.04
   0  17   3    0.04    0.04
   0 -17   3    0.10    0.02
   0  17   3    0.08    0.03
   0 -17   3    0.13    0.04
  17   0   3    0.05    0.04
 -17   0   3    0.14    0.04
 -17   2  -3   -0.02    0.02
 -17   2  -3   -0.01    0.03
 -17   2  -3   -0.01    0.02
  -2 -17  -3   -0.04    0.03
 -17   2  -3   -0.03    0.03
  17  -2  -3   -0.04    0.03
   2  17  -3    0.01    0.04
  17  -2  -3   -0.01    0.04
   2  17   3   -0.01    0.03
  17  -2   3    0.02    0.04
 -17   2   3    0.01    0.03
  -2 -17   3    0.03    0.03
 -17   2   3   -0.03    0.03
  -2 -17   3    0.01    0.02
   2  17   3   -0.02    0.03
   4  17  -3    5.09    0.25
 -17   4  -3    4.73    0.21
  17  -4  -3    4.55    0.22
  -4 -17  -3    4.82    0.24
 -17   4  -3    4.74    0.23
 -17   4  -3    4.62    0.22
 -17   4  -3    4.09    0.20
  -4 -17   3    4.72    0.20
   4  17   3    4.35    0.21
 -17   4   3    4.49    0.20
  17  -4   3    4.28    0.21
 -17   4   3    4.76    0.22
  -4 -17   3    5.12    0.19
  17  -6  -3   -0.01    0.02
 -17   6  -3    0.01    0.03
 -17   6  -3    0.03    0.04
 -17   6  -3    0.01    0.03
 -17   6  -3    0.12    0.05
  -6 -17  -3    0.03    0.04
   6  17  -3    0.07    0.05
   6  17   3    0.04    0.03
 -17   6   3    0.08    0.04
  -6 -17   3    0.07    0.03
 -17   6   3    0.03    0.04
  17  -8  -3    0.08    0.04
  -8 -17  -3    0.09    0.05
 -17   8  -3    0.09    0.05
   8  17  -3    0.06    0.05
 -17   8  -3    0.11    0.05
 -17   8  -3    0.13    0.04
 -17   8   3    0.08    0.04
  -8 -17   3    0.07    0.03
 -17   8   3    0.11    0.04
 -17  10  -3    0.35    0.07
  17 -10  -3    0.49    0.07
  10  17  -3    0.24    0.09
 -10 -17  -3    0.43    0.08
 -17  10  -3    0.34    0.07
 -17  10  -3    0.34    0.06
 -17  10   3    0.30    0.07
 -17  10   3    0.32    0.06
 -10 -17   3    0.43    0.07
 -17  12  -3    0.18    0.07
 -12 -17  -3    0.28    0.08
  17 -12  -3    0.19    0.06
 -17  12  -3    0.26    0.07
 -17  12   3    0.25    0.06
 -12 -17   3    0.13    0.05
 -17  12   3    0.24    0.06
 -17  14  -3    0.73    0.12
 -17  14  -3    0.61    0.10
  17 -14  -3    0.82    0.10
 -14 -17  -3    0.47    0.09
 -17  14   3    0.88    0.09
 -17  14   3    0.74    0.11
 -14 -17   3    0.70    0.10
 -17  16  -3    0.11    0.06
 -16 -17  -3    0.02    0.05
  17 -16  -3   -0.01    0.05
 -17  16   3    0.02    0.06
 -16 -17   3    0.05    0.04
 -18 -17  -3    0.12    0.06
 -17  18  -3    0.19    0.08
 -17  18   3    0.19    0.07
 -18 -17   3    0.16    0.05
 -15  18  -3    0.04    0.06
  15 -18  -3    0.02    0.04
 -18 -15  -3    0.13    0.06
 -15  18   3    0.00    0.05
 -18 -15   3    0.02    0.05
 -18 -13  -3   -0.05    0.03
 -13  18  -3    0.03    0.05
  13 -18  -3    0.01    0.03
 -18 -13  -3    0.01    0.03
 -18 -13   3    0.01    0.04
 -13  18   3    0.07    0.04
 -18 -13   3    0.02    0.03
  11 -18  -3    0.91    0.10
 -11  18  -3    0.74    0.12
 -18 -11  -3    1.11    0.13
 -11  18   3    0.67    0.10
 -18 -11   3    0.75    0.09
 -18 -11   3    0.87    0.11
  -9  18  -3    0.01    0.05
 -18  -9  -3    0.04    0.04
   9 -18  -3    0.06    0.04
 -18  -9  -3    0.00    0.04
 -18  -9   3    0.06    0.04
  -9  18   3    0.11    0.04
 -18  -9   3    0.08    0.04
 -18  -9   3    0.08    0.05
  -7  18  -3    0.01    0.04
 -18  -7  -3    0.04    0.04
   7 -18  -3    0.07    0.04
 -18  -7  -3    0.02    0.04
  -7  18   3    0.00    0.04
 -18  -7   3    0.01    0.03
 -18  -7   3    0.01    0.03
 -18  -7   3   -0.01    0.03
   5 -18  -3   -0.01    0.04
   5 -18  -3    0.07    0.05
 -18  -5  -3    0.04    0.04
 -18  -5  -3    0.03    0.03
 -18  -5  -3    0.04    0.03
 -18  -5   3    0.04    0.04
  -5  18   3    0.05    0.04
 -18  -5   3    0.02    0.03
 -18  -5   3    0.07    0.05
  -5  18   3    0.03    0.04
 -18  -5   3    0.10    0.04
 -18  -3  -3    0.04    0.03
  -3  18  -3   -0.01    0.04
   3 -18  -3   -0.03    0.02
 -18  -3  -3    0.02    0.04
  18   3  -3   -0.06    0.04
 -18  -3  -3    0.00    0.02
 -18  -3   3    0.07    0.04
   3 -18   3   -0.03    0.03
  -3  18   3    0.01    0.03
  -3  18   3   -0.03    0.04
 -18  -3   3    0.03    0.03
 -18  -3   3    0.03    0.04
  18   1  -3   -0.04    0.02
 -18  -1  -3    0.10    0.04
  18   1  -3   -0.01    0.04
   1 -18  -3    0.03    0.03
 -18  -1  -3    0.09    0.04
  -1  18  -3    0.01    0.05
 -18  -1  -3    0.03    0.03
  18   1   3   -0.03    0.04
 -18  -1   3   -0.01    0.03
  -1  18   3    0.03    0.03
 -18  -1   3    0.00    0.02
 -18  -1   3    0.05    0.04
   1 -18   3    0.08    0.04
  -1  18   3    0.01    0.03
  18  -1  -3    1.54    0.12
   1  18  -3    1.31    0.14
  -1 -18  -3    1.37    0.12
 -18   1  -3    1.17    0.11
 -18   1  -3    1.26    0.11
 -18   1  -3    1.30    0.11
 -18   1   3    1.27    0.10
  -1 -18   3    1.12    0.09
   1  18   3    1.37    0.10
  18  -1   3    1.04    0.10
 -18   1   3    1.28    0.11
   1  18   3    1.44    0.12
   3  18  -3    0.05    0.05
 -18   3  -3    0.03    0.03
 -18   3  -3    0.05    0.04
 -18   3  -3    0.04    0.04
  18  -3  -3    0.04    0.04
 -18   3  -3   -0.05    0.03
  -3 -18  -3    0.05    0.04
 -18   3   3    0.04    0.04
 -18   3   3    0.03    0.03
  -3 -18   3   -0.02    0.02
  18  -3   3   -0.04    0.03
   5  18  -3    0.01    0.04
 -18   5  -3    0.02    0.04
  18  -5  -3    0.09    0.05
 -18   5  -3    0.18    0.05
 -18   5  -3    0.10    0.04
 -18   5  -3    0.09    0.05
  -5 -18  -3    0.12    0.05
  -5 -18   3    0.10    0.03
 -18   5   3    0.13    0.04
 -18   5   3    0.04    0.04
   7  18  -3    1.73    0.14
  -7 -18  -3    1.64    0.14
 -18   7  -3    1.63    0.14
  18  -7  -3    1.46    0.13
 -18   7  -3    1.48    0.11
 -18   7  -3    1.67    0.14
 -18   7   3    1.49    0.13
 -18   7   3    1.66    0.12
  -7 -18   3    1.42    0.11
  18  -9  -3    0.02    0.04
 -18   9  -3   -0.03    0.04
 -18   9  -3    0.02    0.04
 -18   9  -3    0.03    0.04
  -9 -18  -3    0.02    0.04
  -9 -18   3    0.06    0.03
 -18   9   3    0.01    0.03
 -18   9   3   -0.02    0.03
 -18  11  -3    0.35    0.06
 -18  11  -3    0.44    0.08
 -18  11  -3    0.29    0.07
  18 -11  -3    0.31    0.07
 -11 -18  -3    0.48    0.08
 -18  11   3    0.32    0.07
 -11 -18   3    0.40    0.07
 -18  11   3    0.29    0.06
 -13 -18  -3    0.03    0.04
 -18  13  -3    0.04    0.05
 -18  13  -3    0.05    0.04
  18 -13  -3    0.07    0.05
 -18  13   3    0.08    0.04
 -13 -18   3    0.09    0.05
 -18  13   3    0.08    0.05
 -15 -18  -3    0.50    0.10
 -18  15  -3    0.50    0.08
 -18  15  -3    0.46    0.10
  18 -15  -3    0.36    0.07
 -18  15   3    0.56    0.08
 -15 -18   3    0.44    0.08
 -18  15   3    0.37    0.08
 -17 -18  -3    0.51    0.11
 -18  17  -3    0.72    0.13
 -17 -18   3    0.51    0.10
 -18  17   3    0.32    0.09
 -19 -18  -3    0.21    0.08
 -18  19  -3    0.09    0.09
 -18  19   3    0.08    0.06
 -19 -18   3    0.06    0.06
 -19 -16  -3    0.10    0.06
 -16  19  -3   -0.07    0.05
 -16  19   3    0.08    0.06
 -19 -16   3    0.03    0.05
 -14  19  -3   -0.09    0.05
 -19 -14  -3    0.11    0.04
 -14  19   3   -0.06    0.05
 -19 -14   3   -0.08    0.03
 -19 -14   3   -0.07    0.04
  12 -19  -3    0.01    0.04
 -12  19  -3    0.09    0.07
 -19 -12  -3   -0.02    0.04
 -19 -12  -3    0.07    0.05
 -12  19   3    0.10    0.06
 -19 -12   3   -0.01    0.03
 -19 -12   3   -0.03    0.03
 -19 -10  -3    0.14    0.05
 -10  19  -3    0.13    0.06
 -19 -10  -3    0.06    0.04
  10 -19  -3    0.11    0.04
 -10  19   3    0.10    0.05
 -19 -10   3    0.04    0.04
 -19 -10   3    0.08    0.04
  -8  19  -3   -0.01    0.04
 -19  -8  -3    0.11    0.05
 -19  -8  -3    0.06    0.05
   8 -19  -3    0.04    0.04
 -19  -8   3    0.08    0.04
  -8  19   3    0.09    0.05
 -19  -8   3   -0.02    0.03
 -19  -8   3    0.05    0.04
  -6  19  -3    2.23    0.18
   6 -19  -3    2.38    0.16
 -19  -6  -3    2.20    0.16
 -19  -6  -3    2.22    0.16
 -19  -6   3    2.41    0.15
 -19  -6   3    2.31    0.14
  -6  19   3    2.34    0.16
 -19  -6   3    2.21    0.16
   4 -19  -3    0.05    0.04
  -4  19  -3    0.05    0.04
 -19  -4  -3    0.00    0.03
 -19  -4  -3    0.06    0.04
 -19  -4  -3    0.06    0.03
 -19  -4   3    0.03    0.04
 -19  -4   3   -0.10    0.04
  -4  19   3   -0.02    0.03
 -19  -4   3    0.00    0.03
 -19  -4   3    0.00    0.03
  -2  19  -3    0.05    0.05
 -19  -2  -3    0.13    0.04
 -19  -2  -3    0.04    0.04
 -19  -2  -3    0.09    0.05
   2 -19  -3    0.11    0.04
  -2  19   3   -0.03    0.04
 -19  -2   3    0.02    0.03
  -2  19   3    0.04    0.04
 -19  -2   3    0.03    0.03
   2 -19   3    0.01    0.03
 -19  -2   3    0.09    0.04
 -19   0  -3    0.34    0.07
 -19   0  -3    0.24    0.06
   0  19  -3    0.35    0.08
 -19   0  -3    0.23    0.05
  19   0  -3    0.26    0.06
   0 -19  -3    0.28    0.06
  19   0   3    0.24    0.07
   0  19   3    0.34    0.06
   0 -19   3    0.26    0.06
 -19   0   3    0.39    0.07
   0  19   3    0.25    0.07
 -19   0   3    0.24    0.06
 -19   0   3    0.29    0.06
  19  -2  -3    0.46    0.08
   2  19  -3    0.51    0.10
 -19   2  -3    0.58    0.09
 -19   2  -3    0.42    0.07
  -2 -19  -3    0.57    0.09
 -19   2  -3    0.54    0.08
 -19   2   3    0.54    0.08
 -19   2   3    0.48    0.08
  19  -2   3    0.39    0.09
   2  19   3    0.48    0.08
  19  -4  -3    1.81    0.14
 -19   4  -3    1.66    0.14
  -4 -19  -3    1.96    0.15
   4  19  -3    1.83    0.16
 -19   4  -3    1.90    0.13
 -19   4  -3    1.92    0.15
 -19   4   3    1.85    0.13
 -19   4   3    1.61    0.13
  -6 -19  -3    0.31    0.07
 -19   6  -3    0.36    0.08
  19  -6  -3    0.33    0.07
 -19   6  -3    0.31    0.07
   6  19  -3    0.30    0.07
 -19   6  -3    0.34    0.06
 -19   6   3    0.42    0.07
 -19   6   3    0.24    0.06
  -6 -19   3    0.33    0.08
 -19   8  -3    0.29    0.07
 -19   8  -3    0.35    0.06
  -8 -19  -3    0.33    0.07
  19  -8  -3    0.21    0.06
 -19   8  -3    0.34    0.08
 -19   8   3    0.32    0.06
 -19   8   3    0.26    0.07
  -8 -19   3    0.30    0.06
 -19  10  -3    0.17    0.07
 -19  10  -3    0.18    0.05
 -10 -19  -3    0.13    0.06
  19 -10  -3    0.26    0.06
 -19  10  -3    0.19    0.06
 -19  10   3    0.13    0.06
 -10 -19   3    0.17    0.05
 -19  10   3    0.19    0.05
  19 -12  -3    0.22    0.06
 -12 -19  -3    0.08    0.04
 -19  12  -3    0.28    0.07
 -19  12  -3    0.21    0.07
 -19  12   3    0.19    0.06
 -19  12   3    0.19    0.06
 -12 -19   3    0.16    0.05
 -19  14  -3    0.20    0.07
  19 -14  -3    0.10    0.05
 -14 -19  -3    0.26    0.08
 -19  14  -3    0.29    0.09
 -19  14   3    0.17    0.07
 -14 -19   3    0.15    0.05
 -19  14   3    0.20    0.05
 -16 -19  -3    0.03    0.05
  19 -16  -3    0.01    0.04
 -19  16  -3    0.08    0.06
 -16 -19   3    0.02    0.06
 -19  16   3    0.03    0.04
 -18 -19  -3    0.00    0.06
 -19  18  -3    0.00    0.05
 -18 -19   3   -0.09    0.04
 -19  18   3   -0.05    0.04
 -17  20  -3    0.20    0.08
 -20 -17  -3    0.10    0.07
 -20 -17   3    0.10    0.07
 -17  20   3    0.14    0.08
 -20 -15  -3    0.28    0.08
 -15  20  -3    0.19    0.09
 -20 -15   3    0.30    0.07
 -15  20   3    0.34    0.09
 -20 -13  -3   -0.01    0.03
 -20 -13  -3    0.00    0.04
 -13  20  -3   -0.06    0.04
 -20 -13   3    0.01    0.03
 -13  20   3   -0.02    0.05
 -20 -13   3   -0.06    0.04
 -20 -11  -3   -0.10    0.04
 -11  20  -3   -0.01    0.04
 -20 -11  -3    0.04    0.04
 -11  20   3   -0.02    0.04
 -20 -11   3    0.00    0.03
 -20 -11   3   -0.02    0.03
   9 -20  -3   -0.08    0.03
 -20  -9  -3   -0.02    0.04
 -20  -9  -3    0.00    0.03
  -9  20  -3    0.10    0.06
 -20  -9   3   -0.02    0.03
 -20  -9   3    0.03    0.05
  -9  20   3   -0.02    0.04
   7 -20  -3    1.08    0.11
 -20  -7  -3    0.97    0.11
  -7  20  -3    0.74    0.13
 -20  -7  -3    1.17    0.13
  -7  20   3    1.24    0.11
 -20  -7   3    1.02    0.10
 -20  -7   3    1.35    0.13
 -20  -7   3    1.14    0.10
  -5  20  -3    0.36    0.09
 -20  -5  -3    0.32    0.07
 -20  -5  -3    0.24    0.06
   5 -20  -3    0.27    0.06
 -20  -5   3    0.46    0.08
 -20  -5   3    0.33    0.06
 -20  -5   3    0.33    0.07
  -5  20   3    0.35    0.06
 -20  -3  -3    0.33    0.07
  -3  20  -3    0.49    0.11
 -20  -3  -3    0.50    0.09
   3 -20  -3    0.38    0.07
 -20  -3  -3    0.35    0.06
 -20  -3   3    0.47    0.07
 -20  -3   3    0.36    0.07
  -3  20   3    0.48    0.08
 -20  -3   3    0.43    0.07
  -1  20  -3    0.57    0.10
 -20  -1  -3    0.76    0.09
   1 -20  -3    0.62    0.09
 -20  -1  -3    0.71    0.08
 -20  -1  -3    0.67    0.09
 -20  -1   3    0.78    0.10
 -20  -1   3    0.83    0.10
 -20  -1   3    0.77    0.09
  -1  20   3    0.85    0.10
 -20   1  -3    6.47    0.29
 -20   1  -3    6.29    0.27
   1  20  -3    6.37    0.32
  -1 -20  -3    6.56    0.29
  20  -1  -3    6.07    0.28
 -20   1  -3    6.51    0.28
 -20   1   3    6.29    0.28
 -20   1   3    6.61    0.27
 -20   1   3    6.77    0.28
  20  -3  -3    0.25    0.06
   3  20  -3    0.36    0.09
 -20   3  -3    0.34    0.07
 -20   3  -3    0.50    0.09
 -20   3  -3    0.35    0.08
  -3 -20  -3    0.36    0.08
 -20   3   3    0.41    0.07
 -20   3   3    0.36    0.07
   5  20  -3    0.64    0.10
 -20   5  -3    0.60    0.10
  20  -5  -3    0.66    0.09
 -20   5  -3    0.58    0.08
 -20   5  -3    0.50    0.09
  -5 -20  -3    0.61    0.09
 -20   5   3    0.45    0.08
 -20   5   3    0.53    0.09
  20  -7  -3    0.36    0.07
 -20   7  -3    0.40    0.08
  -7 -20  -3    0.40    0.08
 -20   7  -3    0.44    0.07
 -20   7  -3    0.39    0.08
 -20   7   3    0.26    0.07
 -20   7   3    0.50    0.08
  -9 -20  -3    0.19    0.07
 -20   9  -3    0.24    0.07
 -20   9  -3    0.19    0.06
 -20   9  -3    0.24    0.06
  20  -9  -3    0.29    0.06
 -20   9   3    0.24    0.06
 -20   9   3    0.18    0.07
 -11 -20  -3    0.06    0.04
  20 -11  -3    0.09    0.04
 -20  11  -3    0.01    0.04
 -20  11   3    0.09    0.05
 -20  11   3    0.04    0.05
  20 -13  -3    0.20    0.06
 -20  13  -3    0.09    0.04
 -20  13  -3    0.17    0.07
 -13 -20  -3    0.12    0.06
 -20  13   3    0.04    0.06
 -20  13   3    0.19    0.05
 -20  15  -3   -0.04    0.06
  20 -15  -3    0.00    0.05
 -15 -20  -3    0.15    0.06
 -20  15  -3    0.10    0.06
 -15 -20   3    0.05    0.05
 -20  15   3   -0.05    0.05
 -20  15   3    0.13    0.05
 -17 -20  -3    0.10    0.05
 -20  17  -3    0.09    0.06
 -20  17   3    0.02    0.06
 -17 -20   3    0.04    0.06
 -21 -16  -3    0.05    0.06
 -16  21  -3   -0.10    0.05
 -16  21   3    0.04    0.06
 -14  21  -3    0.36    0.10
 -21 -14  -3    0.19    0.07
 -14  21   3    0.13    0.07
 -21 -14   3    0.24    0.07
 -21 -12  -3    0.06    0.05
 -21 -12  -3    0.05    0.05
 -12  21  -3   -0.01    0.06
 -21 -12   3   -0.06    0.03
 -21 -12   3   -0.09    0.03
 -12  21   3   -0.07    0.05
 -21 -10  -3    0.16    0.06
 -21 -10  -3    0.06    0.04
 -10  21  -3    0.09    0.07
 -21 -10   3    0.11    0.05
 -21 -10   3    0.09    0.05
 -10  21   3   -0.01    0.05
 -21  -8  -3    0.12    0.05
  -8  21  -3    0.12    0.07
   8 -21  -3    0.07    0.04
 -21  -8  -3    0.16    0.07
 -21  -8   3    0.05    0.04
 -21  -8   3    0.09    0.05
 -21  -6  -3    0.71    0.10
  -6  21  -3    0.51    0.11
 -21  -6  -3    0.56    0.09
   6 -21  -3    0.45    0.08
[truncated: 815,103 more chars]
