# Supplementary material for: Crystal structure, Hirshfeld surface and crystal void analysis of (1Z)-1-[(E)-2-(2H-1,3-benzodioxol-5-yl­methyl­idene)hydrazin-1-yl­idene]-1,2-di­hydro­phthalazine
Source: Acta Crystallogr E Crystallogr Commun. 2026 Jan 23;82(Pt 2):208–11. doi: 10.1107/S2056989026000538 (PMC12874236; doi:10.1107/S2056989026000538)
Supplement: Supplementary file 2 [file e-82-00208-Isup2.hkl]

data_I                                                                          
_shelx_title ' HLPNA_291125_0m_a.res in I4(1)/a'                                
_shelx_refln_list_code          4                                               
_shelx_F_calc_maximum      850.60                                               
_exptl_crystal_F_000      2432.00                                               
_reflns_d_resolution_high  0.7506                                               
                                                                                
loop_                                                                           
 _space_group_symop_operation_xyz                                               
 'x, y, z'                                                                      
 '-x+1/2, -y, z+1/2'                                                            
 '-y+3/4, x+1/4, z+1/4'                                                         
 'y+3/4, -x+3/4, z+3/4'                                                         
 'x+1/2, y+1/2, z+1/2'                                                          
 '-x+1, -y+1/2, z+1'                                                            
 '-y+5/4, x+3/4, z+3/4'                                                         
 'y+5/4, -x+5/4, z+5/4'                                                         
 '-x, -y, -z'                                                                   
 'x-1/2, y, -z-1/2'                                                             
 'y-3/4, -x-1/4, -z-1/4'                                                        
 '-y-3/4, x-3/4, -z-3/4'                                                        
 '-x+1/2, -y+1/2, -z+1/2'                                                       
 'x, y+1/2, -z'                                                                 
 'y-1/4, -x+1/4, -z+1/4'                                                        
 '-y-1/4, x-1/4, -z-1/4'                                                        
                                                                                
_cell_length_a    20.7210                                                       
_cell_length_b    20.7210                                                       
_cell_length_c    12.8349                                                       
_cell_angle_alpha  90.000                                                       
_cell_angle_beta   90.000                                                       
_cell_angle_gamma  90.000                                                       
                                                                                
_shelx_F_squared_multiplier     1.000                                           
                                                                                
loop_                                                                           
 _refln_index_h                                                                 
 _refln_index_k                                                                 
 _refln_index_l                                                                 
 _refln_F_squared_calc                                                          
 _refln_F_squared_meas                                                          
 _refln_F_squared_sigma                                                         
 _refln_observed_status                                                         
   0   2   0      20499.19      19004.05       339.17 o                         
   2   2   0      20270.41      17770.73       255.64 o                         
  -2   4   0        333.57        252.48         4.92 o                         
   0   4   0        652.88        509.72         8.68 o                         
   2   4   0       4029.94       3459.91        27.48 o                         
   4   4   0     723523.00     834750.75     14538.75 o                         
  -4   6   0      30031.07      28939.37       612.99 o                         
  -2   6   0      10536.58       9026.03        65.49 o                         
   0   6   0      11968.89      11030.00       123.59 o                         
   2   6   0      74992.65      72392.14       894.74 o                         
   4   6   0       1608.60       1594.95        17.03 o                         
   6   6   0        347.09        471.90         9.32 o                         
  -6   8   0      10163.02      10982.92        82.78 o                         
  -4   8   0       3476.12       3670.25        32.46 o                         
  -2   8   0       9295.17       8453.43        66.89 o                         
   0   8   0      14264.28      13932.24       110.71 o                         
   2   8   0        407.76        385.40         7.33 o                         
   4   8   0       5294.57       5239.83        43.99 o                         
   6   8   0       1620.04       1811.53        20.97 o                         
   8   8   0      81786.77      85237.46      1395.18 o                         
  -8  10   0      17404.26      17691.86       129.89 o                         
  -6  10   0      25204.47      25720.97       199.70 o                         
  -4  10   0       7475.29       8511.93        70.00 o                         
  -2  10   0        251.52        230.85         7.36 o                         
   0  10   0         31.56         31.47         4.12 o                         
   2  10   0       4328.96       4641.09        48.66 o                         
   4  10   0         30.69         59.99         3.81 o                         
   6  10   0      32207.91      33542.86       359.24 o                         
   8  10   0       1883.84       1830.32        22.97 o                         
  10  10   0         10.60        102.80        10.19 o                         
 -10  12   0        736.99        711.96        14.54 o                         
  -8  12   0       2759.46       2962.89        33.10 o                         
  -6  12   0       1067.78       1032.02        16.85 o                         
  -4  12   0         50.06         66.99         4.74 o                         
  -2  12   0       8386.67       8782.43        83.49 o                         
   0  12   0        806.47        682.01        15.34 o                         
   2  12   0       1865.45       1977.98        28.06 o                         
   4  12   0       3396.27       3715.98        35.83 o                         
   6  12   0       1983.90       1957.27        24.25 o                         
   8  12   0       1567.45       1643.86        22.55 o                         
  10  12   0         22.71         21.30         3.61 o                         
  12  12   0       5025.18       5664.94        75.29 o                         
 -12  14   0       5138.18       5572.12        80.27 o                         
 -10  14   0        359.81        372.58        12.87 o                         
  -8  14   0       1354.53       1425.42        22.28 o                         
  -6  14   0        254.86        277.95         9.68 o                         
  -4  14   0         13.20         11.75         3.12 o                         
  -2  14   0      10244.29      10910.93        98.07 o                         
   0  14   0        935.90        957.61        19.54 o                         
   2  14   0        311.02        340.91        11.86 o                         
   4  14   0         70.93         56.23         7.16 o                         
   6  14   0       1679.19       1782.87        23.64 o                         
   8  14   0       1395.12       1492.45        22.52 o                         
  10  14   0       1464.41       1469.73        27.00 o                         
  12  14   0        594.41        612.41        21.38 o                         
  14  14   0       1045.14       1340.04        44.69 o                         
 -14  16   0         27.60         -8.57        11.87 o                         
 -12  16   0        653.27        663.15        26.58 o                         
 -10  16   0        160.06        170.90        13.69 o                         
  -8  16   0        239.94        282.80        19.37 o                         
  -6  16   0          2.80         -3.43         4.00 o                         
  -4  16   0          3.74         -3.47         3.47 o                         
  -2  16   0         22.06          9.69         4.87 o                         
   0  16   0        412.93        390.42        14.82 o                         
   2  16   0       7433.98       7821.29        78.44 o                         
   4  16   0       2293.25       2398.73        33.86 o                         
   6  16   0         61.52         27.02         7.04 o                         
   8  16   0        121.08         84.80         9.85 o                         
  10  16   0        111.26         88.68        12.67 o                         
  12  16   0        142.60        146.69        15.53 o                         
  14  16   0        537.20        614.40        51.67 o                         
  16  16   0        695.22        787.11        46.87 o                         
 -16  18   0        595.70        655.42       139.93 o                         
 -14  18   0          6.66          2.17        11.27 o                         
 -12  18   0         38.93         20.83        13.39 o                         
 -10  18   0        405.76        405.24        33.40 o                         
  -8  18   0        537.80        538.02        25.51 o                         
  -6  18   0        112.72         99.08        13.15 o                         
  -4  18   0         26.31          2.60         9.31 o                         
  -2  18   0        206.21        229.28        14.86 o                         
   0  18   0         29.57         19.15         9.29 o                         
   2  18   0       4853.40       5294.42        74.36 o                         
   4  18   0       1881.82       2049.26        53.16 o                         
   6  18   0          0.46         52.80        10.78 o                         
   8  18   0         65.83         49.46        11.64 o                         
  10  18   0          0.70         -8.13         9.76 o                         
  12  18   0         24.07         18.59        11.04 o                         
  14  18   0        122.28        141.29        23.61 o                         
  16  18   0        165.21        240.80        52.06 o                         
  18  18   0        201.65        228.63        38.91 o                         
 -18  20   0          3.59         22.78        42.30 o                         
 -16  20   0         37.91        -32.54        32.54 o                         
 -14  20   0        179.93        254.35        32.04 o                         
 -12  20   0         13.14         -6.51        13.39 o                         
 -10  20   0        151.90        141.94        29.44 o                         
  -8  20   0         69.89         61.21        18.03 o                         
  -6  20   0        144.37        114.18        15.77 o                         
  -4  20   0          9.55         -9.33         9.33 o                         
  -2  20   0        431.20        509.13        39.20 o                         
   0  20   0        741.36        858.19        34.15 o                         
   2  20   0       1786.83       2061.94        59.72 o                         
   4  20   0        173.91        157.12        19.11 o                         
   6  20   0        208.20        200.34        20.69 o                         
   8  20   0          4.60         -9.76         9.76 o                         
  10  20   0          0.54         -9.61         9.61 o                         
  12  20   0         45.65         20.21        13.64 o                         
  14  20   0        103.78        119.46        23.61 o                         
  16  20   0        178.24        187.12        39.05 o                         
  18  20   0          8.20        -16.27        29.29 o                         
 -16  22   0         34.35        -22.60        22.60 o                         
 -14  22   0          1.32        -21.66        21.66 o                         
 -12  22   0         17.43        -16.55        16.55 o                         
 -10  22   0          3.53        -14.08        14.08 o                         
  -8  22   0        365.21        253.62        30.73 o                         
  -6  22   0        414.24        361.69        65.08 o                         
  -4  22   0        607.24        701.89        36.13 o                         
  -2  22   0       1459.51       1833.88        67.64 o                         
   0  22   0        123.21        103.69        19.82 o                         
   2  22   0          1.32        -13.39        13.39 o                         
   4  22   0        701.37        788.71        63.17 o                         
   6  22   0         93.56         61.23        15.77 o                         
   8  22   0        212.99        229.32        24.24 o                         
  10  22   0          0.10         -8.51        12.21 o                         
  12  22   0          2.62        -11.91        11.91 o                         
  14  22   0          1.12        -19.43        19.43 o                         
  16  22   0         36.62        -25.00        25.00 o                         
 -12  24   0         26.60        -17.07        17.07 o                         
 -10  24   0          2.64        -32.54        39.05 o                         
  -8  24   0          0.64        -21.65        21.65 o                         
  -6  24   0        382.70        369.97        48.16 o                         
  -4  24   0         39.12         23.43        45.56 o                         
  -2  24   0       1184.61       1416.92        63.66 o                         
   0  24   0         12.57          1.95        13.39 o                         
   2  24   0         93.22         71.59        18.79 o                         
   4  24   0          0.87        -14.08        14.08 o                         
   6  24   0         63.36         20.53        17.24 o                         
   8  24   0         64.84         32.46        27.63 o                         
  10  24   0        250.00        214.56        29.59 o                         
  12  24   0          9.81        -12.42        25.00 o                         
  -8  26   0        207.54        228.35        41.42 o                         
  -6  26   0        404.54        465.39        50.62 o                         
  -4  26   0        179.80        179.90        34.28 o                         
  -2  26   0        254.60        302.66        46.02 o                         
   0  26   0        109.81         73.00        52.06 o                         
   2  26   0         26.64        -13.02        24.54 o                         
   4  26   0          7.77        -21.47        21.47 o                         
   6  26   0         22.16         -6.51        18.79 o                         
   8  26   0         45.00        -21.05        21.05 o                         
   0   1   1        108.58         36.16         3.63 o                         
  -1   2   1       1029.61        986.73         7.26 o                         
   1   2   1       5488.47       4712.06        26.94 o                         
  -2   3   1        359.04        425.37         4.21 o                         
   0   3   1       2804.05       2589.40        15.51 o                         
   2   3   1      16514.25      15406.51       183.03 o                         
  -3   4   1      35376.45      32300.40       335.26 o                         
  -1   4   1      17828.85      16500.62       202.69 o                         
   1   4   1         39.35         43.52         1.65 o                         
   3   4   1      80374.57      75264.67       854.99 o                         
  -4   5   1      19302.81      18267.31       200.42 o                         
  -2   5   1       3055.23       2881.24        18.69 o                         
   0   5   1       1650.62       1593.05        10.88 o                         
   2   5   1       8140.69       7222.33        37.87 o                         
   4   5   1      94632.10      91409.59       800.54 o                         
  -5   6   1      23079.13      21638.72       232.53 o                         
  -3   6   1      44319.47      42046.57       507.81 o                         
  -1   6   1       9713.33       8550.53        44.67 o                         
   1   6   1         12.99         26.17         1.58 o                         
   3   6   1      15870.44      13978.11       108.93 o                         
   5   6   1      17038.53      15758.52       103.40 o                         
  -6   7   1       6857.29       6981.51        37.93 o                         
  -4   7   1          1.48          4.07         1.33 o                         
  -2   7   1       2733.67       2353.44        15.86 o                         
   0   7   1       2597.57       2118.24        14.62 o                         
   2   7   1       6586.74       5951.62        32.64 o                         
   4   7   1          0.73         11.37         1.40 o                         
   6   7   1      24203.82      23878.06       204.55 o                         
  -7   8   1      12678.65      12617.66        64.27 o                         
  -5   8   1        558.07        622.46         7.91 o                         
  -3   8   1        318.31        295.55         4.83 o                         
  -1   8   1        961.46        830.20         8.18 o                         
   1   8   1        925.41        883.95         8.15 o                         
   3   8   1       1769.62       1657.37        13.19 o                         
   5   8   1        818.02        839.78         8.91 o                         
   7   8   1      11145.24       9989.70        55.49 o                         
  -8   9   1        714.92        729.86         9.20 o                         
  -6   9   1        185.03        229.57         6.41 o                         
  -4   9   1          0.00          1.43         1.48 o                         
  -2   9   1       2917.83       2886.02        22.93 o                         
   0   9   1          2.19          2.25         1.64 o                         
   2   9   1        483.49        472.16         6.05 o                         
   4   9   1        888.88        896.01         9.40 o                         
   6   9   1       5554.21       5690.84        34.37 o                         
   8   9   1      27375.83      27013.39       143.59 o                         
  -9  10   1       2950.84       2987.92        23.42 o                         
  -7  10   1       8636.36       8995.10        51.22 o                         
  -5  10   1        968.66       1100.64        11.39 o                         
  -3  10   1        391.30        545.55         7.34 o                         
  -1  10   1         30.24         18.15         1.91 o                         
   1  10   1        114.92        105.96         4.35 o                         
   3  10   1      13462.54      13270.40        68.09 o                         
   5  10   1         35.54         24.67         2.08 o                         
   7  10   1        151.34        120.12         4.11 o                         
   9  10   1       4416.74       4608.24        29.53 o                         
 -10  11   1          0.58         -2.13         2.13 o                         
  -8  11   1         53.54         25.62         2.65 o                         
  -6  11   1         86.31        112.53         4.02 o                         
  -4  11   1       2214.08       2275.48        18.35 o                         
  -2  11   1      11687.86      11725.57        62.92 o                         
   0  11   1          0.70         -1.58         1.58 o                         
   2  11   1       1892.67       1902.40        14.47 o                         
   4  11   1       2779.49       2731.65        19.90 o                         
   6  11   1          8.20          1.49         1.84 o                         
   8  11   1        510.03        489.77         7.49 o                         
  10  11   1        848.73        888.47        10.70 o                         
 -11  12   1        782.90        783.18        11.27 o                         
  -9  12   1        198.64        208.48         6.34 o                         
  -7  12   1        232.64        184.60         5.32 o                         
  -5  12   1       4174.85       4133.47        28.49 o                         
  -3  12   1       1147.01       1188.95        11.98 o                         
  -1  12   1        540.13        567.79         9.61 o                         
   1  12   1        232.94        273.16         7.04 o                         
   3  12   1        420.73        499.05         6.79 o                         
   5  12   1         18.64         20.69         2.25 o                         
   7  12   1        411.04        386.49         7.01 o                         
   9  12   1       2672.57       2755.14        21.59 o                         
  11  12   1       4923.15       4904.99        33.81 o                         
 -12  13   1        359.05        376.43        12.98 o                         
 -10  13   1         28.76         25.77         3.08 o                         
  -8  13   1         92.30         76.39         4.01 o                         
  -6  13   1        693.54        749.47        10.37 o                         
  -4  13   1       1232.71       1276.51        13.28 o                         
  -2  13   1        145.54        135.30         5.55 o                         
   0  13   1       1964.82       1969.86        19.99 o                         
   2  13   1      10640.78      11071.68        82.96 o                         
   4  13   1         32.84         30.25         2.62 o                         
   6  13   1        123.44        109.53         4.14 o                         
   8  13   1        400.69        456.15         7.87 o                         
  10  13   1        219.19        163.49         6.13 o                         
  12  13   1       5520.96       5687.22        45.02 o                         
 -13  14   1        140.12        142.34        10.18 o                         
 -11  14   1          2.69         -4.18         4.18 o                         
  -9  14   1        221.05        209.15         6.48 o                         
  -7  14   1        651.36        695.92        10.55 o                         
  -5  14   1         86.39         64.06         3.69 o                         
  -3  14   1        863.59        894.29         9.61 o                         
  -1  14   1         52.12         43.69         3.81 o                         
   1  14   1        156.71        154.90         5.91 o                         
   3  14   1        153.25        136.97         5.80 o                         
   5  14   1         86.14         85.43         3.84 o                         
   7  14   1        509.76        541.89         8.91 o                         
   9  14   1        361.68        343.41        11.78 o                         
  11  14   1        156.85        120.60         6.96 o                         
  13  14   1        199.98        213.25        10.87 o                         
 -14  15   1         49.76         38.40         7.73 o                         
 -12  15   1        135.81        131.56         9.92 o                         
 -10  15   1        268.59        235.16        11.15 o                         
  -8  15   1         38.40         14.29         3.50 o                         
  -6  15   1         17.74          2.95         3.20 o                         
  -4  15   1         64.00         50.01         3.27 o                         
  -2  15   1       1899.55       1996.55        21.94 o                         
   0  15   1       2272.35       2501.77        24.86 o                         
   2  15   1        898.51        928.52        14.19 o                         
   4  15   1        486.22        473.35        10.45 o                         
   6  15   1        438.56        414.84        10.16 o                         
   8  15   1        213.22        184.32         7.60 o                         
  10  15   1        286.49        228.90         8.46 o                         
  12  15   1        134.03        169.41        12.43 o                         
  14  15   1         22.59         16.57         7.27 o                         
 -15  16   1        173.19        136.41        12.43 o                         
 -13  16   1         11.70          2.43        14.14 o                         
 -11  16   1         32.20         11.39         5.47 o                         
  -9  16   1       1238.58       1337.81        21.39 o                         
  -7  16   1          7.95         -4.36         4.36 o                         
  -5  16   1         11.34          3.93         2.99 o                         
  -3  16   1        343.91        348.81         9.45 o                         
  -1  16   1       2308.23       2603.64        26.48 o                         
   1  16   1        298.43        277.50         8.49 o                         
   3  16   1         55.06         25.56         4.06 o                         
   5  16   1       1255.10       1241.12        18.35 o                         
   7  16   1       1245.40       1337.32        20.53 o                         
   9  16   1         13.09         -4.56         4.56 o                         
  11  16   1        428.90        381.49        17.37 o                         
  13  16   1         21.46         -2.56         6.44 o                         
  15  16   1        414.69        386.73        21.33 o                         
 -16  17   1        119.59        106.78        20.96 o                         
 -14  17   1         34.47         -2.55        11.54 o                         
 -12  17   1        903.33        935.02        29.49 o                         
 -10  17   1        244.28        229.95        15.46 o                         
  -8  17   1        185.45        157.48        10.00 o                         
  -6  17   1        136.81         97.07         8.29 o                         
  -4  17   1        584.87        629.33        14.68 o                         
  -2  17   1       2336.17       2505.58        28.22 o                         
   0  17   1         24.43         15.21         4.37 o                         
   2  17   1         64.59         39.44         4.92 o                         
   4  17   1         20.00          0.19         4.54 o                         
   6  17   1       2631.87       2724.56        36.01 o                         
   8  17   1         13.58         -7.10         7.10 o                         
  10  17   1         55.80         33.39         7.27 o                         
  12  17   1         47.20         61.36        10.45 o                         
  14  17   1         56.76         25.64        10.39 o                         
  16  17   1        331.08        276.95        22.71 o                         
 -17  18   1         50.13          3.25        16.27 o                         
 -15  18   1         67.88         70.97        18.53 o                         
 -13  18   1        100.26         90.56        12.75 o                         
 -11  18   1        174.96        136.16        13.40 o                         
  -9  18   1        922.96        973.54        37.36 o                         
  -7  18   1        292.69        265.11        13.55 o                         
  -5  18   1        214.74        179.32         9.71 o                         
  -3  18   1        207.29        174.38         8.74 o                         
  -1  18   1        137.44        139.81         8.02 o                         
   1  18   1        651.91        712.72        18.57 o                         
   3  18   1          7.28         -2.28         5.45 o                         
   5  18   1        371.68        315.51        14.27 o                         
   7  18   1         14.13         -0.17         6.33 o                         
   9  18   1         12.08         -3.66         6.75 o                         
  11  18   1          1.68         -0.41         7.25 o                         
  13  18   1         29.65          9.24         7.48 o                         
  15  18   1        100.09        123.55        14.40 o                         
  17  18   1         27.38         41.31        16.93 o                         
 -18  19   1          5.98        -13.90        18.03 o                         
 -16  19   1        106.52        118.15        22.25 o                         
 -14  19   1        149.66        193.66        19.43 o                         
 -12  19   1         51.61         15.04        10.96 o                         
 -10  19   1        211.82        199.47        18.22 o                         
  -8  19   1        184.61        131.86        13.40 o                         
  -6  19   1        295.80        268.63        15.10 o                         
  -4  19   1         11.20         -3.25         5.21 o                         
  -2  19   1        119.64        121.75         9.53 o                         
   0  19   1       1457.62       1591.66        33.04 o                         
   2  19   1        276.60        254.00        13.16 o                         
   4  19   1        536.49        562.96        18.74 o                         
   6  19   1        429.08        382.22        20.29 o                         
   8  19   1        750.90        907.95        27.47 o                         
  10  19   1         85.64         51.34         9.61 o                         
  12  19   1         62.97         71.67        12.34 o                         
  14  19   1          0.04         -9.80         9.80 o                         
  16  19   1          2.08         -1.06        15.77 o                         
  18  19   1         74.95         74.26        21.92 o                         
 -17  20   1         90.53        144.98        37.16 o                         
 -15  20   1         10.40        -10.14        17.85 o                         
 -13  20   1          3.59         -8.55        10.01 o                         
 -11  20   1          6.48         -3.25        10.83 o                         
  -9  20   1        376.07        354.91        22.82 o                         
  -7  20   1        106.47        115.41        13.76 o                         
  -5  20   1        866.37        935.37        25.11 o                         
  -3  20   1          4.07         -7.16         7.16 o                         
  -1  20   1        122.65        100.85        10.72 o                         
   1  20   1        361.98        289.23        23.77 o                         
   3  20   1         34.49         23.94         8.48 o                         
   5  20   1         33.47         13.46         8.01 o                         
   7  20   1         82.26         83.26        10.38 o                         
   9  20   1         52.01          8.28         6.92 o                         
  11  20   1         94.25         74.24        14.39 o                         
  13  20   1          5.45         -1.38        10.39 o                         
  15  20   1          0.32        -11.16        11.16 o                         
  17  20   1          0.00         -8.58        17.68 o                         
 -16  21   1        132.44        133.69        24.42 o                         
 -14  21   1         68.20         21.99        17.17 o                         
 -12  21   1         31.25         13.75        12.61 o                         
 -10  21   1          0.84         -2.22         7.86 o                         
  -8  21   1        131.28        119.15        15.83 o                         
  -6  21   1         12.59         18.10        12.06 o                         
  -4  21   1         52.43         40.22        11.07 o                         
  -2  21   1         39.49         47.93         9.12 o                         
   0  21   1         29.38         19.90         8.48 o                         
   2  21   1       1238.20       1442.22        35.94 o                         
   4  21   1          8.07         -7.76         7.89 o                         
   6  21   1        134.86        100.40        14.76 o                         
   8  21   1          4.19         -7.25         7.25 o                         
  10  21   1         30.67         15.97         9.17 o                         
  12  21   1         68.67         73.24        13.11 o                         
  14  21   1         65.13         94.73        21.19 o                         
  16  21   1         52.47         56.19        19.11 o                         
 -15  22   1         15.26          7.73        21.05 o                         
 -13  22   1         45.97         27.12        11.10 o                         
 -11  22   1          6.04        -12.58        12.58 o                         
  -9  22   1         24.03         22.86        15.54 o                         
  -7  22   1         41.53         59.37        22.37 o                         
  -5  22   1        154.55        167.03        16.95 o                         
  -3  22   1          0.05         -7.74         7.94 o                         
  -1  22   1         27.14         18.36        10.66 o                         
   1  22   1          1.99         -9.46         9.46 o                         
   3  22   1          0.93         -8.87         9.22 o                         
   5  22   1        188.49        172.17        16.87 o                         
   7  22   1          4.14         -7.89         7.89 o                         
   9  22   1         31.47          4.39        10.56 o                         
  11  22   1          0.71         -9.56         9.56 o                         
  13  22   1         18.33          0.00        13.80 o                         
  15  22   1          5.95        -22.67        22.67 o                         
 -14  23   1         31.22        -15.98        15.98 o                         
 -12  23   1          2.58        -12.13        12.13 o                         
 -10  23   1         78.47         63.55        15.38 o                         
  -8  23   1         34.90         23.81        17.46 o                         
  -6  23   1        462.06        584.08        55.49 o                         
  -4  23   1       1073.75       1328.52        43.50 o                         
  -2  23   1        494.84        593.25        26.71 o                         
   0  23   1          0.98        -10.83        10.83 o                         
   2  23   1         60.35         47.81        12.19 o                         
   4  23   1        123.19        132.00        16.49 o                         
   6  23   1          0.09         -0.45        10.96 o                         
   8  23   1        267.70        244.24        19.41 o                         
  10  23   1        249.42        244.85        19.92 o                         
  12  23   1         49.16         35.14        13.11 o                         
  14  23   1         15.75         -6.05        16.58 o                         
 -13  24   1          6.07        -16.98        16.98 o                         
 -11  24   1          8.55        -13.55        13.55 o                         
  -9  24   1         33.83          4.32        19.08 o                         
  -7  24   1         16.88         -8.22        12.93 o                         
  -5  24   1         58.52         59.30        16.10 o                         
  -3  24   1         34.44         28.86        16.93 o                         
  -1  24   1          9.14          4.17        10.58 o                         
   1  24   1         41.73         20.09        15.52 o                         
   3  24   1          0.24         -9.02         9.02 o                         
   5  24   1         13.57        -10.28        10.28 o                         
   7  24   1          3.20        -11.57        11.57 o                         
   9  24   1          3.31        -14.07        14.07 o                         
  11  24   1         52.64         17.46        17.17 o                         
  13  24   1          9.65        -25.00        25.00 o                         
 -10  25   1          0.20        -13.03        13.03 o                         
  -8  25   1         25.33         -8.86        16.50 o                         
  -6  25   1         21.15         26.78        17.65 o                         
  -4  25   1        117.90        101.79        29.12 o                         
  -2  25   1        115.53         97.95        20.67 o                         
   0  25   1          6.80        -11.54        11.54 o                         
   2  25   1          2.57        -11.16        11.16 o                         
   4  25   1         44.53         14.71        13.10 o                         
   6  25   1          0.11        -11.33        11.33 o                         
   8  25   1         10.58        -11.67        11.67 o                         
  10  25   1          9.58        -14.47        14.75 o                         
  -9  26   1         11.45        -15.68        15.68 o                         
  -7  26   1          0.40        -12.39        12.39 o                         
  -5  26   1          0.03         -4.45        15.97 o                         
  -3  26   1          0.02        -11.64        11.64 o                         
  -1  26   1        228.04        224.84        28.11 o                         
   1  26   1         58.21         38.30        16.74 o                         
   3  26   1          0.13        -10.83        10.83 o                         
   5  26   1          0.54        -13.80        13.80 o                         
   7  26   1          7.87         -6.06        15.02 o                         
   9  26   1         11.93         -7.56        24.79 o                         
  -4  27   1          8.17        -15.23        15.23 o                         
  -2  27   1         68.26         13.90        25.36 o                         
   0  27   1          5.39        -17.26        17.26 o                         
   2  27   1          2.75        -10.01        14.82 o                         
   4  27   1         13.15        -13.80        13.80 o                         
   1   1   2        577.43        437.38         5.21 o                         
   0   2   2     168078.16     168604.58      2269.05 o                         
   2   2   2        451.45        364.46         4.74 o                         
  -1   3   2       4418.84       3778.27        23.20 o                         
   1   3   2        181.57        187.34         3.50 o                         
   3   3   2      21412.19      19780.77       297.87 o                         
  -2   4   2      48658.07      44859.93       604.26 o                         
   0   4   2       7144.28       7032.22        37.82 o                         
   2   4   2      82254.40      76123.30       975.21 o                         
   4   4   2       2052.36       1794.34        13.15 o                         
  -3   5   2       9899.41       8709.45        46.25 o                         
  -1   5   2       3664.63       3001.88        20.03 o                         
   1   5   2        335.25        324.82         4.77 o                         
   3   5   2      33412.87      30278.58       316.32 o                         
   5   5   2        727.86        708.70         8.48 o                         
  -4   6   2       1374.88       1420.11        11.64 o                         
  -2   6   2       1632.63       1514.10        11.93 o                         
   0   6   2      16557.13      14977.05        99.54 o                         
   2   6   2       1143.24        972.02         9.21 o                         
   4   6   2      14306.39      13733.85        75.80 o                         
   6   6   2       6282.76       6506.75        39.95 o                         
  -5   7   2      10444.53      10502.34        56.20 o                         
  -3   7   2         48.02         52.22         2.07 o                         
  -1   7   2        618.39        594.93         6.91 o                         
   1   7   2       1269.26       1212.86        10.63 o                         
   3   7   2       3291.33       3029.39        20.35 o                         
   5   7   2         53.26         22.03         2.23 o                         
   7   7   2       1194.72       1273.74        13.59 o                         
  -6   8   2        128.83        114.89         3.75 o                         
  -4   8   2        804.63        692.95         8.02 o                         
  -2   8   2        744.45        657.66         7.74 o                         
   0   8   2        124.31         89.43         3.02 o                         
   2   8   2       1420.51       1293.31        11.68 o                         
   4   8   2        109.21        120.51         3.97 o                         
   6   8   2      23585.15      24088.74       159.10 o                         
   8   8   2       2097.32       2236.97        19.84 o                         
  -7   9   2       1376.77       1255.63        12.62 o                         
  -5   9   2        921.60        987.73        10.92 o                         
  -3   9   2        462.81        482.70         7.05 o                         
  -1   9   2        491.95        455.18         6.76 o                         
   1   9   2        440.24        460.07         6.51 o                         
   3   9   2       8753.99       8929.76        49.50 o                         
   5   9   2        269.32        343.55         6.65 o                         
   7   9   2       5384.31       5170.91        35.32 o                         
   9   9   2         20.95         15.03         2.80 o                         
  -8  10   2        809.15        879.53        10.51 o                         
  -6  10   2        260.00        248.31         5.43 o                         
  -4  10   2       4887.07       5105.05        31.81 o                         
  -2  10   2       2038.18       2228.42        17.55 o                         
   0  10   2       5538.07       5152.32        31.19 o                         
   2  10   2       3151.53       3304.07        22.53 o                         
   4  10   2        264.26        327.84         6.21 o                         
   6  10   2         47.82         57.96         3.62 o                         
   8  10   2       4627.85       4701.46        33.09 o                         
  10  10   2         88.26         80.53         4.56 o                         
  -9  11   2          1.42          4.62         2.34 o                         
  -7  11   2        895.52        996.40        11.70 o                         
  -5  11   2       2645.35       2777.29        21.33 o                         
  -3  11   2        531.57        536.39         8.41 o                         
  -1  11   2       3784.28       3877.67        25.85 o                         
   1  11   2        256.48        313.03         5.71 o                         
   3  11   2       2296.62       2336.82        18.07 o                         
   5  11   2          1.39          2.19         1.85 o                         
   7  11   2       2303.23       2418.08        21.09 o                         
   9  11   2        277.13        242.09         7.16 o                         
  11  11   2       1708.79       1783.05        19.56 o                         
 -10  12   2         43.94         34.03         3.76 o                         
  -8  12   2        355.30        332.45         7.42 o                         
  -6  12   2         14.55         15.59         2.38 o                         
  -4  12   2       1914.44       2109.14        17.49 o                         
  -2  12   2         23.45         18.34         2.10 o                         
   0  12   2          1.02          4.15         1.88 o                         
   2  12   2       2190.18       2546.45        19.31 o                         
   4  12   2       1039.81       1150.21        13.35 o                         
   6  12   2        629.57        641.21        10.02 o                         
   8  12   2       2336.13       2276.12        21.18 o                         
  10  12   2       2228.96       2315.37        22.74 o                         
  12  12   2        641.48        708.08        13.64 o                         
 -11  13   2        617.66        564.03        12.66 o                         
  -9  13   2          8.52          0.27         2.52 o                         
  -7  13   2        494.22        521.19         8.87 o                         
  -5  13   2        933.47        930.28        11.20 o                         
  -3  13   2          0.14          1.58         1.82 o                         
  -1  13   2       3095.00       3069.53        22.02 o                         
   1  13   2       1106.63       1119.63        11.03 o                         
   3  13   2        996.24       1015.18        12.28 o                         
   5  13   2         53.41         42.63         2.84 o                         
   7  13   2         13.28          5.76         2.42 o                         
   9  13   2       1133.19       1166.82        14.76 o                         
  11  13   2         23.19         36.52         4.75 o                         
  13  13   2       1926.09       1855.37        25.60 o                         
 -12  14   2       1178.51       1194.82        21.24 o                         
 -10  14   2         16.36          1.61         3.97 o                         
  -8  14   2        132.45        144.59         5.64 o                         
  -6  14   2         26.32         16.61         2.79 o                         
  -4  14   2       1989.92       2044.26        18.19 o                         
  -2  14   2       4641.78       4753.97        30.75 o                         
   0  14   2          4.22          2.82         2.56 o                         
   2  14   2         56.14         47.03         3.74 o                         
   4  14   2        154.14        125.85         4.23 o                         
   6  14   2        135.90        114.38         4.24 o                         
   8  14   2        121.52        106.23         5.38 o                         
  10  14   2        133.05        138.69         6.85 o                         
  12  14   2       1003.46       1038.21        19.40 o                         
  14  14   2         18.92         23.56         7.38 o                         
 -13  15   2        816.45        914.74        24.41 o                         
 -11  15   2        706.46        792.53        18.32 o                         
  -9  15   2       1491.13       1474.61        22.04 o                         
  -7  15   2         54.79         35.34         4.08 o                         
  -5  15   2         49.29         56.96         3.74 o                         
  -3  15   2         16.28         19.44         2.38 o                         
  -1  15   2        190.87        172.96         6.73 o                         
   1  15   2          5.64         -1.98         2.77 o                         
   3  15   2         44.73         34.91         3.77 o                         
   5  15   2       2326.50       2352.38        20.21 o                         
   7  15   2         12.67         -0.12         3.68 o                         
   9  15   2        225.49        182.52         8.60 o                         
  11  15   2        774.78        791.38        18.62 o                         
  13  15   2        809.73        722.13        18.79 o                         
  15  15   2        200.97        199.70        16.12 o                         
 -14  16   2          2.06         -6.38         6.38 o                         
 -12  16   2         54.97         41.29         8.01 o                         
 -10  16   2        163.31        179.31        10.13 o                         
  -8  16   2         33.84         25.03         5.58 o                         
  -6  16   2          8.29         -0.54         3.05 o                         
  -4  16   2        291.35        251.08         7.22 o                         
  -2  16   2        796.91        805.88        13.52 o                         
   0  16   2        287.84        273.20         8.43 o                         
   2  16   2        268.21        285.76         8.88 o                         
   4  16   2       1216.22       1245.86        18.00 o                         
   6  16   2        198.80        181.24         8.60 o                         
   8  16   2         86.36         74.88         6.35 o                         
  10  16   2        341.46        319.09        16.49 o                         
  12  16   2        289.56        249.75        15.89 o                         
  14  16   2         51.05          9.53         9.09 o                         
  16  16   2        192.70        160.78        14.76 o                         
 -15  17   2         15.10          6.28        22.54 o                         
 -13  17   2         29.82         14.03        10.69 o                         
 -11  17   2        275.36        203.71        15.35 o                         
  -9  17   2        174.74        153.04        14.77 o                         
  -7  17   2         84.21         51.81         6.94 o                         
  -5  17   2        858.98        884.18        19.63 o                         
  -3  17   2        409.99        388.05        15.58 o                         
  -1  17   2        165.08        174.01         8.22 o                         
   1  17   2          3.98         -3.11         3.11 o                         
   3  17   2        432.45        453.42        13.07 o                         
   5  17   2        213.03        182.34        10.10 o                         
   7  17   2       2878.07       3050.11        40.34 o                         
   9  17   2        347.49        298.70        15.96 o                         
  11  17   2        670.86        749.08        25.35 o                         
  13  17   2        107.56         99.54        12.92 o                         
  15  17   2        659.15        692.78        30.16 o                         
  17  17   2        400.42        484.29        47.74 o                         
 -16  18   2         24.81          5.74        15.23 o                         
 -14  18   2         27.26          3.22        10.58 o                         
 -12  18   2          2.96         -6.08         6.08 o                         
 -10  18   2          2.47         -0.26         8.19 o                         
  -8  18   2         16.55          9.62         9.24 o                         
  -6  18   2        839.74       1009.71        24.30 o                         
  -4  18   2         50.72         38.75         7.03 o                         
  -2  18   2          0.11         -6.05         6.05 o                         
   0  18   2        331.86        348.14        14.05 o                         
   2  18   2          0.86         -4.77         4.77 o                         
   4  18   2        455.90        502.63        21.69 o                         
   6  18   2        125.37        126.17         9.85 o                         
   8  18   2         20.19         10.20         7.13 o                         
  10  18   2         34.98         13.67         7.13 o                         
  12  18   2         12.54         -3.99         6.93 o                         
  14  18   2          1.32         16.39        15.93 o                         
  16  18   2        396.79        444.27        32.91 o                         
  18  18   2        101.61         95.50        26.30 o                         
 -17  19   2          0.09          8.89        14.82 o                         
 -15  19   2        139.72        163.59        24.24 o                         
 -13  19   2          3.15         -8.38         8.38 o                         
 -11  19   2         73.34         62.73        14.29 o                         
  -9  19   2        266.96        229.45        16.92 o                         
  -7  19   2          0.08         -6.75         6.75 o                         
  -5  19   2         26.79          2.35         6.38 o                         
  -3  19   2        496.61        546.19        18.18 o                         
  -1  19   2         23.36          4.44         6.64 o                         
   1  19   2        819.36        923.51        23.45 o                         
   3  19   2        206.05        191.11        12.80 o                         
   5  19   2        307.25        317.27        15.80 o                         
   7  19   2          4.33         -6.15         6.15 o                         
   9  19   2        197.46        138.97        12.67 o                         
  11  19   2         71.98         47.25        10.96 o                         
  13  19   2          2.01         -8.19         8.19 o                         
  15  19   2        123.97        155.50        24.25 o                         
  17  19   2          8.13          6.93        15.97 o                         
  19  19   2          1.64         -5.11        16.02 o                         
 -18  20   2          0.07        -16.37        16.37 o                         
 -16  20   2          0.18        -15.34        15.34 o                         
 -14  20   2          0.02         -8.84         8.84 o                         
 -12  20   2          5.44        -10.58        10.83 o                         
 -10  20   2          0.60          5.29        10.63 o                         
  -8  20   2        140.69         78.31        18.99 o                         
  -6  20   2        126.07         81.96        10.73 o                         
  -4  20   2          0.84          0.00         7.81 o                         
  -2  20   2          8.98          2.33         7.14 o                         
   0  20   2        948.75       1034.03        29.84 o                         
   2  20   2        369.46        315.26        17.86 o                         
   4  20   2        409.95        349.77        18.46 o                         
   6  20   2        238.39        246.43        16.90 o                         
   8  20   2         37.92          8.25         8.58 o                         
  10  20   2         13.96         -7.67         7.67 o                         
  12  20   2          1.67         -8.19         8.19 o                         
  14  20   2         28.34         34.59        13.01 o                         
  16  20   2         91.35         80.24        19.52 o                         
  18  20   2         36.34        -11.91        18.79 o                         
 -17  21   2         78.41        124.27        26.21 o                         
 -15  21   2         21.56         20.72        15.77 o                         
 -13  21   2         10.65        -13.49        13.49 o                         
 -11  21   2         26.59          9.00        10.07 o                         
  -9  21   2        168.29        179.02        17.96 o                         
  -7  21   2         88.98         70.54        13.69 o                         
  -5  21   2        290.14        274.47        16.90 o                         
  -3  21   2        326.87        290.47        18.02 o                         
  -1  21   2        152.38        124.21        11.85 o                         
   1  21   2         36.51         31.76         9.28 o                         
   3  21   2        857.02        979.59        44.90 o                         
   5  21   2        326.48        290.91        28.33 o                         
   7  21   2         38.96         16.74         8.69 o                         
   9  21   2         60.47         43.47        13.03 o                         
  11  21   2          1.61          1.69        11.18 o                         
  13  21   2         45.70         30.98        12.70 o                         
  15  21   2         27.84         18.42        15.18 o                         
  17  21   2         14.27         25.81        18.18 o                         
 -16  22   2         11.91        -16.46        16.46 o                         
 -14  22   2         10.46          7.34        19.11 o                         
 -12  22   2         40.03          2.84        10.75 o                         
 -10  22   2         29.55        -10.53        10.53 o                         
  -8  22   2         33.41         50.38        19.89 o                         
  -6  22   2          8.55        -12.61        12.61 o                         
  -4  22   2         12.30        -10.51        10.51 o                         
  -2  22   2         10.13         -4.36         8.20 o                         
   0  22   2        144.96        133.07        14.23 o                         
   2  22   2        243.16        226.91        17.07 o                         
   4  22   2         13.42          2.67         8.34 o                         
   6  22   2         16.49         14.46        10.16 o                         
   8  22   2         26.86          3.15        10.55 o                         
  10  22   2         15.91         11.98        10.88 o                         
  12  22   2         70.46        102.18        17.71 o                         
  14  22   2         96.41         53.22        18.84 o                         
  16  22   2          0.40        -23.35        26.98 o                         
 -13  23   2          7.60        -11.92        11.92 o                         
 -11  23   2          9.21        -11.58        11.58 o                         
  -9  23   2         60.04          9.07        11.43 o                         
  -7  23   2        117.66        128.68        19.45 o                         
  -5  23   2         19.42          3.90        11.64 o                         
  -3  23   2        335.05        344.82        26.89 o                         
  -1  23   2         74.46         46.76        11.13 o                         
   1  23   2        505.44        637.54        29.50 o                         
   3  23   2         88.91         59.23        15.60 o                         
   5  23   2         71.25         44.09        11.04 o                         
   7  23   2         19.80         -3.25         7.59 o                         
   9  23   2         22.24         18.07        11.85 o                         
  11  23   2         48.97         60.89        15.18 o                         
  13  23   2          0.61        -13.15        13.15 o                         
 -12  24   2          0.15        -20.54        20.54 o                         
 -10  24   2        133.65        144.96        19.86 o                         
  -8  24   2          2.32         -8.48        16.07 o                         
  -6  24   2         32.49         12.27        15.19 o                         
  -4  24   2        745.33        965.50        59.18 o                         
  -2  24   2        111.86         98.63        17.17 o                         
   0  24   2         18.90         13.96        12.46 o                         
   2  24   2          2.14        -15.52        15.52 o                         
   4  24   2          6.78        -12.08        12.08 o                         
   6  24   2          2.97         11.62        11.10 o                         
   8  24   2         15.96         -9.94         9.94 o                         
  10  24   2          4.66        -12.61        12.61 o                         
  12  24   2         55.06         55.55        21.34 o                         
 -11  25   2         27.79        -15.76        15.76 o                         
  -9  25   2         14.66        -13.20        13.20 o                         
  -7  25   2         79.51         56.10        23.02 o                         
  -5  25   2        122.29        145.92        20.67 o                         
  -3  25   2          1.53         -7.48        13.43 o                         
  -1  25   2         93.68         53.72        14.62 o                         
   1  25   2         27.55          7.29        12.73 o                         
   3  25   2          5.49        -12.58        12.58 o                         
   5  25   2          7.04        -10.58        10.58 o                         
   7  25   2          1.16        -11.74        11.74 o                         
   9  25   2         86.19         77.89        19.54 o                         
  11  25   2         63.66         27.81        18.47 o                         
  -8  26   2         31.93          6.24        16.89 o                         
  -6  26   2         45.97         82.53        21.60 o                         
  -4  26   2         61.99         63.90        28.18 o                         
  -2  26   2        124.35         96.61        22.43 o                         
   0  26   2         21.42         12.65        14.37 o                         
   2  26   2          0.46        -12.58        12.58 o                         
   4  26   2          3.11        -13.15        13.15 o                         
   6  26   2          0.12        -11.33        11.33 o                         
   8  26   2          6.72        -14.19        14.19 o                         
  -3  27   2         27.02        -22.78        24.42 o                         
  -1  27   2         13.22        -15.23        17.85 o                         
   1  27   2          0.02        -13.64        13.64 o                         
   3  27   2          0.09        -16.27        16.27 o                         
   0   1   3       8760.38       8166.58        44.85 o                         
  -1   2   3       3764.35       3795.17        24.33 o                         
   1   2   3       4098.92       3484.49        22.96 o                         
  -2   3   3        467.57        569.25         7.39 o                         
   0   3   3       3883.81       3534.15        23.56 o                         
   2   3   3      31575.78      29160.78       335.44 o                         
  -3   4   3       1000.02        937.27         9.63 o                         
  -1   4   3       2006.99       2073.69        15.96 o                         
   1   4   3        534.67        528.75         6.97 o                         
   3   4   3       1887.77       1962.32        15.26 o                         
  -4   5   3       8374.09       8175.57        45.81 o                         
  -2   5   3       3505.09       3123.19        22.88 o                         
   0   5   3       1337.15       1101.08        10.28 o                         
   2   5   3       2715.72       2604.22        18.88 o                         
   4   5   3      12214.43      12107.41        64.07 o                         
  -5   6   3         71.52         79.09         3.12 o                         
  -3   6   3        887.51        763.87         9.64 o                         
  -1   6   3       4779.74       4706.30        30.88 o                         
   1   6   3         13.42         20.71         1.64 o                         
   3   6   3       2948.12       3000.22        20.86 o                         
   5   6   3       2527.11       2520.79        20.09 o                         
  -6   7   3       2245.54       2395.07        18.45 o                         
  -4   7   3          2.80         -1.26         1.49 o                         
  -2   7   3       1699.07       1602.44        14.60 o                         
   0   7   3         31.11          4.06         1.40 o                         
   2   7   3        610.70        526.57         7.02 o                         
   4   7   3       7091.90       7242.73        41.85 o                         
   6   7   3      10256.68       9829.97        58.42 o                         
  -7   8   3      11981.90      12048.40        70.42 o                         
  -5   8   3       4797.56       4798.84        30.68 o                         
  -3   8   3        739.95        700.69         9.78 o                         
  -1   8   3       3094.41       3013.72        22.19 o                         
   1   8   3       2415.40       2331.80        18.85 o                         
   3   8   3          5.08         14.70         1.90 o                         
   5   8   3        435.83        402.00         7.70 o                         
   7   8   3         18.99         10.68         2.19 o                         
  -8   9   3       2498.12       2471.31        21.96 o                         
  -6   9   3       1651.58       1526.03        14.22 o                         
  -4   9   3          0.05         -1.86         1.86 o                         
  -2   9   3        259.61        309.43         7.49 o                         
   0   9   3        832.15        937.95        10.33 o                         
   2   9   3         68.91         96.62         4.22 o                         
   4   9   3       5707.94       5890.67        36.38 o                         
   6   9   3       7116.21       7051.87        45.23 o                         
   8   9   3       1499.23       1432.32        15.75 o                         
  -9  10   3          1.78         -1.39         2.51 o                         
  -7  10   3       1144.30       1230.00        13.03 o                         
  -5  10   3        485.39        570.57         8.54 o                         
  -3  10   3        218.05        271.63         6.65 o                         
  -1  10   3        885.67        819.98         9.52 o                         
   1  10   3       2918.61       3124.04        22.58 o                         
   3  10   3       5016.75       4982.80        32.43 o                         
   5  10   3        387.25        369.43         7.70 o                         
   7  10   3       7736.14       8222.77        52.25 o                         
   9  10   3       2903.99       2965.26        25.64 o                         
 -10  11   3        414.80        463.79        11.56 o                         
  -8  11   3         85.74         70.43         3.35 o                         
  -6  11   3       1576.96       1702.28        15.96 o                         
  -4  11   3         60.58         58.25         2.79 o                         
  -2  11   3        419.52        435.16         6.90 o                         
   0  11   3       1267.89       1431.28        13.72 o                         
   2  11   3        905.94        881.34        10.52 o                         
   4  11   3       2716.73       2775.21        20.98 o                         
   6  11   3       4423.35       4410.72        32.86 o                         
   8  11   3        260.07        202.45         6.92 o                         
  10  11   3       3457.29       3573.08        29.97 o                         
 -11  12   3        164.27        136.81         6.31 o                         
  -9  12   3       7323.04       7579.22        52.62 o                         
  -7  12   3          8.31          3.37         2.05 o                         
  -5  12   3        428.34        366.68         6.92 o                         
  -3  12   3        801.94        900.47        10.77 o                         
  -1  12   3          0.66         -1.72         1.72 o                         
   1  12   3       1613.24       1626.16        15.35 o                         
   3  12   3         54.28         59.07         3.33 o                         
   5  12   3         58.88         48.35         3.75 o                         
   7  12   3          4.70         -1.89         2.17 o                         
   9  12   3       8904.61       8988.80        56.98 o                         
  11  12   3        195.05        191.81         7.51 o                         
 -12  13   3         22.61         42.93         5.65 o                         
 -10  13   3        768.54        808.06        16.19 o                         
  -8  13   3       3560.22       3652.21        32.42 o                         
  -6  13   3       4929.88       5162.51        35.13 o                         
  -4  13   3        105.05         87.04         3.90 o                         
  -2  13   3       1012.67       1045.13        12.11 o                         
   0  13   3       2483.18       2621.38        20.89 o                         
   2  13   3         90.61         67.80         3.55 o                         
   4  13   3         77.56         74.42         3.90 o                         
   6  13   3        571.97        610.54        10.75 o                         
   8  13   3       7724.46       8082.73        55.86 o                         
  10  13   3       2634.82       2756.61        27.36 o                         
  12  13   3       1527.24       1595.90        23.17 o                         
 -13  14   3         15.66          9.61         6.73 o                         
 -11  14   3        809.20        957.23        18.98 o                         
  -9  14   3        165.40        159.29         7.41 o                         
  -7  14   3        149.00        147.22         5.72 o                         
  -5  14   3          0.00          0.34         2.27 o                         
  -3  14   3          1.07         -1.03         2.27 o                         
  -1  14   3        309.46        270.95         7.31 o                         
   1  14   3          1.65         -1.97         1.97 o                         
   3  14   3          0.03         -2.73         2.73 o                         
   5  14   3        165.06        160.84         6.38 o                         
   7  14   3        745.42        796.43        12.51 o                         
   9  14   3        281.09        301.42         9.48 o                         
  11  14   3       8569.76       9164.68        74.28 o                         
  13  14   3       1281.96       1314.04        26.74 o                         
 -14  15   3        192.21        187.83        13.08 o                         
 -12  15   3        562.13        549.70        18.14 o                         
 -10  15   3       2367.00       2581.69        34.61 o                         
  -8  15   3         12.04         -0.40         4.75 o                         
  -6  15   3        230.14        211.10         6.85 o                         
  -4  15   3        156.77        151.32         4.96 o                         
  -2  15   3       1247.09       1333.32        13.96 o                         
   0  15   3        184.75        174.64         5.13 o                         
   2  15   3        227.42        274.34         6.10 o                         
   4  15   3         27.43          9.16         3.34 o                         
   6  15   3        414.66        469.75        10.84 o                         
   8  15   3        993.82       1016.14        17.03 o                         
  10  15   3       1631.29       1831.22        25.51 o                         
  12  15   3        583.90        611.94        18.83 o                         
  14  15   3          2.43         -5.76         5.76 o                         
 -15  16   3          2.83         -7.78         7.78 o                         
 -13  16   3         46.80         27.68         8.65 o                         
 -11  16   3        284.19        219.81        11.71 o                         
  -9  16   3       1377.59       1397.11        24.82 o                         
  -7  16   3         28.08         21.00         5.17 o                         
  -5  16   3       2342.59       2512.34        28.42 o                         
  -3  16   3        238.54        201.41         6.91 o                         
  -1  16   3          3.70         -2.57         2.57 o                         
   1  16   3        315.12        266.76         9.67 o                         
   3  16   3         69.71         71.08         5.17 o                         
   5  16   3       5633.31       5768.65        48.43 o                         
   7  16   3        303.27        255.40        11.93 o                         
   9  16   3        512.22        495.27        20.43 o                         
  11  16   3        370.03        307.79        17.81 o                         
  13  16   3        259.00        256.62        18.20 o                         
  15  16   3          6.24          2.39         8.69 o                         
 -16  17   3         10.45        -10.71        10.71 o                         
 -14  17   3         71.87         59.86        11.24 o                         
 -12  17   3          3.11         26.03        11.54 o                         
 -10  17   3       1345.69       1532.69        35.76 o                         
  -8  17   3          1.67         11.51         7.78 o                         
  -6  17   3          0.01         -3.11         5.79 o                         
  -4  17   3         76.80         57.10         7.18 o                         
  -2  17   3        688.72        704.82        16.58 o                         
   0  17   3         59.07         57.31         5.94 o                         
   2  17   3          7.62         -4.68         4.68 o                         
   4  17   3       2798.65       3027.47        42.66 o                         
   6  17   3         36.84         23.92         6.43 o                         
   8  17   3         80.70         59.23         9.02 o                         
  10  17   3        240.57        242.63        15.11 o                         
  12  17   3        125.10        142.28        15.35 o                         
  14  17   3        451.56        474.82        25.07 o                         
  16  17   3         28.52         23.94        14.62 o                         
 -17  18   3        108.05        105.50        20.20 o                         
 -15  18   3         44.82         24.71        14.62 o                         
 -13  18   3         28.17          7.25         8.34 o                         
 -11  18   3        489.08        548.78        35.41 o                         
  -9  18   3         11.44         36.14         9.65 o                         
  -7  18   3          4.39         11.09         8.10 o                         
  -5  18   3         44.73         27.04         7.33 o                         
  -3  18   3          0.92          1.13         5.89 o                         
  -1  18   3         31.32         12.22         6.19 o                         
   1  18   3        759.14        837.05        20.45 o                         
   3  18   3         15.62          8.92         6.95 o                         
   5  18   3         50.84         57.16         8.52 o                         
   7  18   3        931.14       1020.93        27.58 o                         
   9  18   3         40.75          9.16         8.10 o                         
  11  18   3        240.51        235.65        15.86 o                         
  13  18   3         62.36         40.31        11.04 o                         
  15  18   3        329.02        299.31        20.29 o                         
  17  18   3        307.11        337.27        39.12 o                         
 -18  19   3         82.81         68.10        22.52 o                         
 -16  19   3         41.06         19.52        20.67 o                         
 -14  19   3          0.08        -19.30        19.30 o                         
 -12  19   3         39.91         10.75        12.39 o                         
 -10  19   3         76.86         59.06        10.88 o                         
  -8  19   3         43.16         28.72         9.38 o                         
  -6  19   3       1369.75       1493.57        36.30 o                         
  -4  19   3         15.87          8.00         8.03 o                         
  -2  19   3         49.33         32.47         7.67 o                         
   0  19   3        218.46        187.08        11.30 o                         
   2  19   3        369.71        325.31        17.06 o                         
   4  19   3        997.10       1183.97        32.24 o                         
   6  19   3        218.14        214.75        14.98 o                         
   8  19   3        255.68        198.52        15.01 o                         
  10  19   3        133.61        118.43        12.98 o                         
  12  19   3        160.24        119.90        13.67 o                         
  14  19   3        137.26        121.85        14.98 o                         
  16  19   3         28.20         20.57        13.86 o                         
  18  19   3          0.28        -14.82        14.82 o                         
 -17  20   3         61.31         86.34        24.24 o                         
 -15  20   3        183.63        184.91        26.41 o                         
 -13  20   3          0.00         -9.70         9.70 o                         
 -11  20   3          8.63         -9.47         9.47 o                         
  -9  20   3          7.13         -7.21         9.83 o                         
  -7  20   3        715.29        723.21        33.52 o                         
  -5  20   3        229.37        216.42        15.34 o                         
  -3  20   3        245.94        271.00        15.97 o                         
  -1  20   3        467.91        478.78        20.08 o                         
   1  20   3       3565.62       4196.64        61.53 o                         
   3  20   3        261.69        238.42        17.09 o                         
   5  20   3        400.09        373.44        20.52 o                         
   7  20   3        243.01        260.91        18.50 o                         
   9  20   3        155.54        150.80        15.68 o                         
  11  20   3         53.24         37.35        12.58 o                         
  13  20   3        110.65         88.63        15.04 o                         
  15  20   3         27.33         30.54        17.96 o                         
  17  20   3         45.17         41.84        18.53 o                         
 -16  21   3         14.84         -6.10        30.58 o                         
 -14  21   3        162.93        146.52        26.30 o                         
 -12  21   3          7.58        -15.52        15.52 o                         
 -10  21   3         58.54         51.93        13.55 o                         
  -8  21   3        108.54         61.47        13.13 o                         
  -6  21   3        342.79        377.41        20.60 o                         
  -4  21   3         21.09         13.99         9.53 o                         
  -2  21   3        370.62        368.15        21.62 o                         
   0  21   3        110.26        102.58        13.19 o                         
   2  21   3         43.66         40.15        11.72 o                         
   4  21   3          1.90         -8.92         9.07 o                         
   6  21   3          1.67         -2.77         8.02 o                         
   8  21   3         18.36         11.91         9.09 o                         
  10  21   3         21.49         23.01        11.33 o                         
  12  21   3        126.31        103.72        17.27 o                         
  14  21   3        146.58        111.85        19.15 o                         
  16  21   3        103.72        161.22        30.06 o                         
 -15  22   3         37.58         12.53        20.21 o                         
 -13  22   3          0.19        -14.30        16.20 o                         
 -11  22   3         35.10        -12.50        12.50 o                         
  -9  22   3          0.04        -11.64        11.64 o                         
  -7  22   3         11.65         -7.59        10.63 o                         
  -5  22   3          0.48        -10.44        10.44 o                         
  -3  22   3        274.09        327.27        21.13 o                         
  -1  22   3         64.56         58.80        10.44 o                         
   1  22   3        176.42        209.35        15.45 o                         
   3  22   3        157.81        155.56        14.91 o                         
   5  22   3        281.29        251.63        19.29 o                         
   7  22   3         17.63         10.25        10.39 o                         
   9  22   3         16.45         -9.05         9.05 o                         
  11  22   3         15.69         -7.83        16.40 o                         
  13  22   3          0.58        -11.54        11.54 o                         
  15  22   3         29.49        -25.71        29.07 o                         
 -14  23   3         43.11         27.33        20.20 o                         
 -12  23   3          9.91        -12.13        12.13 o                         
 -10  23   3         73.10         45.46        14.55 o                         
  -8  23   3         32.15         15.85        19.24 o                         
  -6  23   3          5.55         -5.05        14.82 o                         
  -4  23   3         35.87         15.30        11.58 o                         
  -2  23   3        290.48        302.13        26.71 o                         
   0  23   3        359.37        386.52        25.42 o                         
   2  23   3          4.62         11.04        12.41 o                         
   4  23   3         10.37         -5.46         8.82 o                         
   6  23   3         48.63         72.43        13.23 o                         
   8  23   3         26.87         10.82        12.75 o                         
  10  23   3          7.45        -10.91        10.91 o                         
  12  23   3         35.20         27.61        14.43 o                         
  14  23   3         38.79         -3.77        16.47 o                         
 -11  24   3          6.40        -14.08        14.08 o                         
  -9  24   3         20.87        -14.43        16.48 o                         
  -7  24   3          4.27         -0.65        15.32 o                         
  -5  24   3          9.23        -10.65        12.79 o                         
  -3  24   3        136.02        136.39        17.91 o                         
  -1  24   3         10.70          1.60        19.36 o                         
   1  24   3        414.22        475.20        31.03 o                         
   3  24   3          4.94         -9.70         9.70 o                         
   5  24   3        311.47        336.99        23.10 o                         
   7  24   3          5.73         -6.89        15.23 o                         
   9  24   3         14.84        -12.19        12.19 o                         
  11  24   3         16.51        -12.92        13.34 o                         
 -10  25   3         82.79         32.21        18.96 o                         
  -8  25   3          2.19        -15.11        15.11 o                         
  -6  25   3          5.32        -15.71        15.71 o                         
  -4  25   3        242.93        250.32        25.65 o                         
  -2  25   3         97.04        103.53        22.07 o                         
   0  25   3         24.02          9.36        13.49 o                         
   2  25   3        174.68        177.11        19.86 o                         
   4  25   3         97.01         70.68        15.50 o                         
   6  25   3         42.64         20.90        15.32 o                         
   8  25   3         50.61         -7.64        13.69 o                         
  10  25   3          0.81        -19.73        19.73 o                         
  -7  26   3         42.06          0.38        14.90 o                         
  -5  26   3         47.91         52.11        22.54 o                         
  -3  26   3        136.08        155.87        24.24 o                         
  -1  26   3         15.56         -1.80        15.02 o                         
   1  26   3         61.74         49.27        22.50 o                         
   3  26   3         21.08          2.12        16.48 o                         
   5  26   3         54.94         17.92        13.69 o                         
   7  26   3          1.51        -20.75        30.97 o                         
  -2  27   3         33.48         -7.57        15.77 o                         
   0  27   3         30.49        -10.49        15.77 o                         
   2  27   3          0.87        -20.67        20.67 o                         
   0   0   4      80719.45      77952.87      1574.77 o                         
   1   1   4        510.38        455.33         7.24 o                         
   0   2   4       1642.94       1600.92        15.00 o                         
   2   2   4       7368.64       6719.27        40.46 o                         
  -1   3   4       3125.52       2812.35        21.17 o                         
   1   3   4       2944.18       2643.53        20.80 o                         
   3   3   4        254.64        224.55         5.14 o                         
  -2   4   4         89.22         60.86         2.57 o                         
   0   4   4        199.00        208.50         5.59 o                         
   2   4   4       1414.80       1432.92        13.57 o                         
   4   4   4       8896.92       8274.96        47.88 o                         
  -3   5   4        784.45        854.06         9.74 o                         
  -1   5   4       7297.27       6726.20        40.40 o                         
   1   5   4       1770.51       1759.08        15.80 o                         
   3   5   4       1390.61       1309.31        13.14 o                         
   5   5   4         64.33         72.97         3.42 o                         
  -4   6   4       2734.06       2564.78        20.25 o                         
  -2   6   4       2262.93       2419.82        21.51 o                         
   0   6   4      11232.24      10929.22        60.24 o                         
   2   6   4      26128.64      25291.40       161.93 o                         
   4   6   4         90.06         66.14         3.43 o                         
   6   6   4       2514.43       2512.65        20.18 o                         
  -5   7   4       1076.59       1068.26        11.53 o                         
  -3   7   4          0.67          1.08         1.56 o                         
  -1   7   4       9173.77       9071.98        58.13 o                         
   1   7   4       8170.53       7816.20        49.81 o                         
   3   7   4       2792.18       2695.37        21.51 o                         
   5   7   4       2936.30       3308.87        23.74 o                         
   7   7   4         28.19         24.97         2.26 o                         
  -6   8   4        855.47        813.69        10.09 o                         
  -4   8   4       2877.89       3137.47        25.03 o                         
  -2   8   4         15.54          9.51         1.97 o                         
   0   8   4        101.18        156.12         4.68 o                         
   2   8   4        376.87        478.09         7.57 o                         
   4   8   4       3285.20       3704.46        26.45 o                         
   6   8   4        553.88        561.65         9.86 o                         
   8   8   4       3336.22       3330.92        26.77 o                         
  -7   9   4        148.05        140.93         4.39 o                         
  -5   9   4        626.18        545.15         9.59 o                         
  -3   9   4          1.57          1.35         1.94 o                         
  -1   9   4       2385.16       2254.51        20.52 o                         
   1   9   4        174.49        150.96         4.60 o                         
   3   9   4       2117.58       2152.32        18.18 o                         
   5   9   4       1923.18       1990.61        19.44 o                         
   7   9   4       2608.31       2773.04        24.96 o                         
   9   9   4        677.15        681.76        11.08 o                         
  -8  10   4       1328.76       1470.84        16.62 o                         
  -6  10   4        114.97         85.31         4.36 o                         
  -4  10   4        857.19        761.11        11.50 o                         
  -2  10   4      15909.45      16594.62        91.74 o                         
   0  10   4        649.43        589.43         8.64 o                         
   2  10   4        828.75        932.76        10.96 o                         
   4  10   4      11818.92      11803.00        66.27 o                         
   6  10   4        268.36        225.03         6.58 o                         
   8  10   4       1553.36       1635.66        18.33 o                         
  10  10   4         10.98         -2.62         2.62 o                         
  -9  11   4        178.43        157.20         6.18 o                         
  -7  11   4         69.64         72.69         3.13 o                         
  -5  11   4        674.80        678.45        10.95 o                         
  -3  11   4       1757.67       1798.09        18.72 o                         
  -1  11   4         11.08         14.00         2.69 o                         
   1  11   4        279.35        331.75         6.77 o                         
   3  11   4       3206.54       3234.16        24.99 o                         
   5  11   4        340.72        342.43         8.10 o                         
   7  11   4        723.44        701.33        11.79 o                         
   9  11   4          5.75          3.50         3.35 o                         
  11  11   4        117.67        123.86         6.98 o                         
 -10  12   4       4133.82       4292.78        36.06 o                         
  -8  12   4        114.04        131.00         4.70 o                         
  -6  12   4         59.42         45.70         3.78 o                         
  -4  12   4        519.94        484.31         9.61 o                         
  -2  12   4        256.67        256.33         7.17 o                         
   0  12   4       2176.61       2324.04        20.11 o                         
   2  12   4        335.36        332.57         7.63 o                         
   4  12   4         29.69         18.86         2.39 o                         
   6  12   4         35.16         27.53         3.45 o                         
   8  12   4         22.05         20.61         3.50 o                         
  10  12   4       1327.68       1317.82        17.50 o                         
  12  12   4        484.81        467.03        12.47 o                         
 -11  13   4        112.00        102.52         7.36 o                         
  -9  13   4       2535.91       2760.96        27.82 o                         
  -7  13   4       1441.80       1498.00        18.00 o                         
  -5  13   4       3836.44       3974.11        31.78 o                         
  -3  13   4        104.12         98.14         4.93 o                         
  -1  13   4         53.55         42.36         2.80 o                         
   1  13   4         10.57          5.67         2.25 o                         
   3  13   4        329.26        352.60         8.31 o                         
   5  13   4        143.58        129.69         5.71 o                         
   7  13   4         70.45         61.38         4.64 o                         
   9  13   4       1832.33       1838.36        21.02 o                         
  11  13   4       1958.64       2143.58        26.64 o                         
  13  13   4         95.12         93.33         8.55 o                         
 -12  14   4         89.15         89.99         8.71 o                         
 -10  14   4        148.27        147.20         9.70 o                         
  -8  14   4       4095.97       4213.07        39.50 o                         
  -6  14   4        334.85        396.36        11.03 o                         
  -4  14   4        317.71        306.96         8.32 o                         
  -2  14   4         16.39          0.96         2.61 o                         
   0  14   4       1920.51       2023.94        18.76 o                         
   2  14   4       1194.48       1231.48        14.34 o                         
   4  14   4        288.65        269.87         6.86 o                         
   6  14   4        866.33        924.30        14.59 o                         
   8  14   4       6226.91       6539.32        49.62 o                         
  10  14   4          0.93         -4.88         4.88 o                         
  12  14   4        133.90         95.99         8.63 o                         
  14  14   4         90.07         70.85         9.09 o                         
 -13  15   4        292.22        296.85        14.59 o                         
 -11  15   4       1547.44       1601.48        29.61 o                         
  -9  15   4          0.84         -5.13         5.13 o                         
  -7  15   4       1698.81       1735.86        24.85 o                         
  -5  15   4        793.19        825.09        14.42 o                         
  -3  15   4         34.49         28.10         3.73 o                         
  -1  15   4       1222.28       1270.67        14.35 o                         
   1  15   4         81.14         59.03         3.70 o                         
   3  15   4          2.12         -2.57         2.57 o                         
   5  15   4          1.21         -3.05         3.15 o                         
   7  15   4       1069.44       1082.74        18.04 o                         
   9  15   4          0.85         -0.12         4.91 o                         
  11  15   4        235.28        185.22        11.12 o                         
  13  15   4         85.99         73.21         9.47 o                         
  15  15   4         55.02         24.04         8.55 o                         
 -14  16   4          1.97         -7.60         7.60 o                         
 -12  16   4          0.17         -6.51         7.48 o                         
 -10  16   4         29.26         29.84         7.64 o                         
  -8  16   4        258.42        235.53        11.93 o                         
  -6  16   4       4103.47       4437.69        47.00 o                         
  -4  16   4       1681.50       1812.65        25.02 o                         
  -2  16   4        317.89        286.54        10.41 o                         
   0  16   4        339.44        354.48        10.87 o                         
   2  16   4        202.55        195.21         8.06 o                         
   4  16   4         24.28          8.61         3.91 o                         
   6  16   4       1020.75       1082.39        22.60 o                         
   8  16   4       1181.44       1256.59        29.59 o                         
  10  16   4        369.62        346.11        17.78 o                         
  12  16   4         42.86         35.27         8.69 o                         
  14  16   4         76.63         65.51        12.08 o                         
  16  16   4          0.89         -3.48        10.12 o                         
 -15  17   4          0.29        -10.63        10.63 o                         
 -13  17   4         80.05         90.07        13.11 o                         
 -11  17   4        136.85        144.52        13.75 o                         
  -9  17   4         72.51         53.89        10.12 o                         
  -7  17   4        669.71        697.37        22.10 o                         
  -5  17   4       1418.00       1619.37        29.47 o                         
  -3  17   4        713.55        737.12        18.85 o                         
  -1  17   4        919.20       1006.48        21.03 o                         
   1  17   4          5.00         -5.51         5.51 o                         
   3  17   4        174.43        178.25        12.48 o                         
   5  17   4       3676.03       3943.08        51.68 o                         
   7  17   4        544.03        643.57        22.53 o                         
   9  17   4         57.13         31.27         7.99 o                         
  11  17   4          0.26         -7.07         7.07 o                         
  13  17   4          6.08         -8.52         8.52 o                         
  15  17   4        108.21        101.30        14.57 o                         
  17  17   4        144.03        143.90        20.19 o                         
 -16  18   4          0.05         -9.39         9.39 o                         
 -14  18   4          2.50         -9.57         9.57 o                         
 -12  18   4         18.44         -8.34         8.34 o                         
 -10  18   4        262.46        244.40        17.23 o                         
  -8  18   4        249.24        221.99        16.22 o                         
  -6  18   4          8.31         12.50         8.57 o                         
  -4  18   4       1893.76       2144.78        37.39 o                         
  -2  18   4        361.52        359.66        19.10 o                         
   0  18   4         87.55         78.90         8.11 o                         
   2  18   4         78.72         67.53         8.94 o                         
   4  18   4       1114.79       1317.01        36.39 o                         
   6  18   4       1073.31       1186.79        32.17 o                         
   8  18   4        282.68        269.71        16.31 o                         
  10  18   4         63.96         41.04        10.16 o                         
  12  18   4        195.54        165.34        15.46 o                         
  14  18   4        228.86        225.42        19.98 o                         
  16  18   4         25.80         36.44        14.55 o                         
  18  18   4         11.07         -5.45        21.23 o                         
 -17  19   4         28.32        -15.64        15.64 o                         
 -15  19   4          1.82        -10.96        10.96 o                         
 -13  19   4          1.09        -15.04        15.04 o                         
 -11  19   4         10.47          7.75         9.69 o                         
  -9  19   4        704.87        847.66        42.58 o                         
  -7  19   4        480.69        499.14        24.94 o                         
  -5  19   4        338.40        377.49        21.83 o                         
  -3  19   4        625.53        697.84        23.80 o                         
  -1  19   4         33.04         34.69         8.04 o                         
   1  19   4        136.52        137.29        13.66 o                         
   3  19   4        358.54        383.95        19.66 o                         
   5  19   4         17.97          4.09         9.92 o                         
   7  19   4        350.15        293.95        18.54 o                         
   9  19   4         45.07         48.55        11.45 o                         
  11  19   4          7.96          1.91         9.22 o                         
  13  19   4         46.90         19.37        14.07 o                         
  15  19   4        236.27        205.19        18.64 o                         
  17  19   4         10.79         -9.51        15.97 o                         
 -16  20   4         55.86         43.34        20.53 o                         
 -14  20   4         61.76         47.28        14.81 o                         
 -12  20   4          7.50         -8.65         8.65 o                         
 -10  20   4          0.23         -8.69         8.69 o                         
  -8  20   4        414.08        434.08        23.72 o                         
  -6  20   4        178.46        184.81        15.74 o                         
  -4  20   4         17.06         25.52         9.65 o                         
  -2  20   4       1147.94       1325.29        34.80 o                         
   0  20   4         32.05         20.83         8.30 o                         
   2  20   4         38.68         26.99         8.92 o                         
   4  20   4         90.54         63.35        11.07 o                         
   6  20   4          0.33         -7.02         7.02 o                         
   8  20   4          2.61        -12.62        12.62 o                         
  10  20   4         16.48         -4.46        10.28 o                         
  12  20   4          0.93         -9.70         9.70 o                         
  14  20   4         97.68         87.56        20.12 o                         
  16  20   4          0.17        -17.85        17.85 o                         
 -15  21   4          1.09        -26.82        26.82 o                         
 -13  21   4         38.44        -11.22        11.22 o                         
 -11  21   4        148.45        168.94        19.89 o                         
  -9  21   4         36.78         13.86        10.30 o                         
  -7  21   4        146.36         94.33        13.73 o                         
  -5  21   4         17.59          5.80         9.05 o                         
  -3  21   4        131.73         97.63        12.55 o                         
  -1  21   4        296.11        334.07        19.96 o                         
   1  21   4        619.30        847.68        29.59 o                         
   3  21   4        323.54        355.28        26.41 o                         
   5  21   4         24.65         13.45        10.08 o                         
   7  21   4        120.63         94.70        12.99 o                         
   9  21   4        110.13        137.46        19.88 o                         
  11  21   4          6.61        -11.74        11.74 o                         
  13  21   4          5.35         -2.60        12.70 o                         
  15  21   4         17.15        -15.40        15.40 o                         
 -14  22   4         10.90         -5.26        18.79 o                         
 -12  22   4         43.09         66.99        17.95 o                         
 -10  22   4          1.55        -13.45        13.45 o                         
  -8  22   4          4.41         -5.01        12.19 o                         
  -6  22   4          0.13         -8.42         8.42 o                         
  -4  22   4          3.39         -8.02         8.02 o                         
  -2  22   4         59.22         60.67        14.26 o                         
   0  22   4        641.06        819.13        49.42 o                         
   2  22   4         13.91         -8.30         8.30 o                         
   4  22   4        378.21        412.92        23.10 o                         
   6  22   4         23.60         16.48        10.88 o                         
   8  22   4          9.58          9.80        11.48 o                         
  10  22   4         25.43         -7.90        11.33 o                         
  12  22   4         45.45         35.50        14.43 o                         
  14  22   4         42.09          1.86        20.37 o                         
 -13  23   4        167.77        170.21        31.05 o                         
 -11  23   4         60.33         23.34        14.62 o                         
  -9  23   4          7.09        -13.76        13.76 o                         
  -7  23   4          3.98        -13.83        23.35 o                         
  -5  23   4         20.31          5.57        13.72 o                         
  -3  23   4        208.30        216.89        18.21 o                         
  -1  23   4        102.54        125.79        18.21 o                         
   1  23   4        561.03        650.51        30.44 o                         
   3  23   4         53.63         46.01        12.79 o                         
   5  23   4        183.81        199.04        19.40 o                         
   7  23   4          0.14         -5.81        11.33 o                         
   9  23   4          0.00         -9.05         9.05 o                         
  11  23   4         29.34         -1.63        14.89 o                         
  13  23   4         10.02         -5.98        18.79 o                         
 -12  24   4        315.88        394.73        33.14 o                         
 -10  24   4          8.45         -0.59        18.81 o                         
  -8  24   4          6.80        -14.82        14.82 o                         
  -6  24   4         20.20         15.21        16.48 o                         
  -4  24   4         28.47        -11.68        11.68 o                         
  -2  24   4          0.92         -3.05        12.75 o                         
   0  24   4         31.32         -3.94        13.10 o                         
   2  24   4        444.65        544.10        29.91 o                         
   4  24   4        129.55        126.14        14.55 o                         
   6  24   4          1.70        -11.27        11.27 o                         
   8  24   4         23.50         -1.41        11.27 o                         
  10  24   4          0.00        -15.64        15.64 o                         
  12  24   4          0.63        -17.24        17.24 o                         
  -9  25   4          0.04        -17.37        17.37 o                         
  -7  25   4         14.06          2.31        17.80 o                         
  -5  25   4          0.61        -24.42        24.42 o                         
  -3  25   4         27.17        -15.15        21.34 o                         
  -1  25   4          0.82        -12.58        12.58 o                         
   1  25   4        111.56         90.37        18.47 o                         
   3  25   4         85.58         67.77        16.97 o                         
   5  25   4          0.11        -11.07        11.07 o                         
   7  25   4        174.64        159.89        18.20 o                         
   9  25   4          5.97         -2.56        21.22 o                         
  -6  26   4          4.19         -5.82        20.03 o                         
  -4  26   4          5.97        -13.02        23.01 o                         
  -2  26   4         77.15         -2.72        26.41 o                         
   0  26   4         92.90         59.65        28.74 o                         
   2  26   4          1.28        -11.18        11.18 o                         
   4  26   4         19.42        -13.71        13.71 o                         
   6  26   4          3.80         -3.49        15.53 o                         
   0   1   5       1418.67       1382.03        15.07 o                         
  -1   2   5       3461.81       3393.91        25.53 o                         
   1   2   5       1282.08       1239.44        13.69 o                         
  -2   3   5          5.59         13.74         2.27 o                         
   0   3   5        494.75        488.44         8.10 o                         
   2   3   5         48.59         53.95         3.18 o                         
  -3   4   5      10284.01      10356.85        58.66 o                         
  -1   4   5        533.11        626.87         9.26 o                         
   1   4   5       7333.81       7303.60        45.32 o                         
   3   4   5       3737.06       3504.87        26.17 o                         
  -4   5   5       5651.16       5545.86        37.58 o                         
  -2   5   5       4650.34       4777.23        32.53 o                         
   0   5   5       1526.07       1700.04        17.52 o                         
   2   5   5       5160.19       5017.00        37.92 o                         
   4   5   5       2385.70       2302.88        20.06 o                         
  -5   6   5         56.91         43.08         2.79 o                         
  -3   6   5      13676.71      14011.72        76.90 o                         
  -1   6   5       2342.21       2223.87        19.35 o                         
   1   6   5       1105.33       1004.27        12.41 o                         
   3   6   5       3420.91       3481.31        26.64 o                         
   5   6   5         91.30        125.31         4.76 o                         
  -6   7   5        652.47        658.16         9.41 o                         
  -4   7   5       1489.24       1495.25        14.63 o                         
  -2   7   5       3164.28       3249.45        24.53 o                         
   0   7   5       3630.92       3611.09        27.16 o                         
   2   7   5       6544.20       7005.11        44.08 o                         
   4   7   5        154.62        135.24         4.99 o                         
   6   7   5        378.77        347.54         8.91 o                         
  -7   8   5        197.82        204.64         5.38 o                         
  -5   8   5         52.44         63.48         4.08 o                         
  -3   8   5       4042.61       4203.11        32.93 o                         
  -1   8   5       2939.27       2779.63        21.96 o                         
   1   8   5       1062.13       1072.09        12.49 o                         
   3   8   5       2657.60       2734.85        22.09 o                         
   5   8   5       1227.73       1096.61        13.08 o                         
   7   8   5          3.93         -1.39         1.87 o                         
  -8   9   5       1579.73       1506.55        14.79 o                         
  -6   9   5         12.93          8.11         2.58 o                         
  -4   9   5        198.70        230.60         7.21 o                         
  -2   9   5        494.28        562.56        10.34 o                         
   0   9   5       3592.82       3709.21        27.76 o                         
   2   9   5       1283.62       1357.88        14.93 o                         
   4   9   5        242.38        212.51         5.96 o                         
   6   9   5       1327.18       1520.65        15.13 o                         
   8   9   5         93.00         76.24         4.50 o                         
  -9  10   5          0.77         -2.44         2.44 o                         
  -7  10   5       1609.18       1632.60        17.64 o                         
  -5  10   5         88.76        102.13         4.97 o                         
  -3  10   5        633.66        621.56        10.89 o                         
  -1  10   5       1104.27       1260.80        15.78 o                         
   1  10   5       3779.44       3879.65        28.52 o                         
   3  10   5       1579.22       1604.67        16.59 o                         
   5  10   5       1731.67       1718.85        17.16 o                         
   7  10   5          1.99         -2.53         2.59 o                         
   9  10   5         81.71         56.22         4.30 o                         
 -10  11   5        618.16        539.99        14.41 o                         
  -8  11   5         75.89         62.71         3.47 o                         
  -6  11   5         89.06         85.80         4.92 o                         
  -4  11   5        834.73        947.58        13.91 o                         
  -2  11   5       5176.93       5475.57        40.70 o                         
   0  11   5        466.92        458.88         7.88 o                         
   2  11   5       1259.80       1275.42        14.63 o                         
   4  11   5         92.24        111.91         4.66 o                         
   6  11   5        540.08        588.26        14.07 o                         
   8  11   5        342.30        334.70         9.49 o                         
  10  11   5        529.82        534.03        12.04 o                         
 -11  12   5        174.60        194.40         9.78 o                         
  -9  12   5        252.79        223.98         9.44 o                         
  -7  12   5         44.24         46.63         4.41 o                         
  -5  12   5        270.75        240.39         8.17 o                         
  -3  12   5       1084.87       1149.99        15.81 o                         
  -1  12   5       1083.68       1150.05        15.42 o                         
   1  12   5       1228.77       1235.59        14.42 o                         
   3  12   5          0.31         -2.72         2.72 o                         
   5  12   5       4040.45       4131.92        30.88 o                         
   7  12   5       1998.02       2198.27        22.40 o                         
   9  12   5       3435.30       3633.39        37.80 o                         
  11  12   5       1075.10       1211.81        19.94 o                         
 -12  13   5         11.09         -0.98         5.30 o                         
 -10  13   5       1429.23       1475.03        22.99 o                         
  -8  13   5       1091.83       1136.83        19.23 o                         
  -6  13   5          7.61         -1.08         3.32 o                         
  -4  13   5       1761.37       1733.34        20.21 o                         
  -2  13   5         72.17         57.02         4.34 o                         
   0  13   5       1256.90       1325.87        14.98 o                         
   2  13   5         13.79          7.93         2.37 o                         
   4  13   5        107.36         92.47         4.76 o                         
   6  13   5        795.88        888.89        13.91 o                         
   8  13   5        159.01        148.30         6.86 o                         
  10  13   5       4796.83       5165.62        46.08 o                         
  12  13   5        164.28        167.45        10.29 o                         
 -13  14   5          0.32         -5.73         5.73 o                         
 -11  14   5        370.09        353.89        14.88 o                         
  -9  14   5       3431.29       3594.99        49.18 o                         
  -7  14   5       1738.34       1811.37        23.64 o                         
  -5  14   5          6.93         -2.42         3.42 o                         
  -3  14   5       1133.31       1097.28        16.13 o                         
  -1  14   5         16.07          7.96         3.26 o                         
   1  14   5        962.55        954.26        12.85 o                         
   3  14   5        163.15        134.65         5.75 o                         
   5  14   5        577.34        618.19        12.35 o                         
   7  14   5          2.90         -3.86         3.86 o                         
   9  14   5       1280.23       1357.93        23.67 o                         
  11  14   5         40.35         24.21         7.15 o                         
  13  14   5          3.50         -2.83         8.05 o                         
 -14  15   5          4.30         -6.40         6.40 o                         
 -12  15   5         58.06         27.65         7.92 o                         
 -10  15   5        495.62        581.14        19.76 o                         
  -8  15   5       1428.69       1641.96        29.70 o                         
  -6  15   5         49.78         20.30         5.17 o                         
  -4  15   5        249.75        201.40         9.16 o                         
  -2  15   5          1.56         -1.54         3.33 o                         
   0  15   5         26.51         36.26         4.59 o                         
   2  15   5        184.39        173.54         7.70 o                         
   4  15   5         24.56          4.57         4.07 o                         
   6  15   5         10.34          0.52         4.54 o                         
   8  15   5         44.87         41.65         7.09 o                         
  10  15   5       1107.00       1127.45        24.91 o                         
  12  15   5        210.85        203.89        13.53 o                         
  14  15   5          7.81         -6.70         6.70 o                         
 -15  16   5         73.83         59.75        21.17 o                         
 -13  16   5        398.18        437.82        19.74 o                         
 -11  16   5          0.02         -6.62         6.62 o                         
  -9  16   5        347.42        410.16        18.02 o                         
  -7  16   5        513.70        629.20        21.37 o                         
  -5  16   5       2389.98       2580.72        33.42 o                         
  -3  16   5        266.52        248.44        11.48 o                         
  -1  16   5       1236.55       1345.43        21.66 o                         
   1  16   5         15.82          7.75         4.52 o                         
   3  16   5         94.63         64.99         7.45 o                         
   5  16   5        991.10        994.44        21.56 o                         
   7  16   5        119.54        110.07        10.07 o                         
   9  16   5        419.22        451.26        19.77 o                         
  11  16   5        570.69        512.55        26.29 o                         
  13  16   5        493.05        550.94        41.24 o                         
  15  16   5        118.53        113.47        14.86 o                         
 -16  17   5          9.43          8.05        15.11 o                         
 -14  17   5          6.33         -8.34         8.34 o                         
 -12  17   5          5.57         -7.79         8.24 o                         
 -10  17   5        488.16        487.98        26.14 o                         
  -8  17   5         12.00         -0.84         8.24 o                         
  -6  17   5        584.24        715.25        36.59 o                         
  -4  17   5        224.09        233.09        15.42 o                         
  -2  17   5        302.08        299.35        15.85 o                         
   0  17   5       1649.07       1859.59        31.87 o                         
   2  17   5          9.72         -1.82         6.04 o                         
   4  17   5        147.32        159.55        12.40 o                         
   6  17   5        539.68        577.80        24.42 o                         
   8  17   5          4.92          0.39         6.44 o                         
  10  17   5        227.66        178.93        15.52 o                         
  12  17   5        804.83        924.55        34.22 o                         
  14  17   5        126.87         92.16        15.50 o                         
  16  17   5          2.37        -14.49        19.73 o                         
 -17  18   5         21.33        -12.91        13.86 o                         
 -15  18   5         39.50         48.53        16.48 o                         
 -13  18   5          1.85        -13.50        13.50 o                         
 -11  18   5         94.43         92.35        13.99 o                         
  -9  18   5        127.36        122.56        13.37 o                         
  -7  18   5        287.06        277.02        22.18 o                         
  -5  18   5       1861.29       2082.46        43.98 o                         
  -3  18   5       1370.20       1593.00        33.54 o                         
  -1  18   5        389.02        449.51        21.75 o                         
   1  18   5        425.45        430.14        23.12 o                         
   3  18   5          0.13         -8.90         8.90 o                         
   5  18   5        475.71        524.10        23.03 o                         
   7  18   5        158.00        170.53        15.28 o                         
   9  18   5         17.84          2.46        12.00 o                         
  11  18   5          1.94         -5.80        10.67 o                         
  13  18   5         82.58         69.22        17.68 o                         
  15  18   5        105.47         93.20        16.73 o                         
  17  18   5        203.22        216.27        24.47 o                         
 -18  19   5         19.21        -14.79        52.06 o                         
 -16  19   5          3.53        -15.54        15.54 o                         
 -14  19   5          4.78        -11.87        11.87 o                         
 -12  19   5        139.00        132.22        16.30 o                         
 -10  19   5         15.04         -9.86         9.86 o                         
  -8  19   5         43.72         29.02         9.90 o                         
  -6  19   5        134.50        146.46        13.66 o                         
  -4  19   5        335.13        342.99        19.24 o                         
  -2  19   5        602.72        692.61        24.47 o                         
   0  19   5        271.95        285.89        18.72 o                         
   2  19   5        179.15        168.90        15.01 o                         
   4  19   5          3.83         -6.93         6.93 o                         
   6  19   5        606.50        651.84        28.88 o                         
   8  19   5        267.97        271.86        18.60 o                         
  10  19   5        120.33         76.99        13.55 o                         
  12  19   5        102.73        107.73        16.96 o                         
  14  19   5         36.79         18.70        13.34 o                         
  16  19   5          4.74        -18.52        27.85 o                         
  18  19   5          6.63        -12.61        21.05 o                         
 -17  20   5         33.31          8.40        18.39 o                         
 -15  20   5          3.25        -15.23        15.23 o                         
 -13  20   5         30.82          4.61        12.34 o                         
 -11  20   5         43.09         45.14        14.26 o                         
  -9  20   5          3.43         -9.09         9.09 o                         
  -7  20   5         36.45         -1.34         7.68 o                         
  -5  20   5        283.83        312.07        21.33 o                         
  -3  20   5        217.56        229.49        17.68 o                         
  -1  20   5        347.81        356.10        21.20 o                         
   1  20   5        365.98        355.89        21.20 o                         
   3  20   5        342.56        319.42        21.51 o                         
   5  20   5          9.40          7.79         9.28 o                         
   7  20   5          0.00         -8.44         8.44 o                         
   9  20   5         59.56         45.47        12.46 o                         
  11  20   5          8.33          6.28        10.91 o                         
  13  20   5         82.44         66.41        16.97 o                         
  15  20   5         15.67        -10.70        15.71 o                         
  17  20   5        260.99        245.97        31.55 o                         
 -16  21   5          0.01          7.05        26.48 o                         
 -14  21   5          8.99        -24.31        24.31 o                         
 -12  21   5         44.26         29.14        12.62 o                         
 -10  21   5         19.50         -2.93        12.73 o                         
  -8  21   5          1.51         -8.64         9.65 o                         
  -6  21   5        380.89        378.67        22.14 o                         
  -4  21   5         25.57         35.38        13.34 o                         
  -2  21   5        353.27        383.48        22.20 o                         
   0  21   5        429.78        550.08        36.64 o                         
   2  21   5        151.29        193.63        19.45 o                         
   4  21   5        328.15        352.08        20.54 o                         
   6  21   5          6.34         -1.60         8.87 o                         
   8  21   5          3.34         23.77        12.58 o                         
  10  21   5          0.00        -11.33        11.33 o                         
  12  21   5          0.05        -14.55        14.55 o                         
  14  21   5         14.34        -16.01        16.01 o                         
  16  21   5         78.66         45.56        39.05 o                         
 -13  22   5         19.39        -12.26        13.69 o                         
 -11  22   5          2.49        -14.07        14.07 o                         
  -9  22   5          4.57         12.67        10.88 o                         
  -7  22   5         40.40         21.67        11.01 o                         
  -5  22   5        196.96        225.06        19.41 o                         
  -3  22   5         79.43         63.62        12.87 o                         
  -1  22   5        871.21       1198.28        49.69 o                         
   1  22   5       2396.73       3170.74        71.95 o                         
   3  22   5        334.33        338.69        21.39 o                         
   5  22   5         31.43         11.57        13.58 o                         
   7  22   5          1.34         -8.15         8.15 o                         
   9  22   5          4.10         -7.73        11.84 o                         
  11  22   5         20.26        -10.91        10.91 o                         
  13  22   5          4.46        -17.10        17.10 o                         
 -12  23   5          1.46        -14.27        14.27 o                         
 -10  23   5          3.38        -13.26        13.26 o                         
  -8  23   5         42.74         -4.29        16.05 o                         
  -6  23   5          8.44        -10.50        10.50 o                         
  -4  23   5          6.92        -13.39        13.39 o                         
  -2  23   5        159.79        180.21        18.15 o                         
   0  23   5        160.28        201.36        19.33 o                         
   2  23   5          5.38         -9.16        11.81 o                         
   4  23   5          0.74        -10.39        10.39 o                         
   6  23   5          6.21        -10.12        11.74 o                         
   8  23   5          0.20        -11.16        11.16 o                         
  10  23   5          1.45        -12.58        12.58 o                         
  12  23   5          5.68        -13.86        13.86 o                         
 -11  24   5          3.99         -7.59        26.48 o                         
  -9  24   5         38.75         23.75        17.15 o                         
  -7  24   5         69.48         65.07        20.17 o                         
  -5  24   5        150.99        185.54        20.87 o                         
  -3  24   5         40.77         -4.26        12.19 o                         
  -1  24   5         11.16        -13.76        13.76 o                         
   1  24   5         23.09          8.03        11.48 o                         
   3  24   5         64.06         49.56        17.83 o                         
   5  24   5        151.01        119.41        16.92 o                         
   7  24   5          3.71        -13.01        13.01 o                         
   9  24   5          7.74        -13.15        13.15 o                         
  11  24   5         28.75         39.05        39.05 o                         
  -8  25   5         10.34         13.56        39.75 o                         
  -6  25   5         10.04          4.00        18.47 o                         
  -4  25   5         55.59         12.81        14.55 o                         
  -2  25   5         94.88         85.00        18.39 o                         
   0  25   5         12.57        -10.85        13.80 o                         
   2  25   5        171.76        169.02        19.87 o                         
   4  25   5        260.21        277.00        23.45 o                         
   6  25   5        147.02        165.16        23.77 o                         
   8  25   5         67.49         35.70        16.69 o                         
  -3  26   5        160.52        187.41        26.94 o                         
  -1  26   5         60.78         47.64        16.48 o                         
   1  26   5          4.34        -13.80        13.80 o                         
   3  26   5        113.68        100.32        21.40 o                         
   1   1   6       1973.07       1884.79        19.41 o                         
   0   2   6       3301.93       3341.00        27.81 o                         
   2   2   6         84.71         64.95         3.71 o                         
  -1   3   6        233.94        256.31         7.09 o                         
   1   3   6       7001.91       7046.00        47.05 o                         
   3   3   6      17100.21      17067.12        93.41 o                         
  -2   4   6       2256.69       2475.88        22.52 o                         
   0   4   6      25175.42      26084.99       156.78 o                         
   2   4   6        508.93        474.64         9.36 o                         
   4   4   6       1370.74       1354.24        15.68 o                         
  -3   5   6       6963.47       7103.96        46.28 o                         
  -1   5   6         39.43         25.50         2.66 o                         
   1   5   6       2784.15       3097.31        26.10 o                         
   3   5   6        742.84        774.52        11.19 o                         
   5   5   6       1569.76       1408.70        15.74 o                         
  -4   6   6        365.49        452.49         8.42 o                         
  -2   6   6       1128.90       1201.48        14.40 o                         
   0   6   6       4665.71       5508.23        38.46 o                         
   2   6   6        648.96        677.90        10.72 o                         
   4   6   6       3030.93       3345.36        26.90 o                         
   6   6   6        938.79        953.90        12.80 o                         
  -5   7   6        241.14        222.09         6.22 o                         
  -3   7   6       2026.61       2129.98        19.71 o                         
  -1   7   6       1420.59       1466.77        16.36 o                         
   1   7   6      14025.61      15108.87        84.46 o                         
   3   7   6       9752.51      10497.45        61.89 o                         
   5   7   6       1189.17       1097.23        14.08 o                         
   7   7   6       2063.57       2087.29        20.23 o                         
  -6   8   6        276.74        278.89         7.56 o                         
  -4   8   6       3524.75       3654.19        31.66 o                         
  -2   8   6       1601.24       1675.69        16.59 o                         
   0   8   6        605.45        650.85        10.66 o                         
   2   8   6       5327.72       5933.14        40.28 o                         
   4   8   6       4683.51       5098.39        36.82 o                         
   6   8   6        148.95        137.52         5.43 o                         
   8   8   6       1887.58       1689.85        17.79 o                         
  -7   9   6        186.06        131.43         5.20 o                         
  -5   9   6         27.48         42.18         4.32 o                         
  -3   9   6          0.49         -1.77         2.59 o                         
  -1   9   6        410.40        465.27         8.64 o                         
   1   9   6       3119.66       3276.27        27.12 o                         
   3   9   6        356.57        366.01         8.29 o                         
   5   9   6        446.28        376.35         8.08 o                         
   7   9   6        128.11        127.24         4.96 o                         
   9   9   6        478.68        505.36         8.44 o                         
  -8  10   6        635.29        657.87         9.67 o                         
  -6  10   6          5.61          0.46         2.85 o                         
  -4  10   6       2397.68       2702.51        26.49 o                         
  -2  10   6          0.22         -2.23         2.23 o                         
   0  10   6        227.08        232.07         5.96 o                         
   2  10   6       1007.85       1087.18        13.97 o                         
   4  10   6         34.12         23.58         3.01 o                         
   6  10   6         32.63         21.38         2.63 o                         
   8  10   6        117.42        120.64         6.18 o                         
  10  10   6       5417.89       5594.29        53.85 o                         
  -9  11   6       4733.14       4845.58        45.64 o                         
  -7  11   6        180.60        175.87         7.32 o                         
  -5  11   6       1524.58       1580.17        19.30 o                         
  -3  11   6       1799.24       1948.52        21.63 o                         
  -1  11   6        126.50        127.23         6.07 o                         
   1  11   6        740.99        892.32        12.19 o                         
   3  11   6       1239.24       1316.61        15.45 o                         
   5  11   6        229.56        245.87         8.15 o                         
   7  11   6        462.39        521.25        11.32 o                         
   9  11   6          1.60          4.34         4.17 o                         
  11  11   6       1057.68       1139.25        21.11 o                         
 -10  12   6        133.51        104.20         8.03 o                         
  -8  12   6       3610.91       3880.74        38.38 o                         
  -6  12   6        377.08        426.70        10.53 o                         
  -4  12   6       1170.10       1128.03        16.70 o                         
  -2  12   6         43.37         49.68         4.26 o                         
   0  12   6        397.10        409.19         9.98 o                         
   2  12   6        454.99        526.59        10.21 o                         
   4  12   6         39.74         16.92         2.76 o                         
   6  12   6         59.12        105.34         5.79 o                         
   8  12   6       2888.24       3153.89        32.52 o                         
  10  12   6        720.23        705.15        15.91 o                         
  12  12   6         57.77         33.29         6.83 o                         
 -11  13   6        431.48        442.45        16.12 o                         
  -9  13   6        491.17        450.79        14.08 o                         
  -7  13   6        224.85        208.50         8.69 o                         
  -5  13   6        649.84        676.65        13.30 o                         
  -3  13   6        577.37        606.18        13.20 o                         
  -1  13   6          8.42         11.18         3.89 o                         
   1  13   6        315.18        374.10        10.63 o                         
   3  13   6        160.54        136.62         5.90 o                         
   5  13   6       1375.49       1433.73        17.71 o                         
   7  13   6       1213.31       1258.40        21.57 o                         
   9  13   6         39.18         24.95         6.04 o                         
  11  13   6       1277.63       1488.37        28.28 o                         
  13  13   6       1155.49       1322.09        30.41 o                         
 -12  14   6        264.06        250.18        14.63 o                         
 -10  14   6        475.70        461.72        24.27 o                         
  -8  14   6        559.82        577.08        19.18 o                         
  -6  14   6       2351.81       2395.99        32.26 o                         
  -4  14   6        381.44        351.40        11.61 o                         
  -2  14   6          1.53         -3.59         3.59 o                         
   0  14   6         77.39         67.26         5.23 o                         
   2  14   6        117.55         97.62         5.97 o                         
   4  14   6         56.03         41.02         5.60 o                         
   6  14   6       3247.11       3404.78        40.52 o                         
   8  14   6         34.34         13.78         5.51 o                         
  10  14   6          4.16         -3.80         5.68 o                         
  12  14   6         93.45         90.73        10.54 o                         
  14  14   6        324.78        363.36        17.26 o                         
 -13  15   6         46.26         25.06         7.76 o                         
 -11  15   6          0.82         -5.78         7.17 o                         
  -9  15   6        628.05        670.81        21.91 o                         
  -7  15   6        536.64        560.25        18.22 o                         
  -5  15   6       2520.97       2627.94        37.07 o                         
  -3  15   6        138.81        143.74         9.44 o                         
  -1  15   6         93.24         78.25         6.74 o                         
   1  15   6         31.53         24.93         7.57 o                         
   3  15   6         87.81         68.12         8.90 o                         
   5  15   6        309.36        310.56        12.01 o                         
   7  15   6         47.89         51.97         7.19 o                         
   9  15   6          0.38         14.69         6.59 o                         
  11  15   6         27.79         16.19         7.16 o                         
  13  15   6        223.83        202.87        13.93 o                         
  15  15   6         21.96         -0.02        10.30 o                         
 -14  16   6         12.38         -2.80        10.10 o                         
 -12  16   6        149.42        159.19        13.67 o                         
 -10  16   6        174.78        195.70        14.10 o                         
  -8  16   6         15.94         16.50         7.78 o                         
  -6  16   6         12.47          0.75         6.65 o                         
  -4  16   6       1608.10       1791.88        32.48 o                         
  -2  16   6        438.80        470.85        18.77 o                         
   0  16   6          4.81         -1.16         6.29 o                         
   2  16   6        193.46        199.26        11.50 o                         
   4  16   6        290.86        288.56        14.49 o                         
   6  16   6         13.58         19.84         9.65 o                         
   8  16   6          5.13          4.99         8.61 o                         
  10  16   6          0.71         -6.93         6.93 o                         
  12  16   6        130.08        122.94        13.51 o                         
  14  16   6        191.67        192.80        17.60 o                         
  16  16   6         28.08         -8.37        17.11 o                         
 -15  17   6         33.82         47.90        14.90 o                         
 -13  17   6        104.82        108.83        15.18 o                         
 -11  17   6         22.05          3.25        10.34 o                         
  -9  17   6        100.24         84.37        14.45 o                         
  -7  17   6        513.69        547.01        24.13 o                         
  -5  17   6        568.41        616.67        27.93 o                         
  -3  17   6        848.48       1002.29        28.53 o                         
  -1  17   6        472.77        496.47        33.68 o                         
   1  17   6          4.51         -7.03         7.03 o                         
   3  17   6        486.49        475.73        19.86 o                         
   5  17   6         72.53         40.30        10.42 o                         
   7  17   6        495.05        494.41        23.00 o                         
   9  17   6        472.22        433.66        31.82 o                         
  11  17   6         72.81         42.97        12.24 o                         
  13  17   6        122.90        126.80        15.94 o                         
  15  17   6          7.81        -11.68        11.68 o                         
  17  17   6         30.16        -11.21        14.37 o                         
 -16  18   6        171.73        241.63        30.58 o                         
 -14  18   6          7.66         -9.94         9.94 o                         
 -12  18   6         17.39        -11.04        12.61 o                         
 -10  18   6          5.79         -8.24         8.24 o                         
  -8  18   6         60.47         49.27        12.31 o                         
  -6  18   6        694.49        793.88        35.69 o                         
  -4  18   6         30.10         22.26        10.12 o                         
  -2  18   6       1364.20       1575.64        36.32 o                         
   0  18   6        461.85        544.90        24.44 o                         
   2  18   6        221.59        233.50        17.86 o                         
   4  18   6          9.18         -4.63         7.45 o                         
   6  18   6        165.23        135.73        14.04 o                         
   8  18   6         57.21         63.78        12.34 o                         
  10  18   6        132.53        115.45        15.35 o                         
  12  18   6         69.34         95.32        17.41 o                         
  14  18   6        100.37         98.59        20.12 o                         
  16  18   6          3.93        -24.99        24.99 o                         
  18  18   6        123.50         83.52        39.45 o                         
 -17  19   6          8.45        -23.79        28.83 o                         
 -15  19   6        101.31         68.93        19.45 o                         
 -13  19   6         38.99         23.93        13.92 o                         
 -11  19   6        121.81        153.36        16.56 o                         
  -9  19   6         54.70         42.23        10.77 o                         
  -7  19   6        107.59         97.32        12.79 o                         
  -5  19   6       1755.81       2050.74        51.94 o                         
  -3  19   6         92.44         59.31        11.45 o                         
  -1  19   6       1087.35       1254.67        36.12 o                         
   1  19   6        319.13        337.49        20.49 o                         
   3  19   6         47.32         21.78        10.97 o                         
   5  19   6        273.27        283.12        23.68 o                         
   7  19   6          6.32         -5.33         8.80 o                         
   9  19   6        494.08        577.32        34.05 o                         
  11  19   6        374.30        462.10        29.28 o                         
  13  19   6        161.74        120.62        19.40 o                         
  15  19   6         64.78         55.14        17.81 o                         
  17  19   6         50.22         57.16        20.96 o                         
 -16  20   6          4.83        -14.19        14.19 o                         
 -14  20   6         49.06         22.78        15.94 o                         
 -12  20   6          1.63         -9.30         9.30 o                         
 -10  20   6         20.74          0.72        11.05 o                         
  -8  20   6         12.20         -0.06        10.62 o                         
  -6  20   6        128.92        136.26        14.91 o                         
  -4  20   6         38.90         31.37        10.96 o                         
  -2  20   6         15.89         31.52        11.04 o                         
   0  20   6        504.61        652.80        34.93 o                         
   2  20   6        171.76        157.39        14.72 o                         
   4  20   6          2.65          6.65        10.88 o                         
   6  20   6         20.09          6.40         9.84 o                         
   8  20   6         14.06         -3.06        10.94 o                         
  10  20   6          8.68         -0.65        13.68 o                         
  12  20   6         17.13         -6.59        11.54 o                         
  14  20   6         16.80         -3.78        14.90 o                         
  16  20   6          0.07        -16.77        16.77 o                         
 -15  21   6         31.71         -6.43        23.48 o                         
 -13  21   6         31.41         13.35        12.92 o                         
 -11  21   6         33.93         40.65        14.33 o                         
  -9  21   6        190.06        232.15        20.91 o                         
  -7  21   6          7.04         -8.25         8.25 o                         
  -5  21   6         61.07         52.69        12.99 o                         
  -3  21   6         37.71         47.77        12.43 o                         
  -1  21   6        382.44        392.93        24.93 o                         
   1  21   6        181.44        203.85        17.39 o                         
   3  21   6        258.74        275.23        19.81 o                         
   5  21   6          5.06         -0.32         8.28 o                         
   7  21   6         13.13          4.34        10.44 o                         
   9  21   6         16.86         31.88        14.62 o                         
  11  21   6         10.04         -8.00        12.75 o                         
  13  21   6          1.44        -14.88        14.88 o                         
  15  21   6         23.03         22.78        32.21 o                         
 -12  22   6         73.49         34.48        17.45 o                         
 -10  22   6          0.24        -11.45        11.45 o                         
  -8  22   6         22.16         28.17        14.43 o                         
  -6  22   6          1.93         -8.68        11.10 o                         
  -4  22   6         18.40        -10.78        10.78 o                         
  -2  22   6        707.07        885.00        33.21 o                         
   0  22   6         63.78         62.00        15.18 o                         
   2  22   6        767.12        983.73        54.34 o                         
   4  22   6        673.66        878.13        45.51 o                         
   6  22   6         66.96         70.04        16.72 o                         
   8  22   6          0.10         -7.67        11.10 o                         
  10  22   6         41.26          8.20        13.01 o                         
  12  22   6          0.57        -13.95        19.72 o                         
 -11  23   6          3.61        -13.86        13.86 o                         
  -9  23   6         19.66         -7.74        20.30 o                         
  -7  23   6         83.66        104.56        21.83 o                         
  -5  23   6          7.76         -4.69        13.06 o                         
  -3  23   6          1.24          6.51        14.80 o                         
  -1  23   6        179.68        172.29        17.34 o                         
   1  23   6         10.10          5.83        12.19 o                         
   3  23   6        447.16        443.92        27.95 o                         
   5  23   6        349.74        369.35        27.55 o                         
   7  23   6        147.08        168.60        21.43 o                         
   9  23   6          3.38        -13.06        13.06 o                         
  11  23   6          8.54        -19.56        19.56 o                         
  -8  24   6          1.46        -12.54        12.54 o                         
  -6  24   6          0.27        -15.45        15.45 o                         
  -4  24   6         39.58          8.59        15.86 o                         
  -2  24   6          1.47        -20.04        20.04 o                         
   0  24   6          7.47        -15.37        15.37 o                         
   2  24   6          0.55        -14.19        14.19 o                         
   4  24   6        163.48        215.85        27.33 o                         
   6  24   6         53.64         -2.93        14.26 o                         
   8  24   6         80.09         88.82        20.10 o                         
  -5  25   6        166.08        205.27        28.04 o                         
  -3  25   6         17.78        -24.42        24.42 o                         
  -1  25   6          0.03        -13.43        13.43 o                         
   1  25   6         40.91          7.38        13.53 o                         
   3  25   6         44.21          1.45        16.49 o                         
   5  25   6        104.02        145.05        23.62 o                         
   0   1   7        991.62        929.99        13.73 o                         
  -1   2   7       1254.19       1062.94        14.47 o                         
   1   2   7        225.31        274.84         7.97 o                         
  -2   3   7       1447.05       1760.37        19.57 o                         
   0   3   7        259.43        251.77         8.08 o                         
   2   3   7        328.49        183.63         6.69 o                         
  -3   4   7        227.35        221.82         7.28 o                         
  -1   4   7       2665.19       3054.53        26.71 o                         
   1   4   7       2632.28       2717.20        24.67 o                         
   3   4   7         53.66         37.39         3.46 o                         
  -4   5   7          2.33          3.97         2.28 o                         
  -2   5   7       1515.30       1757.90        19.99 o                         
   0   5   7       2045.50       2319.49        22.83 o                         
   2   5   7       1035.49       1012.52        14.44 o                         
   4   5   7        124.58         76.62         4.49 o                         
  -5   6   7          0.88          3.68         2.32 o                         
  -3   6   7        385.07        362.52         8.63 o                         
  -1   6   7       6516.20       6399.93        44.71 o                         
   1   6   7        855.31        886.50        13.45 o                         
   3   6   7        553.02        533.00        10.60 o                         
   5   6   7          0.41          1.81         2.26 o                         
  -6   7   7         24.54         19.76         3.46 o                         
  -4   7   7       5531.91       5870.97        41.81 o                         
  -2   7   7         48.97         63.94         4.30 o                         
   0   7   7          3.21        103.80         5.56 o                         
   2   7   7       1502.40       1444.66        17.67 o                         
   4   7   7        554.32        508.03        10.36 o                         
   6   7   7        447.21        391.07         8.99 o                         
  -7   8   7       4017.93       4139.79        32.34 o                         
  -5   8   7        159.07        145.49         5.42 o                         
  -3   8   7       1153.01       1174.86        14.81 o                         
  -1   8   7          0.37          5.77         2.83 o                         
   1   8   7        267.13        248.72         8.79 o                         
   3   8   7         19.37         16.30         2.93 o                         
   5   8   7        683.46        703.81        11.65 o                         
   7   8   7        240.41        219.85         7.30 o                         
  -8   9   7         85.79         60.33         3.80 o                         
  -6   9   7         38.08         35.26         4.18 o                         
  -4   9   7       1817.95       1907.00        22.63 o                         
  -2   9   7        285.01        241.75         7.04 o                         
   0   9   7        728.69        780.58        12.22 o                         
   2   9   7        190.45        188.41         6.79 o                         
   4   9   7        709.82        756.07        12.41 o                         
   6   9   7        114.43        114.29         5.60 o                         
   8   9   7          0.41          0.38         3.17 o                         
  -9  10   7       3630.67       3670.58        38.72 o                         
  -7  10   7        547.68        609.04        12.60 o                         
  -5  10   7       1465.29       1553.83        20.33 o                         
  -3  10   7        544.67        546.23        11.93 o                         
  -1  10   7        777.52        824.35        14.71 o                         
   1  10   7         91.72         66.20         4.44 o                         
   3  10   7        607.90        612.36        11.23 o                         
   5  10   7         67.31         44.54         4.48 o                         
   7  10   7        307.09        340.06        11.11 o                         
   9  10   7       1084.65       1034.89        17.87 o                         
 -10  11   7          0.23         -4.97         4.97 o                         
  -8  11   7        842.89        831.28        17.66 o                         
  -6  11   7         62.45         50.35         4.99 o                         
  -4  11   7          3.14         -3.55         3.55 o                         
  -2  11   7        919.61        975.33        15.63 o                         
   0  11   7        543.45        631.29        10.00 o                         
   2  11   7        173.43        176.68         6.79 o                         
   4  11   7       2110.57       2156.47        22.27 o                         
   6  11   7        839.92        849.36        13.60 o                         
   8  11   7        190.57        179.45         9.18 o                         
  10  11   7          1.89         -3.48         5.09 o                         
 -11  12   7          3.12         -5.61         5.61 o                         
  -9  12   7         38.17         28.93         6.23 o                         
  -7  12   7         22.38         24.42         6.03 o                         
  -5  12   7          4.66         -3.79         3.79 o                         
  -3  12   7        652.27        666.61        13.21 o                         
  -1  12   7         18.56          7.62         3.65 o                         
   1  12   7       1640.03       1776.93        19.99 o                         
   3  12   7        365.51        380.08         9.47 o                         
   5  12   7         56.57         34.88         4.84 o                         
   7  12   7       3992.96       4246.08        57.49 o                         
   9  12   7        947.76        895.31        20.50 o                         
  11  12   7          5.91         -6.22         6.22 o                         
 -12  13   7         11.08         11.60         7.27 o                         
 -10  13   7        176.32        151.83        12.75 o                         
  -8  13   7         25.97         22.37         6.00 o                         
  -6  13   7       2876.12       3000.14        36.77 o                         
  -4  13   7        141.51        126.98         8.09 o                         
  -2  13   7         95.15         62.17         5.74 o                         
   0  13   7        977.80       1060.62        18.61 o                         
   2  13   7        152.75        133.31         8.18 o                         
   4  13   7        380.56        368.61        11.48 o                         
   6  13   7       3345.71       3527.59        41.27 o                         
   8  13   7        307.93        297.37        13.63 o                         
  10  13   7         99.38         80.35        10.79 o                         
  12  13   7         36.99         18.07         7.78 o                         
 -13  14   7         16.29          4.24         7.96 o                         
 -11  14   7          1.80         -6.82         6.82 o                         
  -9  14   7        234.08        200.91        13.95 o                         
  -7  14   7         11.62         27.33         7.37 o                         
  -5  14   7       5186.53       5611.18        66.53 o                         
  -3  14   7       1184.24       1292.36        25.34 o                         
  -1  14   7         70.87         49.89         6.55 o                         
   1  14   7         37.73         14.87         5.43 o                         
   3  14   7        687.74        701.71        17.77 o                         
   5  14   7        375.89        379.36        17.01 o                         
   7  14   7        156.70        187.41        11.12 o                         
   9  14   7        218.81        252.04        14.59 o                         
  11  14   7         46.74         45.12         8.05 o                         
  13  14   7          0.04         -7.49         7.49 o                         
 -14  15   7        156.66        201.20        15.33 o                         
 -12  15   7        334.52        316.36        17.76 o                         
 -10  15   7       1012.20       1183.51        30.11 o                         
  -8  15   7        320.10        307.09        16.70 o                         
  -6  15   7        345.78        353.34        16.57 o                         
  -4  15   7       2420.60       2707.74        42.25 o                         
  -2  15   7        441.45        448.40        17.63 o                         
   0  15   7        830.55        898.76        20.39 o                         
   2  15   7        487.76        467.89        18.31 o                         
   4  15   7        389.54        408.16        22.67 o                         
   6  15   7        914.32       1042.95        27.24 o                         
   8  15   7         26.96          3.49        10.62 o                         
  10  15   7         64.30         46.15         9.37 o                         
  12  15   7        139.14         98.92        11.60 o                         
  14  15   7         18.60         -2.78        10.43 o                         
 -15  16   7         59.10         16.33        15.10 o                         
 -13  16   7        116.29        152.76        14.82 o                         
 -11  16   7         91.89         84.15        12.40 o                         
  -9  16   7         54.85         51.58         9.02 o                         
  -7  16   7        278.34        259.09        14.53 o                         
  -5  16   7        421.43        439.01        19.20 o                         
  -3  16   7        136.92        132.07        11.20 o                         
  -1  16   7         23.14         11.35         6.53 o                         
   1  16   7        102.90         89.25        10.41 o                         
   3  16   7       1142.35       1279.49        33.38 o                         
   5  16   7       1953.74       2091.13        42.05 o                         
   7  16   7         63.66         33.76        10.19 o                         
   9  16   7         94.48         63.18        11.45 o                         
  11  16   7          0.01         -7.09         9.09 o                         
  13  16   7        112.47        109.71        15.24 o                         
  15  16   7         37.94         54.29        26.46 o                         
 -16  17   7         32.63         53.96        23.48 o                         
 -14  17   7        116.26        102.71        15.38 o                         
 -12  17   7        252.68        262.00        21.25 o                         
 -10  17   7         39.21         32.53        10.76 o                         
  -8  17   7        218.40        224.16        17.64 o                         
  -6  17   7         59.61         49.11        10.55 o                         
  -4  17   7          8.53         -7.99         7.99 o                         
  -2  17   7       1098.49       1196.42        32.33 o                         
   0  17   7          0.23         -4.52         8.38 o                         
   2  17   7       2376.31       2606.20        52.60 o                         
   4  17   7        689.76        831.82        29.61 o                         
   6  17   7          8.95         -2.17         7.07 o                         
   8  17   7         25.21         15.99        10.10 o                         
  10  17   7         35.90         -2.41        11.05 o                         
  12  17   7         18.70          8.95        14.19 o                         
  14  17   7          0.41        -11.10        11.10 o                         
  16  17   7          4.71         12.93        18.18 o                         
 -17  18   7          9.35        -24.54        24.54 o                         
 -15  18   7         25.77         -9.49        14.62 o                         
 -13  18   7          2.67        -10.75        10.75 o                         
 -11  18   7         17.58          4.88        10.15 o                         
  -9  18   7        188.56        153.54        16.99 o                         
  -7  18   7        335.61        247.98        22.20 o                         
  -5  18   7         16.37          9.67         7.45 o                         
  -3  18   7         27.64         15.85        11.22 o                         
  -1  18   7       2582.73       2904.93        57.59 o                         
   1  18   7        105.94         75.64        15.76 o                         
   3  18   7        110.29         89.99        15.58 o                         
   5  18   7         45.53         15.09         8.92 o                         
   7  18   7        179.68        146.81        15.35 o                         
   9  18   7         36.19         37.48        12.80 o                         
  11  18   7         97.35        138.15        16.95 o                         
  13  18   7         15.97         -0.76        10.91 o                         
  15  18   7         39.28         22.15        15.94 o                         
  17  18   7         10.56          4.49        19.11 o                         
 -16  19   7        151.23        171.99        31.94 o                         
 -14  19   7         28.21         -5.44        14.19 o                         
 -12  19   7         40.10          7.68        11.45 o                         
 -10  19   7         25.46         25.12        10.02 o                         
  -8  19   7         17.11         -1.62        10.73 o                         
  -6  19   7        371.57        369.15        24.16 o                         
  -4  19   7        102.15        112.73        15.67 o                         
  -2  19   7        394.56        441.83        31.93 o                         
   0  19   7        841.47        961.43        35.19 o                         
   2  19   7          0.07          1.43         9.50 o                         
   4  19   7         84.86         97.94        14.45 o                         
   6  19   7          2.71         -3.20         8.97 o                         
   8  19   7         91.60         86.85        15.04 o                         
  10  19   7        259.75        213.11        30.31 o                         
  12  19   7        131.18        132.15        19.96 o                         
  14  19   7          1.49        -12.54        12.54 o                         
  16  19   7         87.64        100.15        22.20 o                         
 -15  20   7         56.59         38.12        20.73 o                         
 -13  20   7         35.24         25.53        15.53 o                         
 -11  20   7          0.03        -11.48        11.48 o                         
  -9  20   7         10.11          4.82        10.58 o                         
  -7  20   7         95.87         91.02        13.17 o                         
  -5  20   7          1.89         19.93         9.61 o                         
  -3  20   7         59.80         54.61        13.76 o                         
  -1  20   7        508.63        610.43        32.71 o                         
   1  20   7        427.57        391.76        25.71 o                         
   3  20   7          0.34        -10.02        10.02 o                         
   5  20   7         20.25         -1.56        11.07 o                         
   7  20   7         11.64         -1.80        11.66 o                         
   9  20   7          4.43         -1.51        11.30 o                         
  11  20   7         89.78        107.38        18.92 o                         
  13  20   7         64.15         69.80        23.77 o                         
  15  20   7          3.00        -19.56        19.56 o                         
 -12  21   7        217.43        256.84        24.28 o                         
 -10  21   7         40.07          3.73        15.29 o                         
  -8  21   7          6.08        -13.20        13.20 o                         
  -6  21   7          1.64         -8.26        11.69 o                         
  -4  21   7          9.07         12.73         9.50 o                         
  -2  21   7        651.63        812.92        35.32 o                         
   0  21   7        221.32        213.54        19.98 o                         
   2  21   7          4.86         -0.84        11.57 o                         
   4  21   7         12.77         -9.11         9.11 o                         
   6  21   7         70.84         47.16        22.11 o                         
   8  21   7         59.44         40.63        14.43 o                         
  10  21   7         26.24          8.42        14.27 o                         
  12  21   7        101.35        108.06        19.09 o                         
 -11  22   7         37.58         33.43        16.14 o                         
  -9  22   7          0.30         -7.05        17.54 o                         
  -7  22   7          0.03        -19.26        19.26 o                         
  -5  22   7        130.66         97.19        15.59 o                         
  -3  22   7         49.62         40.06        12.54 o                         
  -1  22   7         82.15        106.89        16.55 o                         
   1  22   7        221.07        250.75        22.40 o                         
   3  22   7        463.72        527.99        29.91 o                         
   5  22   7         18.51         -4.28        11.98 o                         
   7  22   7         67.42         47.57        14.70 o                         
   9  22   7          4.06         -0.64        17.37 o                         
  11  22   7         13.07         14.39        17.16 o                         
 -10  23   7          2.63        -13.39        13.39 o                         
  -8  23   7         41.49          5.13        14.70 o                         
  -6  23   7          1.92         -4.62        14.43 o                         
  -4  23   7         54.95         40.08        14.58 o                         
  -2  23   7        465.95        483.07        27.06 o                         
   0  23   7          0.34        -12.26        12.26 o                         
   2  23   7         14.37         -3.60        12.13 o                         
   4  23   7        220.85        189.89        23.16 o                         
   6  23   7          0.94         -9.70         9.70 o                         
   8  23   7          0.62        -16.27        16.27 o                         
  10  23   7          4.69        -16.48        16.48 o                         
  -7  24   7         35.66         16.52        16.69 o                         
  -5  24   7          2.14        -15.73        15.73 o                         
  -3  24   7         13.90        -13.11        13.11 o                         
  -1  24   7          5.76         -4.37        13.10 o                         
   1  24   7         22.72          4.50        14.15 o                         
   3  24   7          5.42        -14.19        14.19 o                         
   5  24   7         13.63         -5.72        15.73 o                         
   7  24   7          5.31        -12.79        12.79 o                         
  -2  25   7        135.56        132.73        19.69 o                         
   0  25   7         56.83         14.83        15.84 o                         
   2  25   7          2.08        -12.29        17.04 o                         
   0   0   8       2659.95       2101.17        46.60 o                         
   1   1   8       1314.34       1388.23        18.23 o                         
   0   2   8       2713.78       2674.17        26.45 o                         
   2   2   8        552.28        589.91        11.72 o                         
  -1   3   8       1186.15       1211.98        16.99 o                         
   1   3   8         29.84         44.77         4.24 o                         
   3   3   8        215.26        233.70         7.88 o                         
  -2   4   8        209.40        215.38         7.60 o                         
   0   4   8         23.68         17.22         3.04 o                         
   2   4   8         99.18        143.15         6.30 o                         
   4   4   8        708.60        696.96        13.02 o                         
  -3   5   8       1552.68       1643.60        19.79 o                         
  -1   5   8       5452.35       5778.99        43.28 o                         
   1   5   8       1075.93       1190.57        16.78 o                         
   3   5   8         78.04         43.58         3.72 o                         
   5   5   8        488.57        603.75        11.81 o                         
  -4   6   8       2425.18       2521.48        24.98 o                         
  -2   6   8         49.72         40.72         3.82 o                         
   0   6   8        547.63        419.47        10.22 o                         
   2   6   8         53.88         54.41         4.53 o                         
   4   6   8         16.08         12.30         3.19 o                         
   6   6   8         73.12         66.11         4.80 o                         
  -5   7   8        395.18        397.94         9.71 o                         
  -3   7   8          0.01          4.56         3.47 o                         
  -1   7   8          3.64         -0.10         2.71 o                         
   1   7   8        531.59        548.12        11.35 o                         
   3   7   8          1.21         -2.77         2.77 o                         
   5   7   8        245.09        235.90         8.19 o                         
   7   7   8          2.33         -3.10         3.10 o                         
  -6   8   8         18.13          9.85         3.90 o                         
  -4   8   8       1720.89       1675.01        19.69 o                         
  -2   8   8          0.08         -2.94         2.94 o                         
   0   8   8         66.51        111.12         5.76 o                         
   2   8   8          3.86         -2.60         2.60 o                         
   4   8   8       1749.21       1657.78        20.16 o                         
   6   8   8        336.42        284.31         8.63 o                         
   8   8   8       1732.26       1694.97        22.24 o                         
  -7   9   8          0.01          6.85         4.50 o                         
  -5   9   8       3314.79       3453.07        29.55 o                         
  -3   9   8         40.55         48.18         3.40 o                         
  -1   9   8        391.23        418.15         9.75 o                         
   1   9   8        252.12        238.78         8.08 o                         
   3   9   8        346.82        315.83         9.73 o                         
   5   9   8        262.53        304.25         9.31 o                         
   7   9   8       1150.55       1314.43        19.72 o                         
   9   9   8       2461.83       2583.48        34.58 o                         
  -8  10   8       6720.55       7291.06        66.39 o                         
  -6  10   8        549.36        574.60        16.08 o                         
  -4  10   8         26.16         12.85         4.54 o                         
  -2  10   8       1570.96       1538.67        21.44 o                         
   0  10   8         26.46         29.66         3.66 o                         
   2  10   8         82.83         56.60         4.60 o                         
   4  10   8        335.00        355.70         9.90 o                         
   6  10   8         25.23          6.83         4.30 o                         
   8  10   8        695.77        743.84        16.81 o                         
  10  10   8        382.38        449.89        19.18 o                         
  -9  11   8        246.51        217.31        12.20 o                         
  -7  11   8       2750.58       2772.01        41.86 o                         
  -5  11   8       2004.90       2152.98        29.18 o                         
  -3  11   8        224.96        218.19         9.63 o                         
  -1  11   8          5.31          5.19         4.34 o                         
   1  11   8        968.72       1050.30        16.34 o                         
   3  11   8        558.63        522.20        15.61 o                         
   5  11   8         64.09         38.33         5.78 o                         
   7  11   8       3307.28       3445.85        44.64 o                         
   9  11   8        364.53        356.54        15.37 o                         
  11  11   8        882.37       1049.16        28.59 o                         
 -10  12   8         14.55          7.72         7.11 o                         
  -8  12   8       1183.50       1397.74        31.53 o                         
  -6  12   8         76.10         56.87         6.88 o                         
  -4  12   8        568.01        573.16        16.17 o                         
  -2  12   8         10.02         -4.52         4.52 o                         
   0  12   8        835.68        892.81        18.75 o                         
   2  12   8        119.09         96.44         7.47 o                         
   4  12   8        745.51        699.14        16.11 o                         
   6  12   8       2502.69       2778.83        37.66 o                         
   8  12   8        167.58        170.25        11.66 o                         
  10  12   8        227.88        217.68        14.76 o                         
  12  12   8         54.02         58.23        10.35 o                         
 -11  13   8         30.75         33.43         9.32 o                         
  -9  13   8       2857.48       3162.88        48.50 o                         
  -7  13   8         62.73         76.65        10.94 o                         
  -5  13   8        827.50        817.17        21.09 o                         
  -3  13   8          2.05         -5.31         5.31 o                         
  -1  13   8         13.91          5.86         5.04 o                         
   1  13   8        458.73        419.57        17.21 o                         
   3  13   8         19.74         16.05         6.15 o                         
   5  13   8       2338.23       2633.12        45.38 o                         
   7  13   8        132.16         98.43         9.14 o                         
   9  13   8        742.66        843.22        26.47 o                         
  11  13   8         65.21         64.61        10.00 o                         
  13  13   8         46.25         46.23         9.78 o                         
 -12  14   8        452.45        531.36        25.51 o                         
 -10  14   8        146.24        130.70        12.59 o                         
  -8  14   8        405.54        411.61        19.56 o                         
  -6  14   8        350.33        356.58        17.09 o                         
  -4  14   8       1143.86       1282.43        28.86 o                         
  -2  14   8        119.14        136.13        10.70 o                         
   0  14   8         72.41         71.27         7.38 o                         
   2  14   8        592.68        657.01        23.86 o                         
   4  14   8        158.50        144.24        12.28 o                         
   6  14   8         17.64         31.57         8.31 o                         
   8  14   8         11.47         -0.75         7.86 o                         
  10  14   8         47.13         50.43         9.35 o                         
  12  14   8         40.18         25.28        11.50 o                         
  14  14   8         64.93         49.09        10.44 o                         
 -13  15   8         26.28         -8.82         8.82 o                         
 -11  15   8        209.20        238.99        16.65 o                         
  -9  15   8        221.02        182.98        14.51 o                         
  -7  15   8          1.33         -7.17         7.17 o                         
  -5  15   8          0.54         -6.64         6.64 o                         
  -3  15   8         52.12         32.07         7.61 o                         
  -1  15   8          3.11         -0.28         6.78 o                         
   1  15   8        168.43        143.52        11.82 o                         
   3  15   8       1280.52       1382.21        32.60 o                         
   5  15   8       1248.62       1263.22        31.23 o                         
   7  15   8         58.65         42.19         9.84 o                         
   9  15   8         16.13         -6.24         6.24 o                         
  11  15   8         57.10         68.26        11.13 o                         
  13  15   8         41.55         22.28        13.10 o                         
  15  15   8        416.16        486.94        28.46 o                         
 -14  16   8        109.05        124.59        14.66 o                         
 -12  16   8         64.92         58.35        12.16 o                         
 -10  16   8          0.86          0.14         8.30 o                         
  -8  16   8         37.13         13.15         8.68 o                         
  -6  16   8          2.71         -8.89         8.89 o                         
  -4  16   8          1.60         -6.83         6.83 o                         
  -2  16   8         49.98         43.65         9.08 o                         
   0  16   8        360.51        349.55        19.49 o                         
   2  16   8       2383.05       2866.39        52.50 o                         
   4  16   8         63.42         62.54        10.58 o                         
   6  16   8        465.95        334.45        28.24 o                         
   8  16   8        155.48        180.48        17.20 o                         
  10  16   8          2.78         -9.70         9.70 o                         
  12  16   8         18.24          2.09        12.27 o                         
  14  16   8         40.84         12.74        15.40 o                         
  16  16   8         48.79         85.33        34.97 o                         
 -15  17   8        228.07        305.87        32.06 o                         
 -13  17   8        286.29        278.73        20.78 o                         
 -11  17   8          3.45          7.23         8.87 o                         
  -9  17   8         15.08         -8.24         8.24 o                         
  -7  17   8        197.92        219.58        20.13 o                         
  -5  17   8        223.47        273.54        20.80 o                         
  -3  17   8        247.69        243.18        22.05 o                         
  -1  17   8         86.69         79.93        12.97 o                         
   1  17   8       1331.28       1666.43        45.67 o                         
   3  17   8         13.56         10.45         9.17 o                         
   5  17   8         25.72          0.83         9.35 o                         
   7  17   8        100.06         78.47        13.11 o                         
   9  17   8         52.29         61.95        13.86 o                         
  11  17   8          2.06         -9.86         9.86 o                         
  13  17   8         73.72         71.97        20.86 o                         
  15  17   8         20.92          7.58        17.67 o                         
  17  17   8         46.56         48.71        21.50 o                         
 -16  18   8        283.38        329.89        46.38 o                         
 -14  18   8        171.15        144.88        22.40 o                         
 -12  18   8          1.82        -11.43        11.43 o                         
 -10  18   8        171.29        249.29        21.45 o                         
  -8  18   8         23.17         16.02        12.06 o                         
  -6  18   8         20.85         18.00         9.98 o                         
  -4  18   8         44.38         38.91        12.52 o                         
  -2  18   8         41.75         49.41        12.62 o                         
   0  18   8         62.92         67.79        12.97 o                         
   2  18   8        241.30        246.42        19.32 o                         
   4  18   8          0.12          4.81         9.53 o                         
   6  18   8        119.45        122.83        16.27 o                         
   8  18   8         10.75         -5.23        10.78 o                         
  10  18   8          3.26        -10.19        10.19 o                         
  12  18   8         94.59        106.67        17.41 o                         
  14  18   8         12.36        -13.13        13.13 o                         
  16  18   8        123.10        184.13        29.01 o                         
 -15  19   8         40.25         38.08        22.20 o                         
 -13  19   8         64.06         64.86        20.89 o                         
 -11  19   8          0.12        -11.04        11.04 o                         
  -9  19   8         13.82          9.19        12.08 o                         
  -7  19   8          3.13        -10.76        10.76 o                         
  -5  19   8         80.06         90.21        16.31 o                         
  -3  19   8        108.11         81.62        15.56 o                         
  -1  19   8        419.15        387.56        27.13 o                         
   1  19   8        106.71         79.83        14.76 o                         
   3  19   8        127.82        130.06        14.66 o                         
   5  19   8          2.89         22.37        11.77 o                         
   7  19   8         14.59         -6.06         9.22 o                         
   9  19   8          0.43        -10.63        10.63 o                         
  11  19   8         37.77         37.23        15.18 o                         
  13  19   8         43.69         34.52        16.30 o                         
  15  19   8         51.18         13.29        20.59 o                         
 -12  20   8         97.62        116.44        18.73 o                         
 -10  20   8         35.82         42.17        13.83 o                         
  -8  20   8         12.01        -12.08        12.08 o                         
  -6  20   8          0.09         -8.65         8.65 o                         
  -4  20   8          3.21          3.85        11.64 o                         
  -2  20   8        506.62        527.97        29.07 o                         
   0  20   8         59.51         61.62        12.93 o                         
   2  20   8         48.66         20.98        13.19 o                         
   4  20   8         99.25        105.41        15.68 o                         
   6  20   8         74.52         63.61        20.37 o                         
   8  20   8          0.83        -13.71        13.71 o                         
  10  20   8          3.39        -10.63        10.63 o                         
  12  20   8         75.64         97.25        18.15 o                         
 -11  21   8         55.46         43.82        23.25 o                         
  -9  21   8          0.39         -9.38         9.38 o                         
  -7  21   8         91.60        107.41        16.17 o                         
  -5  21   8        123.48         97.65        15.94 o                         
  -3  21   8         42.55         52.78        14.01 o                         
  -1  21   8        264.43        218.29        22.45 o                         
   1  21   8         28.27         20.90        11.34 o                         
   3  21   8          9.18        -11.22        11.22 o                         
   5  21   8         58.92         27.50        13.55 o                         
   7  21   8         51.02         26.04        14.42 o                         
   9  21   8         10.07         -5.36        13.10 o                         
  11  21   8         11.99         -7.19        17.95 o                         
 -10  22   8         77.70        106.75        18.09 o                         
  -8  22   8         18.33          2.42        13.76 o                         
  -6  22   8         81.80         65.18        15.85 o                         
  -4  22   8          7.70        -12.76        12.76 o                         
  -2  22   8        127.82        170.17        20.55 o                         
   0  22   8          1.15        -11.11        11.11 o                         
   2  22   8          0.01          5.95        12.06 o                         
   4  22   8          7.26         15.56        13.39 o                         
   6  22   8          3.04         -6.17        13.64 o                         
   8  22   8        113.01         92.97        24.25 o                         
  10  22   8         65.91         21.18        16.55 o                         
  -7  23   8         90.40        100.00        18.51 o                         
  -5  23   8         87.80         65.39        17.30 o                         
  -3  23   8          6.23         -4.15        16.56 o                         
  -1  23   8         27.89         -2.84        15.01 o                         
   1  23   8          2.38         -7.54        15.07 o                         
   3  23   8          0.01         -4.74        13.21 o                         
   5  23   8         37.30          4.10        16.10 o                         
   7  23   8         14.88        -19.13        21.52 o                         
  -4  24   8         17.68        -15.27        15.27 o                         
  -2  24   8        164.81        151.47        20.12 o                         
   0  24   8         46.84         28.56        18.54 o                         
   2  24   8          5.91        -14.27        14.27 o                         
   4  24   8         19.24        -19.73        19.73 o                         
   0   1   9          1.21          3.85         3.25 o                         
  -1   2   9        199.48        207.66         7.91 o                         
   1   2   9       3382.55       3309.55        31.21 o                         
  -2   3   9       6941.02       6800.76        50.27 o                         
   0   3   9       2036.96       2020.54        22.89 o                         
   2   3   9        111.76        135.59         6.89 o                         
  -3   4   9        251.72        216.72         8.54 o                         
  -1   4   9       1828.71       1827.31        22.16 o                         
   1   4   9       5251.96       4942.62        40.63 o                         
   3   4   9       1265.15       1277.88        18.31 o                         
  -4   5   9        142.24        156.23         7.42 o                         
  -2   5   9        141.44        110.46         6.11 o                         
   0   5   9       6457.20       6435.92        48.50 o                         
   2   5   9        391.80        379.58        10.76 o                         
   4   5   9        951.89       1053.54        16.75 o                         
  -5   6   9       1316.23       1305.39        18.44 o                         
  -3   6   9          0.91          5.13         3.10 o                         
  -1   6   9        349.47        352.70        10.39 o                         
   1   6   9          0.08         -1.71         3.45 o                         
   3   6   9         30.92         29.01         4.34 o                         
   5   6   9         96.09         84.01         5.59 o                         
  -6   7   9       1440.34       1512.06        21.58 o                         
  -4   7   9       1241.40       1108.27        18.04 o                         
  -2   7   9        359.08        308.08         9.65 o                         
   0   7   9       1194.82       1198.57        17.71 o                         
   2   7   9          7.24          6.21         3.44 o                         
   4   7   9          2.32          5.63         4.04 o                         
   6   7   9        123.68         79.56         5.89 o                         
  -7   8   9        340.92        295.01        12.37 o                         
  -5   8   9          7.02         -2.33         4.03 o                         
  -3   8   9       1045.98       1031.66        17.64 o                         
  -1   8   9       1515.62       1511.53        20.75 o                         
   1   8   9        167.63        176.09         7.51 o                         
   3   8   9        808.99        738.79        14.14 o                         
   5   8   9         60.60         37.28         5.13 o                         
   7   8   9         30.79         23.28         5.53 o                         
  -8   9   9         45.66         19.06         7.44 o                         
  -6   9   9       1424.65       1316.92        25.51 o                         
  -4   9   9        512.91        456.97        14.65 o                         
  -2   9   9          6.91          4.13         4.02 o                         
   0   9   9        185.59        172.62         9.07 o                         
   2   9   9         12.73          3.56         4.28 o                         
   4   9   9         98.36        104.26         7.77 o                         
   6   9   9       1569.11       1587.47        27.90 o                         
   8   9   9       3244.52       3315.52        48.45 o                         
  -9  10   9        487.07        579.56        31.48 o                         
  -7  10   9        829.71        822.33        21.90 o                         
  -5  10   9       1260.67       1268.43        25.50 o                         
  -3  10   9        410.68        367.80        16.39 o                         
  -1  10   9        306.77        271.76        12.18 o                         
   1  10   9         51.98         30.55         5.16 o                         
   3  10   9        155.39        135.78         8.66 o                         
   5  10   9        282.46        210.45        11.11 o                         
   7  10   9        335.80        346.98        16.61 o                         
   9  10   9          2.27         -6.16         6.16 o                         
 -10  11   9        597.20        656.29        22.64 o                         
  -8  11   9        987.43        953.26        26.85 o                         
  -6  11   9        133.07        114.14        10.00 o                         
  -4  11   9        267.90        241.19        12.39 o                         
  -2  11   9        517.41        540.29        16.08 o                         
   0  11   9         65.48         80.77         7.75 o                         
   2  11   9        156.43        111.76         8.68 o                         
   4  11   9        494.38        509.53        14.41 o                         
   6  11   9       1883.25       1944.10        30.58 o                         
   8  11   9         23.89         -2.51         6.63 o                         
  10  11   9        169.38        116.17        10.92 o                         
 -11  12   9        311.86        373.37        19.64 o                         
  -9  12   9          5.81         10.79         8.52 o                         
  -7  12   9         81.19         70.05        11.70 o                         
  -5  12   9       1910.62       1952.17        33.14 o                         
  -3  12   9        114.74         86.76         9.03 o                         
  -1  12   9        116.11         79.07         7.79 o                         
   1  12   9        354.79        307.23        13.30 o                         
   3  12   9         53.86         55.01         8.14 o                         
   5  12   9         62.60         80.26        10.17 o                         
   7  12   9        358.86        331.97        18.53 o                         
   9  12   9          1.64         -5.94         6.51 o                         
  11  12   9          5.21          0.72         7.07 o                         
 -12  13   9        103.14         62.97        10.49 o                         
 -10  13   9        805.97        956.62        27.92 o                         
  -8  13   9        177.80        174.73        13.14 o                         
  -6  13   9          8.91         -7.07         7.27 o                         
  -4  13   9         13.14         11.74         6.82 o                         
  -2  13   9        443.29        419.12        17.53 o                         
   0  13   9         84.82         59.90         7.88 o                         
   2  13   9        319.59        301.18        14.58 o                         
   4  13   9       1640.38       1618.08        34.48 o                         
   6  13   9         11.66          3.21         7.91 o                         
   8  13   9        249.00        205.73        19.27 o                         
  10  13   9         23.97         15.68         8.35 o                         
  12  13   9         92.90        108.54        13.28 o                         
 -13  14   9        257.71        268.02        18.52 o                         
 -11  14   9         65.14         57.33        11.19 o                         
  -9  14   9         16.42          1.82         8.25 o                         
  -7  14   9         14.29         -0.91         7.77 o                         
  -5  14   9         11.50          0.95         7.40 o                         
  -3  14   9        507.47        518.72        20.34 o                         
  -1  14   9         93.62         62.73         9.36 o                         
   1  14   9       1426.48       1583.05        34.54 o                         
   3  14   9          1.87          0.46         7.76 o                         
   5  14   9         31.24         37.89         8.97 o                         
   7  14   9        221.86        220.18        18.20 o                         
   9  14   9          1.82         -6.95         6.95 o                         
  11  14   9        232.69        233.40        17.77 o                         
  13  14   9         19.33         10.16        12.26 o                         
 -14  15   9        393.97        514.25        31.03 o                         
 -12  15   9        106.62        112.85        12.83 o                         
 -10  15   9         13.21         15.49         9.43 o                         
  -8  15   9        126.48        118.83        12.94 o                         
  -6  15   9         53.86         67.25         9.35 o                         
  -4  15   9         98.72         76.71        11.44 o                         
  -2  15   9        115.08         94.24        10.60 o                         
   0  15   9        156.24        178.06        16.97 o                         
   2  15   9       1004.75       1037.24        30.16 o                         
   4  15   9         12.93          6.51         8.37 o                         
   6  15   9          0.17         -8.81         8.81 o                         
   8  15   9         47.20         29.85         9.76 o                         
  10  15   9          1.20         -8.72         8.72 o                         
  12  15   9          0.04         -9.04         9.04 o                         
  14  15   9          0.48        -11.67        11.67 o                         
 -15  16   9        124.31         87.56        23.58 o                         
 -13  16   9         78.74         81.01        15.37 o                         
 -11  16   9         13.43          6.01        11.36 o                         
  -9  16   9         83.37         61.75        11.99 o                         
  -7  16   9          0.54         -9.28         9.28 o                         
  -5  16   9          2.53         -6.96         6.96 o                         
  -3  16   9        257.31        250.42        18.77 o                         
  -1  16   9          8.85          0.05         9.05 o                         
   1  16   9         12.38          7.63         9.92 o                         
   3  16   9        198.49        143.81        15.31 o                         
   5  16   9         10.40         -4.95        10.28 o                         
   7  16   9         57.49         57.79        12.28 o                         
   9  16   9         49.03         27.62        11.86 o                         
  11  16   9          1.64        -10.35        10.78 o                         
  13  16   9         49.70         17.89        14.40 o                         
  15  16   9        186.18        263.16        31.21 o                         
 -16  17   9          0.13        -12.42        17.68 o                         
 -14  17   9         13.95        -17.39        17.49 o                         
 -12  17   9        236.62        250.59        20.97 o                         
 -10  17   9          2.77         -9.84         9.84 o                         
  -8  17   9          0.08         -8.80         8.80 o                         
  -6  17   9        163.52        175.04        16.76 o                         
  -4  17   9        143.01        108.85        15.24 o                         
  -2  17   9        177.72        182.89        18.20 o                         
   0  17   9        701.18        688.78        36.90 o                         
   2  17   9        238.59        228.62        19.38 o                         
   4  17   9        296.62        305.27        23.41 o                         
   6  17   9         24.79          2.92        13.45 o                         
   8  17   9          0.63         -8.98        11.70 o                         
  10  17   9         30.53         36.71        23.02 o                         
  12  17   9         65.15         90.09        16.83 o                         
  14  17   9         50.67         56.49        21.34 o                         
  16  17   9        151.52        117.64        24.36 o                         
 -15  18   9         26.23         17.66        18.94 o                         
 -13  18   9         87.32         90.37        18.03 o                         
 -11  18   9         10.97        -11.13        11.13 o                         
  -9  18   9         35.28         37.61        13.18 o                         
  -7  18   9          0.96         -9.45         9.45 o                         
  -5  18   9         35.64         21.50        12.17 o                         
  -3  18   9        231.69        275.79        23.13 o                         
  -1  18   9        152.03        157.37        16.91 o                         
   1  18   9        268.23        247.82        19.25 o                         
   3  18   9         45.52         60.88        13.45 o                         
   5  18   9        173.55        178.70        19.28 o                         
   7  18   9          5.72        -11.34        11.64 o                         
   9  18   9        200.98        295.35        24.02 o                         
  11  18   9          0.01        -14.86        14.86 o                         
  13  18   9        183.08        220.85        25.32 o                         
  15  18   9          3.49        -21.05        21.05 o                         
 -12  19   9        346.06        355.45        34.10 o                         
 -10  19   9          4.86         -5.02        14.51 o                         
  -8  19   9         42.47         26.66        12.63 o                         
  -6  19   9          0.51         -9.88         9.88 o                         
  -4  19   9         13.91          1.05        11.04 o                         
  -2  19   9        866.51       1081.99        40.56 o                         
   0  19   9        331.33        353.33        25.12 o                         
   2  19   9          9.99        -11.52        12.75 o                         
   4  19   9         42.73        -10.15        11.21 o                         
   6  19   9          2.52         -3.27        13.85 o                         
   8  19   9         26.91         -5.39        13.76 o                         
  10  19   9         58.08         37.73        15.81 o                         
  12  19   9         18.48          6.51        16.01 o                         
 -11  20   9          2.56        -14.45        14.45 o                         
  -9  20   9         51.82         31.06        15.85 o                         
  -7  20   9        107.28         87.52        16.82 o                         
  -5  20   9          2.42         31.52        15.41 o                         
  -3  20   9         81.81         56.25        14.88 o                         
  -1  20   9          2.46        -11.51        11.51 o                         
   1  20   9          5.69        -13.77        14.66 o                         
   3  20   9          0.01        -12.50        12.50 o                         
   5  20   9        119.08        143.00        17.65 o                         
   7  20   9         10.25        -10.94        19.71 o                         
   9  20   9          8.83        -12.10        12.10 o                         
  11  20   9        228.45        276.28        25.81 o                         
 -10  21   9         10.67        -12.04        19.41 o                         
  -8  21   9          0.19        -20.57        22.02 o                         
  -6  21   9         14.96         15.63        12.10 o                         
  -4  21   9        470.10        496.09        29.83 o                         
  -2  21   9         65.30         40.84        15.49 o                         
   0  21   9          5.91        -12.63        12.63 o                         
   2  21   9          2.33         -9.34         9.34 o                         
   4  21   9          1.01        -14.19        14.19 o                         
   6  21   9         19.83          6.16        13.79 o                         
   8  21   9        144.92        122.39        24.86 o                         
  10  21   9         65.27         77.18        18.43 o                         
  -7  22   9         65.97         74.99        18.05 o                         
  -5  22   9         10.33        -12.67        12.67 o                         
  -3  22   9         15.78         13.54        13.69 o                         
  -1  22   9         90.95         91.18        21.26 o                         
   1  22   9          0.23        -12.43        12.43 o                         
   3  22   9          5.14        -26.32        26.32 o                         
   5  22   9          3.73        -17.19        17.19 o                         
   7  22   9         10.57         -5.31        13.92 o                         
  -4  23   9        208.27        225.39        22.46 o                         
  -2  23   9         36.74         -9.37        15.01 o                         
   0  23   9          9.51        -13.92        13.92 o                         
   2  23   9         28.87        -20.97        21.33 o                         
   4  23   9         39.41         22.73        15.61 o                         
   1   1  10         50.87         51.77         5.10 o                         
   0   2  10        100.99         95.72         6.23 o                         
   2   2  10        153.98        132.74         7.10 o                         
  -1   3  10       2406.06       2278.81        26.80 o                         
   1   3  10       2473.56       2621.25        28.46 o                         
   3   3  10       1123.17       1111.79        18.43 o                         
  -2   4  10          0.73          1.62         3.55 o                         
   0   4  10       2479.50       2753.73        29.67 o                         
   2   4  10       1251.65       1354.13        19.86 o                         
   4   4  10          0.02          4.61         4.12 o                         
  -3   5  10       1593.47       1591.68        22.07 o                         
  -1   5  10        965.62       1056.58        17.79 o                         
   1   5  10       1611.51       1552.08        21.73 o                         
   3   5  10        855.74        834.31        16.13 o                         
   5   5  10        694.10        660.38        20.95 o                         
  -4   6  10        889.46       1028.84        20.26 o                         
  -2   6  10        151.43        169.63         9.13 o                         
   0   6  10       1526.09       1599.82        23.71 o                         
   2   6  10        597.04        558.35        17.42 o                         
   4   6  10       1198.88       1369.29        22.69 o                         
   6   6  10         20.81         17.43         6.47 o                         
  -5   7  10       3718.23       3888.55        45.12 o                         
  -3   7  10        118.15        121.56         8.70 o                         
  -1   7  10         33.34         14.36         5.78 o                         
   1   7  10          6.40         -5.60         5.60 o                         
   3   7  10         78.07         61.41         7.60 o                         
   5   7  10        345.47        327.39        15.58 o                         
   7   7  10        438.64        392.45        18.47 o                         
  -6   8  10       2234.60       2532.66        43.97 o                         
  -4   8  10       1073.25       1139.40        24.14 o                         
  -2   8  10        360.74        359.66        12.68 o                         
   0   8  10        120.80        117.76         8.04 o                         
   2   8  10        981.21       1096.39        21.66 o                         
   4   8  10       1339.71       1480.15        30.21 o                         
   6   8  10       1478.17       1529.71        34.19 o                         
   8   8  10         21.12         11.79         7.92 o                         
  -7   9  10         59.75         83.17        11.43 o                         
  -5   9  10        539.60        509.76        19.21 o                         
  -3   9  10        586.06        652.56        18.33 o                         
  -1   9  10         10.43         -5.38         5.38 o                         
   1   9  10         63.61         38.84         6.00 o                         
   3   9  10         13.53         13.79         5.97 o                         
   5   9  10         73.61         37.14         7.96 o                         
   7   9  10        639.48        688.74        24.53 o                         
   9   9  10         66.43         86.79        12.41 o                         
  -8  10  10         28.69         42.40         9.12 o                         
  -6  10  10        312.23        345.87        17.51 o                         
  -4  10  10       2409.66       2526.95        42.58 o                         
  -2  10  10         57.83         37.65         7.57 o                         
   0  10  10        490.75        494.46        17.13 o                         
   2  10  10         18.47          2.33         6.22 o                         
   4  10  10        357.56        364.13        16.61 o                         
   6  10  10        314.39        278.72        17.06 o                         
   8  10  10        434.77        473.89        22.15 o                         
  10  10  10         32.40         23.56        10.03 o                         
  -9  11  10       1125.24       1215.26        34.89 o                         
  -7  11  10         97.80         79.37        10.42 o                         
  -5  11  10         63.47         57.46         9.63 o                         
  -3  11  10         23.90          7.82         6.40 o                         
  -1  11  10          7.73          3.65         6.17 o                         
   1  11  10         75.18         72.94         8.90 o                         
   3  11  10        568.21        613.21        20.24 o                         
   5  11  10       1399.19       1497.52        35.62 o                         
   7  11  10         69.56         57.93        11.53 o                         
   9  11  10          8.27          4.81         6.60 o                         
  11  11  10        184.76        203.47        15.76 o                         
 -10  12  10        893.73       1126.64        28.93 o                         
  -8  12  10        425.29        509.07        22.84 o                         
  -6  12  10        155.24        141.68        12.95 o                         
  -4  12  10         90.73         74.90        10.20 o                         
  -2  12  10          9.57         15.21         7.33 o                         
   0  12  10        404.02        369.32        16.74 o                         
   2  12  10          7.69          7.37         7.68 o                         
   4  12  10        128.99        178.83        14.53 o                         
   6  12  10          4.09         19.79         9.23 o                         
   8  12  10        327.76        332.71        21.23 o                         
  10  12  10        639.50        698.88        26.45 o                         
  12  12  10         11.64          3.60         8.44 o                         
 -11  13  10        184.63        170.02        14.71 o                         
  -9  13  10         58.27         67.91        11.00 o                         
  -7  13  10        468.22        411.23        24.54 o                         
  -5  13  10        130.78        117.32        12.26 o                         
  -3  13  10         46.29         32.97         8.48 o                         
  -1  13  10        244.29        244.36        15.63 o                         
   1  13  10        308.85        250.97        16.23 o                         
   3  13  10        126.25         97.51        11.74 o                         
   5  13  10        235.96        154.24        15.17 o                         
   7  13  10          4.99          9.85         9.95 o                         
   9  13  10         88.69        126.82        12.93 o                         
  11  13  10         95.32         77.64        12.57 o                         
  13  13  10        161.24        133.21        14.37 o                         
 -12  14  10        129.15        109.89        19.40 o                         
 -10  14  10        656.24        745.48        24.88 o                         
  -8  14  10        524.29        505.05        22.76 o                         
  -6  14  10        346.96        346.94        19.31 o                         
  -4  14  10        496.95        363.28        19.49 o                         
  -2  14  10         38.82         38.21         8.52 o                         
   0  14  10         33.77         11.21         7.22 o                         
   2  14  10          2.53         -7.99         8.03 o                         
   4  14  10        397.52        405.13        23.20 o                         
   6  14  10         95.82         86.95        16.91 o                         
   8  14  10        125.13        133.69        14.69 o                         
  10  14  10          5.43         -8.03         8.87 o                         
  12  14  10         22.97         10.82        11.85 o                         
  14  14  10          4.68         10.32        14.51 o                         
 -13  15  10        438.24        457.02        26.71 o                         
 -11  15  10        105.29         93.48        13.45 o                         
  -9  15  10        147.70        132.37        13.30 o                         
  -7  15  10         27.22         -2.49         7.71 o                         
  -5  15  10          1.42         -5.85         8.90 o                         
  -3  15  10         50.04         32.38         8.71 o                         
  -1  15  10        260.62        249.56        17.14 o                         
   1  15  10       1719.09       2016.25        45.33 o                         
   3  15  10        239.71        246.72        18.01 o                         
   5  15  10          7.50          7.61         9.84 o                         
   7  15  10         26.76          7.53         9.76 o                         
   9  15  10         48.85         54.63        18.07 o                         
  11  15  10         11.29         -9.69         9.69 o                         
  13  15  10         23.39          8.28        14.77 o                         
  15  15  10        102.43        101.82        23.48 o                         
 -14  16  10          0.01        -18.03        18.03 o                         
 -12  16  10         25.23         19.93        14.89 o                         
 -10  16  10         20.23         27.69        17.22 o                         
  -8  16  10          4.81          3.46        11.56 o                         
  -6  16  10         27.25         33.09        11.58 o                         
  -4  16  10        140.76        148.16        20.91 o                         
  -2  16  10          3.79        -10.39        10.39 o                         
   0  16  10        247.67        249.32        19.94 o                         
   2  16  10        116.95        109.80        16.07 o                         
   4  16  10          9.75         -8.42        16.73 o                         
   6  16  10         49.76         39.58        15.18 o                         
   8  16  10         78.79         46.35        13.82 o                         
  10  16  10         60.05         34.67        12.98 o                         
  12  16  10         30.76         10.58        19.50 o                         
  14  16  10         17.59          1.66        14.85 o                         
 -13  17  10         26.81         -8.67        14.30 o                         
 -11  17  10          2.18        -12.51        12.51 o                         
  -9  17  10          0.78         -0.87        11.42 o                         
  -7  17  10         10.72         -5.10        10.32 o                         
  -5  17  10         10.72         10.87        10.67 o                         
  -3  17  10         31.86         44.82        12.28 o                         
  -1  17  10        143.08        151.56        19.01 o                         
   1  17  10         10.57          1.43        10.13 o                         
   3  17  10         51.62         -3.42        14.62 o                         
   5  17  10         14.76         10.14        11.87 o                         
   7  17  10         46.53         22.39        13.83 o                         
   9  17  10          9.77        -11.52        11.52 o                         
  11  17  10          4.31        -10.44        10.44 o                         
  13  17  10          1.69        -13.67        13.67 o                         
 -12  18  10          5.16        -13.06        13.06 o                         
 -10  18  10         11.61        -13.84        13.84 o                         
  -8  18  10          5.78        -10.80        10.80 o                         
  -6  18  10        331.08        346.57        25.52 o                         
  -4  18  10         19.59          2.86        11.36 o                         
  -2  18  10         86.81         74.92        14.58 o                         
   0  18  10        369.52        350.51        26.37 o                         
   2  18  10         76.24         31.75        14.85 o                         
   4  18  10         26.93         12.12        10.99 o                         
   6  18  10          9.40        -10.17        10.17 o                         
   8  18  10         50.82         40.93        14.33 o                         
  10  18  10         46.46         35.00        16.98 o                         
  12  18  10         45.90          3.50        16.12 o                         
 -11  19  10          0.05        -12.34        12.34 o                         
  -9  19  10         31.79         17.94        15.85 o                         
  -7  19  10          0.26        -11.24        11.24 o                         
  -5  19  10        303.41        385.84        32.75 o                         
  -3  19  10        446.75        433.74        28.97 o                         
  -1  19  10         80.59         46.70        19.16 o                         
   1  19  10          0.01        -10.30        10.30 o                         
   3  19  10         26.70        -13.51        14.14 o                         
   5  19  10          6.57         21.19        14.08 o                         
   7  19  10         42.08          4.49        11.88 o                         
   9  19  10          0.83        -13.11        13.11 o                         
  11  19  10          0.05        -15.66        15.66 o                         
 -10  20  10         85.02         65.24        18.05 o                         
  -8  20  10          2.32        -11.23        11.23 o                         
  -6  20  10         59.58         58.43        13.88 o                         
  -4  20  10         47.54         61.82        15.38 o                         
  -2  20  10        116.92        138.12        18.99 o                         
   0  20  10          6.06         -8.98        13.92 o                         
   2  20  10         35.70         10.94        15.18 o                         
   4  20  10          3.34        -14.26        14.26 o                         
   6  20  10          4.62         -6.35        15.83 o                         
   8  20  10          2.86        -15.01        15.01 o                         
  10  20  10          0.16        -12.11        18.43 o                         
  -7  21  10          0.01        -14.42        14.42 o                         
  -5  21  10         13.72         -2.29        15.71 o                         
  -3  21  10         27.58        -13.67        16.88 o                         
  -1  21  10         31.55         24.35        15.15 o                         
   1  21  10         49.91         11.74        25.22 o                         
   3  21  10         18.99        -13.85        13.85 o                         
   5  21  10         28.16        -20.05        24.03 o                         
   7  21  10          3.44        -13.84        13.84 o                         
  -4  22  10          3.45        -20.96        24.74 o                         
  -2  22  10          4.33        -14.27        14.27 o                         
   0  22  10         12.90         -7.77        20.86 o                         
   2  22  10         20.60        -10.55        17.82 o                         
   4  22  10        113.18        164.92        24.63 o                         
   0   1  11          8.90         14.38         5.44 o                         
  -1   2  11       6634.41       6940.75        62.65 o                         
   1   2  11        569.96        604.96        17.10 o                         
  -2   3  11        208.18        176.32         9.84 o                         
   0   3  11      10204.18      10727.70        84.64 o                         
   2   3  11       3091.94       3219.17        39.15 o                         
  -3   4  11        196.04        160.05        10.21 o                         
  -1   4  11       6470.91       6972.71        67.12 o                         
   1   4  11        460.62        365.12        14.33 o                         
   3   4  11         42.87         21.87         6.68 o                         
  -4   5  11        643.34        665.27        19.16 o                         
  -2   5  11       3654.82       4067.02        47.70 o                         
   0   5  11         72.11         66.76         8.61 o                         
   2   5  11       1028.89       1066.29        25.91 o                         
   4   5  11        457.82        460.90        17.44 o                         
  -5   6  11       1481.84       1635.33        34.73 o                         
  -3   6  11          5.31         -4.12         4.88 o                         
  -1   6  11       5128.84       5303.67        55.96 o                         
   1   6  11        601.39        597.57        25.19 o                         
   3   6  11       3240.20       3459.02        48.16 o                         
   5   6  11        438.01        538.99        19.72 o                         
  -6   7  11        179.92        155.67        12.70 o                         
  -4   7  11        954.49        967.88        31.73 o                         
  -2   7  11       2232.39       2333.62        34.72 o                         
   0   7  11          1.57         -5.59         5.59 o                         
   2   7  11        748.43        778.78        26.83 o                         
   4   7  11        602.42        750.69        23.39 o                         
   6   7  11        548.05        649.60        24.52 o                         
  -7   8  11        182.80        136.93        13.67 o                         
  -5   8  11       3614.53       3976.08        58.82 o                         
  -3   8  11       1978.79       2099.61        39.75 o                         
  -1   8  11        143.91        148.99        11.96 o                         
   1   8  11       1444.61       1611.67        32.85 o                         
   3   8  11        105.99         98.31        10.19 o                         
   5   8  11        767.01        839.97        25.93 o                         
   7   8  11        291.57        261.35        17.54 o                         
  -8   9  11       1036.82       1074.03        34.71 o                         
  -6   9  11        279.62        328.24        18.94 o                         
  -4   9  11         53.26         38.82         9.15 o                         
  -2   9  11        625.92        493.37        20.39 o                         
   0   9  11          1.45         -6.78         6.78 o                         
   2   9  11        524.84        519.72        21.88 o                         
   4   9  11        303.32        216.27        15.34 o                         
   6   9  11          1.30         -8.24         8.24 o                         
   8   9  11         14.12          8.27         8.41 o                         
  -9  10  11        150.15        106.17        13.23 o                         
  -7  10  11         16.33          6.01         8.42 o                         
  -5  10  11        240.79        208.62        16.68 o                         
  -3  10  11         31.10         17.13         9.98 o                         
  -1  10  11        433.69        369.18        19.24 o                         
   1  10  11          1.04         -7.11         7.11 o                         
   3  10  11       2078.19       2307.97        43.76 o                         
   5  10  11          0.30         -3.79         8.21 o                         
   7  10  11       1374.56       1455.93        41.42 o                         
   9  10  11       1427.35       1427.18        42.13 o                         
 -10  11  11         76.77         67.85        14.10 o                         
  -8  11  11        247.11        219.69        19.96 o                         
  -6  11  11       1471.00       1722.15        58.48 o                         
  -4  11  11         30.30         30.58         9.67 o                         
  -2  11  11        900.72        855.47        34.93 o                         
   0  11  11         29.24         16.52         8.10 o                         
   2  11  11        441.16        479.55        22.26 o                         
   4  11  11        433.21        428.13        26.89 o                         
   6  11  11        127.59        141.44        15.10 o                         
   8  11  11        137.62        148.14        15.31 o                         
  10  11  11        111.75        133.06        14.66 o                         
 -11  12  11        298.80        350.58        23.20 o                         
  -9  12  11       1043.69       1279.02        36.74 o                         
  -7  12  11        364.61        362.48        20.35 o                         
  -5  12  11         15.64         22.94         8.12 o                         
  -3  12  11         18.33          3.32         8.74 o                         
  -1  12  11        159.95        105.95        12.12 o                         
   1  12  11        534.05        501.57        23.54 o                         
   3  12  11        233.95        233.80        16.91 o                         
   5  12  11       1525.46       1692.63        76.68 o                         
   7  12  11          8.52          6.23         9.73 o                         
   9  12  11         58.63         50.60        11.61 o                         
  11  12  11         30.33         -2.83         9.58 o                         
 -12  13  11        143.65         94.56        15.13 o                         
 -10  13  11        229.09        232.02        16.12 o                         
  -8  13  11          0.11          0.22         8.67 o                         
  -6  13  11        192.23        180.17        15.23 o                         
  -4  13  11        226.17        202.70        15.98 o                         
  -2  13  11         59.12         33.69         9.61 o                         
   0  13  11         68.44         51.12         9.73 o                         
   2  13  11         84.95         65.89        12.97 o                         
   4  13  11         10.56         -2.47         8.38 o                         
   6  13  11         73.29         49.31        11.22 o                         
   8  13  11        234.23        278.51        19.01 o                         
  10  13  11          2.56         -7.47         8.26 o                         
  12  13  11          0.05        -10.25        10.25 o                         
 -13  14  11        147.26        103.94        19.42 o                         
 -11  14  11         72.80         63.08        13.12 o                         
  -9  14  11         85.54         66.78        12.18 o                         
  -7  14  11         28.40          7.86        10.17 o                         
  -5  14  11          0.28         -8.32         8.32 o                         
  -3  14  11          2.37          9.62         9.07 o                         
  -1  14  11        114.48        103.61        14.32 o                         
   1  14  11          2.95         -6.90         6.90 o                         
   3  14  11        349.88        335.86        20.88 o                         
   5  14  11        289.14        323.65        19.66 o                         
   7  14  11        299.87        306.22        20.06 o                         
   9  14  11          8.54          7.83        12.63 o                         
  11  14  11          6.66         -9.95         9.95 o                         
  13  14  11         66.14         55.90        15.43 o                         
 -14  15  11         30.97          5.44        18.46 o                         
 -12  15  11         30.00         35.68        18.79 o                         
 -10  15  11          1.00         -9.33         9.33 o                         
  -8  15  11         19.92         -7.12        11.45 o                         
  -6  15  11         42.28         44.79        10.99 o                         
  -4  15  11         67.00         36.32        11.90 o                         
  -2  15  11        707.77        820.34        29.58 o                         
   0  15  11        393.50        355.29        20.10 o                         
   2  15  11        248.30        253.06        18.94 o                         
   4  15  11         53.45         67.90        15.72 o                         
   6  15  11          1.56         -3.19        12.50 o                         
   8  15  11        163.10        218.43        21.09 o                         
  10  15  11         16.47          7.63        13.37 o                         
  12  15  11         98.88        100.60        17.86 o                         
  14  15  11         21.98         -2.81        18.81 o                         
 -13  16  11        269.91        305.46        26.34 o                         
 -11  16  11          0.32        -15.87        15.87 o                         
  -9  16  11         86.02         83.31        14.54 o                         
  -7  16  11         56.92         37.10        17.53 o                         
  -5  16  11         48.97         70.73        17.57 o                         
  -3  16  11         12.56         -5.48        10.53 o                         
  -1  16  11         91.13         91.72        16.29 o                         
   1  16  11        188.16        194.63        19.34 o                         
   3  16  11         73.67         51.94        19.36 o                         
   5  16  11        663.78        776.52        37.70 o                         
   7  16  11         36.93          7.74        17.53 o                         
   9  16  11         69.49         32.61        15.04 o                         
  11  16  11         90.61         81.60        18.37 o                         
  13  16  11         53.19          7.01        17.05 o                         
 -12  17  11          5.02        -19.40        19.40 o                         
 -10  17  11          0.12         24.84        20.94 o                         
  -8  17  11        148.62        138.05        19.28 o                         
  -6  17  11         15.47        -11.24        11.24 o                         
  -4  17  11         37.15         26.86        13.59 o                         
  -2  17  11        126.53        131.29        17.29 o                         
   0  17  11         33.88         20.41        13.49 o                         
   2  17  11          0.76        -14.24        14.24 o                         
   4  17  11         87.12         94.76        18.15 o                         
   6  17  11         38.91         12.53        11.08 o                         
   8  17  11         17.37         -8.69        17.59 o                         
  10  17  11         77.85         70.92        16.39 o                         
  12  17  11        161.40        166.60        21.94 o                         
 -11  18  11         14.93        -14.72        14.72 o                         
  -9  18  11          6.98        -14.25        14.25 o                         
  -7  18  11         39.58         37.63        17.76 o                         
  -5  18  11         82.19         81.79        17.54 o                         
  -3  18  11         43.01         42.15        18.46 o                         
  -1  18  11        124.87         86.28        17.41 o                         
   1  18  11        102.59         62.44        24.35 o                         
   3  18  11         90.91         58.69        17.83 o                         
   5  18  11          0.06        -13.07        13.07 o                         
   7  18  11          0.13        -11.99        11.99 o                         
   9  18  11          0.70         -6.93        15.97 o                         
  11  18  11         87.54         23.85        22.02 o                         
  -8  19  11         18.62        -14.76        14.76 o                         
  -6  19  11          1.20        -14.15        14.15 o                         
  -4  19  11        312.31        290.62        26.70 o                         
  -2  19  11         85.92         71.94        16.18 o                         
   0  19  11         63.92         64.44        16.48 o                         
   2  19  11         20.59        -12.47        14.70 o                         
   4  19  11         55.82         67.63        21.83 o                         
   6  19  11         22.98        -12.10        14.43 o                         
   8  19  11        102.82         71.18        18.03 o                         
  -5  20  11        110.54        130.28        18.50 o                         
  -3  20  11          0.00        -14.99        14.99 o                         
  -1  20  11         14.78        -14.88        14.88 o                         
   1  20  11         91.05         73.88        20.46 o                         
   3  20  11         37.56        -16.36        16.36 o                         
   5  20  11          8.04        -16.06        16.06 o                         
  -2  21  11         30.78         20.65        19.30 o                         
   0  21  11        102.90         85.79        19.68 o                         
   2  21  11          4.15        -14.07        14.07 o                         
   0   0  12       1042.43       1177.80        49.74 o                         
   1   1  12         65.38         46.12         7.01 o                         
   0   2  12        305.80        285.18        13.63 o                         
   2   2  12        582.54        719.11        22.99 o                         
  -1   3  12        671.01        713.23        24.26 o                         
   1   3  12        868.50        986.37        27.00 o                         
   3   3  12        609.61        623.83        24.32 o                         
  -2   4  12          9.52         -2.84         5.97 o                         
   0   4  12         37.21         33.71         8.46 o                         
   2   4  12        476.42        471.42        19.36 o                         
   4   4  12         42.13         34.16         8.13 o                         
  -3   5  12          0.57         -5.89         5.89 o                         
  -1   5  12        636.54        583.70        25.73 o                         
   1   5  12        162.17        201.81        13.86 o                         
   3   5  12        272.42        247.55        15.20 o                         
   5   5  12        326.63        293.14        16.98 o                         
  -4   6  12        246.07        243.53        15.98 o                         
  -2   6  12        131.73        152.45        13.25 o                         
   0   6  12       1109.46       1214.33        29.54 o                         
   2   6  12        353.07        365.96        18.23 o                         
   4   6  12       1426.43       1559.15        33.85 o                         
   6   6  12        224.44        236.76        17.18 o                         
  -5   7  12        347.08        322.62        18.33 o                         
  -3   7  12          3.42         -7.32         7.32 o                         
  -1   7  12          5.53         -2.54         7.06 o                         
   1   7  12         61.48         73.53        11.42 o                         
   3   7  12       2308.89       2530.08        43.91 o                         
   5   7  12        507.07        582.46        29.84 o                         
   7   7  12         76.77         53.73         9.47 o                         
  -6   8  12        104.86         96.24        12.88 o                         
  -4   8  12        269.25        292.89        17.85 o                         
  -2   8  12         53.54         15.89         8.78 o                         
   0   8  12         83.49         90.00        11.93 o                         
   2   8  12         27.17         25.07         9.09 o                         
   4   8  12        534.53        635.40        26.83 o                         
   6   8  12        220.84        239.37        19.74 o                         
   8   8  12         96.98         84.39        11.69 o                         
  -7   9  12          0.02         -8.61         8.61 o                         
  -5   9  12         71.60         41.30         9.04 o                         
  -3   9  12         29.27          9.54         7.95 o                         
  -1   9  12         68.69         61.11         9.02 o                         
   1   9  12        118.10        147.53        13.60 o                         
   3   9  12        151.39        144.93        13.81 o                         
   5   9  12        115.70        128.00        14.51 o                         
   7   9  12        137.02        137.86        14.72 o                         
   9   9  12         96.05        113.66        14.81 o                         
  -8  10  12        460.09        533.58        29.51 o                         
  -6  10  12        493.36        522.06        26.47 o                         
  -4  10  12         63.92         59.08        11.21 o                         
  -2  10  12          0.29         -6.70         6.70 o                         
   0  10  12        575.33        423.56        35.77 o                         
   2  10  12         14.99          2.99         7.80 o                         
   4  10  12        126.43        139.96        15.19 o                         
   6  10  12         24.60         25.61        10.72 o                         
   8  10  12        161.41        151.48        15.92 o                         
  10  10  12         35.42         28.21        11.95 o                         
  -9  11  12          1.23         -8.83         8.83 o                         
  -7  11  12         75.56         46.64        12.37 o                         
  -5  11  12          0.25         -8.80         8.80 o                         
  -3  11  12          4.97         -8.27         8.27 o                         
  -1  11  12         30.49         23.76         9.69 o                         
   1  11  12          5.07          8.02         9.28 o                         
   3  11  12        264.18        256.14        21.38 o                         
   5  11  12          4.85         -9.12         9.12 o                         
   7  11  12        398.29        404.24        24.64 o                         
   9  11  12        152.67        177.56        16.92 o                         
  11  11  12         15.95         -1.98        11.07 o                         
 -10  12  12         55.20         60.13        12.31 o                         
  -8  12  12         92.75         45.30        12.79 o                         
  -6  12  12         66.04         58.07        12.77 o                         
  -4  12  12         53.59         48.68         9.73 o                         
  -2  12  12         71.58         37.87        11.22 o                         
   0  12  12        123.61         97.54        13.53 o                         
   2  12  12        368.89        360.05        22.89 o                         
   4  12  12         18.16         17.38        12.61 o                         
   6  12  12         83.02        103.39        14.57 o                         
   8  12  12        402.32        445.73        27.67 o                         
  10  12  12        121.46        145.37        18.25 o                         
  12  12  12          0.68          4.73        14.43 o                         
 -11  13  12          1.71        -10.41        10.41 o                         
  -9  13  12         16.70         16.03        12.90 o                         
  -7  13  12        227.86        250.84        18.10 o                         
  -5  13  12          0.53         -8.02         8.02 o                         
  -3  13  12        195.69        212.84        16.23 o                         
  -1  13  12        189.08        170.34        16.89 o                         
   1  13  12         53.58         32.03        12.98 o                         
   3  13  12          7.91         -9.77         9.77 o                         
   5  13  12        181.16        213.10        17.19 o                         
   7  13  12         89.33         42.97        13.43 o                         
   9  13  12        271.96        351.92        21.05 o                         
  11  13  12          5.26        -11.95        11.95 o                         
  13  13  12         34.95         59.00        15.29 o                         
 -12  14  12          7.56        -14.77        14.77 o                         
 -10  14  12         11.89         -9.98         9.98 o                         
  -8  14  12         16.70         -9.78         9.78 o                         
  -6  14  12         66.16        103.43        13.74 o                         
  -4  14  12        125.77        106.69        20.35 o                         
  -2  14  12         63.47         41.80        11.75 o                         
   0  14  12        206.57        207.01        18.39 o                         
   2  14  12         13.73          1.41        11.05 o                         
   4  14  12        161.03        163.27        17.03 o                         
   6  14  12          1.51         -1.53        11.56 o                         
   8  14  12          9.85         -1.90        10.46 o                         
  10  14  12        201.75        242.96        22.31 o                         
  12  14  12         52.73         30.63        16.42 o                         
 -11  15  12         35.51         13.61        17.46 o                         
  -9  15  12         58.26         32.09        15.06 o                         
  -7  15  12         79.97         83.95        13.41 o                         
  -5  15  12         88.42         81.66        16.25 o                         
  -3  15  12         56.00         36.14        13.17 o                         
  -1  15  12         63.49         30.54        12.77 o                         
   1  15  12         28.60         -3.66        12.34 o                         
   3  15  12          7.83        -11.57        11.57 o                         
   5  15  12          1.02        -11.07        11.07 o                         
   7  15  12        170.82        151.03        20.14 o                         
   9  15  12          4.47        -12.43        12.43 o                         
  11  15  12         25.96         29.18        16.99 o                         
 -10  16  12         17.23        -15.67        15.67 o                         
  -8  16  12         75.50         85.47        19.15 o                         
  -6  16  12         63.61         50.23        15.25 o                         
  -4  16  12         67.00         74.64        17.27 o                         
  -2  16  12          4.08         -1.29        15.26 o                         
   0  16  12         37.77          7.68        14.26 o                         
   2  16  12         86.86         57.03        16.06 o                         
   4  16  12          3.37        -14.30        14.30 o                         
   6  16  12        112.16         91.85        18.09 o                         
   8  16  12          4.03         14.99        15.15 o                         
  10  16  12        110.12        116.05        27.64 o                         
  -9  17  12         28.02         19.48        13.91 o                         
  -7  17  12         36.99         22.23        22.55 o                         
  -5  17  12         85.50         76.29        16.26 o                         
  -3  17  12        106.60         65.12        18.05 o                         
  -1  17  12          0.07        -11.48        11.48 o                         
   1  17  12          5.70         -3.86        10.86 o                         
   3  17  12         13.17        -13.69        13.69 o                         
   5  17  12          2.60        -12.55        12.55 o                         
   7  17  12         22.60         27.58        15.12 o                         
   9  17  12         81.33         60.65        19.92 o                         
  -6  18  12        172.59        232.71        21.58 o                         
  -4  18  12        180.21        171.17        21.80 o                         
  -2  18  12         31.60         33.62        17.52 o                         
   0  18  12         64.68         35.80        23.28 o                         
   2  18  12        184.66        147.52        25.87 o                         
   4  18  12         14.17        -13.69        22.31 o                         
   6  18  12         29.56          7.44        14.69 o                         
  -5  19  12          3.11        -12.18        18.15 o                         
  -3  19  12         85.02         74.81        18.79 o                         
  -1  19  12          0.75        -11.93        14.99 o                         
   1  19  12         37.10        -14.55        14.55 o                         
   3  19  12         16.36         14.21        17.30 o                         
   5  19  12         19.07        -16.22        16.22 o                         
   0   1  13        200.64        192.19        13.12 o                         
  -1   2  13          6.38          0.72         7.24 o                         
   1   2  13          1.43         -6.50         6.50 o                         
  -2   3  13         30.51          7.74         7.45 o                         
   0   3  13         66.91         45.09         8.77 o                         
   2   3  13          9.02         -3.35         6.56 o                         
  -3   4  13         27.12         15.59         7.14 o                         
  -1   4  13       1298.96       1341.02        37.62 o                         
   1   4  13         14.21          5.37         8.40 o                         
   3   4  13          4.31         -4.41         7.00 o                         
  -4   5  13         64.03         48.38         9.48 o                         
  -2   5  13          0.44         -7.27         7.27 o                         
   0   5  13       1002.38       1139.45        33.11 o                         
   2   5  13        246.36        244.80        15.21 o                         
   4   5  13        304.40        267.19        17.55 o                         
  -5   6  13          1.86         -8.49         9.11 o                         
  -3   6  13         21.76         -0.98         8.25 o                         
  -1   6  13        352.58        319.97        18.95 o                         
   1   6  13          2.72         -5.83         7.33 o                         
   3   6  13        235.68        229.52        18.79 o                         
   5   6  13         39.93         32.03         9.48 o                         
  -6   7  13        108.97        105.72        12.88 o                         
  -4   7  13         45.83         -7.75         9.95 o                         
  -2   7  13        126.63         77.58        11.05 o                         
   0   7  13        141.67        141.57        12.51 o                         
   2   7  13        176.94        194.12        16.44 o                         
   4   7  13        376.50        325.38        27.61 o                         
   6   7  13         15.73         10.85        12.08 o                         
  -7   8  13          0.04         -4.69         9.68 o                         
  -5   8  13         19.49          7.54         8.70 o                         
  -3   8  13          1.75        -10.02        10.02 o                         
  -1   8  13        300.92        221.91        16.85 o                         
   1   8  13         30.65         33.96         9.58 o                         
   3   8  13       1360.61       1446.98        48.82 o                         
   5   8  13         49.01         41.10        11.70 o                         
   7   8  13         23.40         24.21        11.67 o                         
  -8   9  13          0.60         23.61        13.69 o                         
  -6   9  13         62.34         64.54        12.95 o                         
  -4   9  13        345.00        326.65        22.34 o                         
  -2   9  13          1.49         -7.81         7.81 o                         
   0   9  13        137.65        100.17        12.19 o                         
   2   9  13          2.79         -3.30         8.69 o                         
   4   9  13         18.61         44.65        11.75 o                         
   6   9  13          2.43         -1.81        10.10 o                         
   8   9  13         25.96         29.08        11.34 o                         
  -9  10  13        103.84         69.93        15.31 o                         
  -7  10  13         27.36         12.43        10.68 o                         
  -5  10  13          9.94         -8.03         8.03 o                         
  -3  10  13          4.23         -5.03         9.36 o                         
  -1  10  13        311.49        310.35        19.39 o                         
   1  10  13        413.22        403.54        25.96 o                         
   3  10  13         43.20         25.27        10.92 o                         
   5  10  13          0.02        -10.17        10.17 o                         
   7  10  13         21.33         -4.71        10.56 o                         
   9  10  13        124.61        174.27        25.25 o                         
 -10  11  13         24.36          4.28        13.46 o                         
  -8  11  13          0.16        -10.37        10.37 o                         
  -6  11  13          0.64         -9.47         9.47 o                         
  -4  11  13          4.99         -1.06        10.41 o                         
  -2  11  13          5.26         -8.95         8.95 o                         
   0  11  13        472.91        463.03        27.67 o                         
   2  11  13         52.64          9.49        10.75 o                         
   4  11  13         46.70         28.60        12.21 o                         
   6  11  13        171.84        167.71        17.08 o                         
   8  11  13         43.45         17.82        13.67 o                         
  10  11  13          6.56          7.47        14.61 o                         
 -11  12  13         27.47         23.35        15.70 o                         
  -9  12  13          0.92        -12.09        12.17 o                         
  -7  12  13         64.49         31.05        11.78 o                         
  -5  12  13         85.34         95.94        14.87 o                         
  -3  12  13         33.53         33.97        16.16 o                         
  -1  12  13          2.87        -10.81        10.81 o                         
   1  12  13         44.51         42.51        11.75 o                         
   3  12  13        110.27        102.77        14.60 o                         
   5  12  13         29.80         37.20        12.65 o                         
   7  12  13        401.63        392.89        25.43 o                         
   9  12  13         13.29         22.80        14.85 o                         
  11  12  13         65.60         42.87        15.58 o                         
 -12  13  13         91.63         81.75        15.44 o                         
 -10  13  13         39.78         40.17        14.12 o                         
  -8  13  13          8.25        -13.51        13.51 o                         
  -6  13  13          2.39        -10.60        10.60 o                         
  -4  13  13         58.07         47.95        13.35 o                         
  -2  13  13         92.18         89.58        15.49 o                         
   0  13  13         35.56         31.10        13.10 o                         
   2  13  13         11.70         -5.53        10.22 o                         
   4  13  13         26.78         -1.72        15.02 o                         
   6  13  13         58.66         84.45        15.44 o                         
   8  13  13         72.70         78.76        14.77 o                         
  10  13  13        359.57        465.60        26.34 o                         
  12  13  13         10.44        -12.20        12.20 o                         
 -11  14  13        104.17        138.27        18.95 o                         
  -9  14  13        147.87        155.04        20.17 o                         
  -7  14  13          3.27        -10.88        10.88 o                         
  -5  14  13         82.48         91.25        19.19 o                         
  -3  14  13         14.75         10.95        11.17 o                         
  -1  14  13         18.41        -10.58        10.86 o                         
   1  14  13          0.04        -10.30        10.30 o                         
   3  14  13         10.43        -11.07        11.07 o                         
   5  14  13          1.76          1.28        12.50 o                         
   7  14  13        309.88        370.62        31.94 o                         
   9  14  13          0.02        -12.27        12.27 o                         
  11  14  13         17.85         18.70        16.87 o                         
  -8  15  13         30.06         18.73        14.88 o                         
  -6  15  13          6.31         -1.15        24.84 o                         
  -4  15  13        229.81        225.95        22.25 o                         
  -2  15  13        133.13         95.78        17.74 o                         
   0  15  13          0.45         -8.83        16.49 o                         
   2  15  13          9.73        -11.36        11.36 o                         
   4  15  13         13.06        -10.89        10.89 o                         
   6  15  13         19.47         -2.47        12.51 o                         
   8  15  13         46.90         44.22        16.72 o                         
  -7  16  13         64.28         57.57        18.28 o                         
  -5  16  13         35.73         39.54        18.09 o                         
  -3  16  13          6.35          4.33        13.22 o                         
  -1  16  13          3.33         -3.01        15.40 o                         
   1  16  13          0.00        -13.40        13.40 o                         
   3  16  13          9.63        -13.35        13.35 o                         
   5  16  13          5.95        -13.49        13.49 o                         
   7  16  13         20.29         19.07        31.93 o                         
  -4  17  13         99.16         91.69        32.99 o                         
  -2  17  13         50.32         30.11        19.89 o                         
   0  17  13          8.23        -16.61        16.61 o                         
   2  17  13         29.99         -6.74        15.71 o                         
   4  17  13          4.84        -17.24        46.97 o                         
   1   1  14          7.16         25.90         9.13 o                         
   0   2  14         29.06         20.74         9.91 o                         
   2   2  14        134.57        155.19        12.02 o                         
  -1   3  14        344.71        387.35        21.32 o                         
   1   3  14        337.60        404.36        20.27 o                         
   3   3  14         35.30         16.97        10.47 o                         
  -2   4  14        205.98        213.32        17.36 o                         
   0   4  14        278.65        278.29        18.82 o                         
   2   4  14         41.13         39.24        12.21 o                         
   4   4  14         98.55         77.10        11.39 o                         
  -3   5  14          1.47         -8.06         8.06 o                         
  -1   5  14         75.95         64.35        13.45 o                         
   1   5  14          6.39         -7.33         7.33 o                         
   3   5  14        120.38         73.50        13.53 o                         
   5   5  14         38.76         35.32        11.87 o                         
  -4   6  14         52.02          6.33        11.60 o                         
  -2   6  14        505.69        488.15        23.22 o                         
   0   6  14         47.01         33.52         9.98 o                         
   2   6  14         15.43         27.75        11.93 o                         
   4   6  14         30.78         27.44        11.06 o                         
   6   6  14         14.69          2.93        11.22 o                         
  -5   7  14        378.67        469.54        27.67 o                         
  -3   7  14        141.75        132.81        13.52 o                         
  -1   7  14          0.04         -7.37         7.37 o                         
   1   7  14         69.46         67.58        13.18 o                         
   3   7  14         13.21         -3.64        10.09 o                         
   5   7  14          0.19         -9.89         9.89 o                         
   7   7  14          8.94         15.28        10.39 o                         
  -6   8  14          6.11         -9.22        11.61 o                         
  -4   8  14        102.25        143.78        19.96 o                         
  -2   8  14         74.57         62.43        13.06 o                         
   0   8  14          8.91         11.34        10.17 o                         
   2   8  14         18.27         19.15        13.53 o                         
   4   8  14         47.35         85.17        14.87 o                         
   6   8  14         25.09         12.73        12.17 o                         
   8   8  14          6.03         13.34        17.53 o                         
  -7   9  14          0.04        -12.01        12.01 o                         
  -5   9  14         25.87         17.91        11.16 o                         
  -3   9  14         19.99        -10.62        10.62 o                         
  -1   9  14        308.78        331.39        20.21 o                         
   1   9  14        206.36        251.33        20.32 o                         
   3   9  14        287.60        309.93        22.38 o                         
   5   9  14         36.79         11.76        12.85 o                         
   7   9  14          1.03         -4.00        11.23 o                         
   9   9  14        110.81         77.62        19.67 o                         
  -8  10  14          0.42        -11.71        11.71 o                         
  -6  10  14         31.02         21.47        17.36 o                         
  -4  10  14         83.91         95.03        14.53 o                         
  -2  10  14          3.09         -9.76         9.76 o                         
   0  10  14         28.53         23.75        13.22 o                         
   2  10  14        189.07        154.10        17.21 o                         
   4  10  14        208.95        248.73        21.28 o                         
   6  10  14        261.61        261.97        21.43 o                         
   8  10  14          9.01         -2.20        15.59 o                         
  10  10  14          6.19        -11.84        11.84 o                         
  -9  11  14         46.46          8.63        14.37 o                         
  -7  11  14         79.96         98.76        16.46 o                         
  -5  11  14         22.96          2.58        11.74 o                         
  -3  11  14          1.72         -2.32        12.09 o                         
  -1  11  14         27.36         16.31        12.49 o                         
   1  11  14          0.77        -11.07        11.07 o                         
   3  11  14        301.47        382.39        25.91 o                         
   5  11  14        123.72        115.11        16.76 o                         
   7  11  14          0.19        -11.83        11.83 o                         
   9  11  14        196.44        274.54        25.01 o                         
  11  11  14        338.76        370.60        25.85 o                         
 -10  12  14         55.68         45.90        15.88 o                         
  -8  12  14          0.65         -5.27        15.23 o                         
  -6  12  14         34.49         31.87        13.63 o                         
  -4  12  14         20.40        -11.84        11.84 o                         
  -2  12  14        116.28         65.79        15.52 o                         
   0  12  14         14.42         13.13        13.17 o                         
   2  12  14        122.56        138.61        17.72 o                         
   4  12  14         25.83         -4.91        12.70 o                         
   6  12  14        201.63        213.50        21.66 o                         
   8  12  14         17.10        -12.51        12.51 o                         
  10  12  14          3.12        -12.83        15.09 o                         
  -9  13  14         14.08        -14.30        14.30 o                         
  -7  13  14         57.95         36.60        14.69 o                         
  -5  13  14         13.93        -10.91        10.91 o                         
  -3  13  14        108.40        107.72        17.24 o                         
  -1  13  14          9.02        -11.36        11.36 o                         
   1  13  14         42.34          2.70        13.53 o                         
   3  13  14          3.39          1.76        12.72 o                         
   5  13  14         60.14         60.43        17.38 o                         
   7  13  14        151.08        160.40        19.58 o                         
   9  13  14         28.49         13.28        23.09 o                         
  -6  14  14         15.50        -15.15        15.15 o                         
  -4  14  14         71.53         53.11        16.54 o                         
  -2  14  14          7.18          5.21        15.04 o                         
   0  14  14        123.39        154.81        22.88 o                         
   2  14  14        100.97         56.94        18.39 o                         
   4  14  14         11.86        -15.67        15.67 o                         
   6  14  14         63.13         13.11        14.95 o                         
  -5  15  14          0.13        -13.61        13.61 o                         
  -3  15  14          2.71        -13.55        13.55 o                         
  -1  15  14          6.02        -14.88        14.88 o                         
   1  15  14          5.03        -14.55        14.55 o                         
   3  15  14          6.87        -15.97        15.97 o                         
   5  15  14        223.90        194.03        22.99 o                         
   0   1  15          6.91         -8.79         8.79 o                         
  -1   2  15         35.48          2.13        10.49 o                         
   1   2  15         37.65         -8.31        11.34 o                         
  -2   3  15         63.18         47.15        12.20 o                         
   0   3  15        356.80        419.00        24.54 o                         
   2   3  15          0.94         -7.21        10.21 o                         
  -3   4  15         85.40         88.15        15.15 o                         
  -1   4  15         16.99          9.19        10.59 o                         
   1   4  15          2.90          5.80        12.32 o                         
   3   4  15         50.94         41.75        11.73 o                         
  -4   5  15         86.04        104.91        15.87 o                         
  -2   5  15         14.38         15.61        10.31 o                         
   0   5  15        172.04        170.57        17.56 o                         
   2   5  15         92.38         75.64        13.77 o                         
   4   5  15         19.12          3.09        12.95 o                         
  -5   6  15         22.67          8.77        16.69 o                         
  -3   6  15         31.16         37.45        12.63 o                         
  -1   6  15         14.31         20.61        13.09 o                         
   1   6  15         14.78         -7.54         9.97 o                         
   3   6  15         16.84         -6.48        11.52 o                         
   5   6  15        123.91        134.60        17.17 o                         
  -6   7  15         13.78          2.45        17.48 o                         
  -4   7  15         31.34         55.69        14.72 o                         
  -2   7  15         13.07          4.54        11.25 o                         
   0   7  15          0.71         -9.83         9.83 o                         
   2   7  15         23.79         -2.35        15.18 o                         
   4   7  15          0.27         -7.94        11.16 o                         
   6   7  15          0.61         32.64        14.58 o                         
  -7   8  15        271.12        290.54        23.76 o                         
  -5   8  15         15.50         -7.13        20.68 o                         
  -3   8  15        322.00        401.70        24.27 o                         
  -1   8  15         35.97         20.04        12.37 o                         
   1   8  15         33.00         56.07        16.17 o                         
   3   8  15         42.01          9.48        12.43 o                         
   5   8  15         95.42         91.08        15.27 o                         
   7   8  15        139.18        151.17        19.04 o                         
  -8   9  15         27.74         31.69        13.60 o                         
  -6   9  15         12.57        -10.93        18.48 o                         
  -4   9  15          3.75        -14.76        14.76 o                         
  -2   9  15         44.49          9.04        14.17 o                         
   0   9  15         48.90         29.59        15.69 o                         
   2   9  15         27.01         29.49        13.17 o                         
   4   9  15         17.01          4.46        13.17 o                         
   6   9  15        184.68        231.93        20.68 o                         
   8   9  15          3.62        -13.11        13.11 o                         
  -7  10  15         50.37         56.94        16.44 o                         
  -5  10  15         98.83        118.40        18.96 o                         
  -3  10  15          9.90        -12.07        12.07 o                         
  -1  10  15         28.92         38.37        14.92 o                         
   1  10  15        170.70        161.02        20.10 o                         
   3  10  15          0.54        -14.78        14.78 o                         
   5  10  15         17.87        -12.48        13.27 o                         
   7  10  15          0.00        -13.08        13.08 o                         
  -6  11  15          8.68        -13.96        13.96 o                         
  -4  11  15         10.09        -13.37        13.37 o                         
  -2  11  15         15.95        -13.88        13.88 o                         
   0  11  15          1.43         -0.05        15.18 o                         
   2  11  15          7.67        -13.51        13.51 o                         
   4  11  15         31.80         -1.54        13.71 o                         
   6  11  15         12.28        -12.23        12.23 o                         
  -5  12  15         67.99         37.19        18.01 o                         
  -3  12  15        106.41        183.18        21.83 o                         
  -1  12  15         44.30         39.20        14.92 o                         
   1  12  15          7.32        -13.19        13.19 o                         
   3  12  15         35.20         16.65        13.98 o                         
   5  12  15         10.51        -14.70        14.70 o                         
  -2  13  15        115.16        138.96        19.68 o                         
   0  13  15          3.09        -13.97        13.97 o                         
   2  13  15          0.57        -10.32        14.55 o                         
   0   0  16        487.55        692.09        82.84 o                         
   1   1  16          0.81        -10.40        10.40 o                         
   0   2  16         32.38          2.02        12.78 o                         
   2   2  16         21.01         -8.34        13.41 o                         
  -1   3  16         37.21         30.83        16.55 o                         
   1   3  16         82.98         58.09        14.13 o                         
   3   3  16         54.15         16.40        13.55 o                         
  -2   4  16          0.04        -17.81        17.81 o                         
   0   4  16          6.27        -10.75        11.69 o                         
   2   4  16        191.52        254.98        19.83 o                         
   4   4  16        176.77        144.80        21.67 o                         
  -3   5  16          0.20         -4.95        13.02 o                         
  -1   5  16         64.19         27.14        15.00 o                         
   1   5  16         70.51         81.56        16.06 o                         
   3   5  16         29.55         21.20        14.54 o                         
   5   5  16         96.37        104.52        18.22 o                         
  -4   6  16          0.18        -12.88        12.88 o                         
  -2   6  16          5.75        -15.21        15.21 o                         
   0   6  16        121.11        144.50        19.21 o                         
   2   6  16         34.84         39.16        16.30 o                         
   4   6  16        100.14        139.72        18.77 o                         
   6   6  16         47.67         20.49        15.17 o                         
  -5   7  16         99.23        137.77        20.25 o                         
  -3   7  16        109.99         92.15        19.52 o                         
  -1   7  16         39.21         32.66        15.20 o                         
   1   7  16         44.68         39.53        16.20 o                         
   3   7  16          0.04         17.76        13.51 o                         
   5   7  16        122.64        143.47        20.29 o                         
  -4   8  16         17.75         27.41        15.66 o                         
  -2   8  16          2.84        -14.26        14.26 o                         
   0   8  16         38.92          7.55        15.07 o                         
   2   8  16         15.80         -0.76        12.44 o                         
   4   8  16         41.42         65.38        16.61 o                         
  -3   9  16         67.79         85.24        26.53 o                         
  -1   9  16         19.26          1.16        15.14 o                         
   1   9  16         44.21         20.53        15.20 o                         
   3   9  16        131.79         92.84        18.59 o                         
   0   1  17        160.04        200.01        26.59 o                         
  -1   2  17         53.45         35.98        18.89 o                         
   1   2  17        203.69        277.82        25.59 o                         
                                                                                
